# Supplementary material for: Exploring Bifidobacterium species community and functional variations with human gut microbiome structure and health beyond infancy
Source: Microbiome Res Rep. 2023 Mar 31;2(2):9. doi: 10.20517/mrr.2023.01 (PMC10688807; doi:10.20517/mrr.2023.01)
Supplement: Supplementary file 1 [file mrr-2-2-9-SupplementaryMaterials.zip]

Archive with 4 entries (4 files):
- Supplementary Table 2.xlsx
- Supplementary Table 3.xlsx
- SupplementaryMaterials.pdf
- Supplementary Table 1.xlsx
