# Supplementary material for: Exploring Bifidobacterium species community and functional variations with human gut microbiome structure and health beyond infancy
Source: Microbiome Res Rep. 2023 Mar 31;2(2):9. doi: 10.20517/mrr.2023.01 (PMC10688807; doi:10.20517/mrr.2023.01)
Supplement: Supplementary file 1 [file mrr-2-2-9-SupplementaryMaterials.zip › Supplementary Table 2.xlsx]

## Sheet: association_species
eggnog	statistic	p.value	method	compared_species	prevalence_species	prevalence_Other species	Description	EC	KEGG_ko	CAZy
COG0367@1|root,COG0367@2|Bacteria,2GJIM@201174|Actinobacteria,4CZEQ@85004|Bifidobacteriales	672.708	3.52185e-144	Pearson's Chi-squared test with Yates' continuity correction	Bifidobacterium adolescentis	0.996491	0.0025	Asparagine synthase	6.3.5.4	ko:K01953	-
COG0834@1|root,COG1126@1|root,COG0834@2|Bacteria,COG1126@2|Bacteria,2GJH8@201174|Actinobacteria,4CZAC@85004|Bifidobacteriales	664.578	6.87992e-143	Pearson's Chi-squared test with Yates' continuity correction	Bifidobacterium adolescentis	0.989474	0.0025	Bacterial periplasmic substrate-binding proteins	-	ko:K02030,ko:K10039	-
COG0457@1|root,COG0457@2|Bacteria,2I7P1@201174|Actinobacteria,4CZTS@85004|Bifidobacteriales	660.545	2.22011e-142	Pearson's Chi-squared test with Yates' continuity correction	Bifidobacterium adolescentis	0.00701754	0.9925	Domain of unknown function (DUF4037)	-	-	-
COG1196@1|root,COG1196@2|Bacteria,2HZ99@201174|Actinobacteria,4CZ0S@85004|Bifidobacteriales	660.545	2.22011e-142	Pearson's Chi-squared test with Yates' continuity correction	Bifidobacterium adolescentis	0.00701754	0.9925	nuclear chromosome segregation	-	-	-
COG2807@1|root,COG2807@2|Bacteria,2GP5W@201174|Actinobacteria,4D06F@85004|Bifidobacteriales	656.491	7.89545e-142	Pearson's Chi-squared test with Yates' continuity correction	Bifidobacterium adolescentis	0.989474	0.0075	Major Facilitator Superfamily	-	ko:K03449	-
2DM2Z@1|root,31HGC@2|Bacteria,2GKMX@201174|Actinobacteria,4CZJ9@85004|Bifidobacteriales	652.695	4.40265e-141	Pearson's Chi-squared test with Yates' continuity correction	Bifidobacterium adolescentis	0.00350877	0.985	Protein of unknown function (DUF4125)	-	-	-
COG1737@1|root,COG1737@2|Bacteria,2HZFI@201174|Actinobacteria,4D09A@85004|Bifidobacteriales	652.457	4.69819e-141	Pearson's Chi-squared test with Yates' continuity correction	Bifidobacterium adolescentis	0.985965	0.0075	Helix-turn-helix domain, rpiR family	-	-	-
2AFXT@1|root,3161G@2|Bacteria,2IKPZ@201174|Actinobacteria,4D0UV@85004|Bifidobacteriales	648.516	2.56926e-140	Pearson's Chi-squared test with Yates' continuity correction	Bifidobacterium adolescentis	0.0105263	0.9875	Protein of unknown function (DUF2469)	-	-	-
2DKY4@1|root,30URY@2|Bacteria,2IDDX@201174|Actinobacteria,4D2UV@85004|Bifidobacteriales	644.604	1.42399e-139	Pearson's Chi-squared test with Yates' continuity correction	Bifidobacterium adolescentis	0.97193	0.0025	Domain of unknown function (DUF4037)	-	-	-
COG0044@1|root,COG0044@2|Bacteria,2IAM1@201174|Actinobacteria,4D0FW@85004|Bifidobacteriales	644.604	1.42399e-139	Pearson's Chi-squared test with Yates' continuity correction	Bifidobacterium adolescentis	0.97193	0.0025	Amidohydrolase family	3.5.2.5	ko:K01466	-
COG0577@1|root,COG4591@1|root,COG0577@2|Bacteria,COG4591@2|Bacteria,2GJTZ@201174|Actinobacteria,4CZIE@85004|Bifidobacteriales	644.703	1.42399e-139	Pearson's Chi-squared test with Yates' continuity correction	Bifidobacterium adolescentis	0.992982	0.0175	MacB-like periplasmic core domain	-	ko:K02004	-
COG0305@1|root,COG0305@2|Bacteria,2GKXQ@201174|Actinobacteria,4CYY3@85004|Bifidobacteriales	632.731	3.00151e-137	Pearson's Chi-squared test with Yates' continuity correction	Bifidobacterium adolescentis	0.0140351	0.98	Participates in initiation and elongation during chromosome replication	3.6.4.12	ko:K02314	-
COG0742@1|root,COG0742@2|Bacteria,2GQ3G@201174|Actinobacteria,4D0GU@85004|Bifidobacteriales	632.611	3.13328e-137	Pearson's Chi-squared test with Yates' continuity correction	Bifidobacterium adolescentis	0.0175439	0.9825	Conserved hypothetical protein 95	2.1.1.171	ko:K08316	-
COG0242@1|root,COG0242@2|Bacteria,2GNZ9@201174|Actinobacteria,4CZ7M@85004|Bifidobacteriales	629.572	1.26396e-136	Pearson's Chi-squared test with Yates' continuity correction	Bifidobacterium adolescentis	0.00350877	0.97	Removes the formyl group from the N-terminal Met of newly synthesized proteins. Requires at least a dipeptide for an efficient rate of reaction. N-terminal L-methionine is a prerequisite for activity but the enzyme has broad specificity at other positions	3.5.1.88	ko:K01462	-
COG0671@1|root,COG0671@2|Bacteria,2HIXE@201174|Actinobacteria,4CYS6@85004|Bifidobacteriales	629.058	1.58776e-136	Pearson's Chi-squared test with Yates' continuity correction	Bifidobacterium adolescentis	0.0105263	0.975	PAP2 superfamily	-	-	-
COG1507@1|root,COG1507@2|Bacteria,2I8CS@201174|Actinobacteria,4CZQX@85004|Bifidobacteriales	629.058	1.58776e-136	Pearson's Chi-squared test with Yates' continuity correction	Bifidobacterium adolescentis	0.0105263	0.975	Protein of unknown function (DUF501)	-	ko:K09009	-
COG0082@1|root,COG0082@2|Bacteria,2GJJN@201174|Actinobacteria,4CZ43@85004|Bifidobacteriales	628.722	1.85204e-136	Pearson's Chi-squared test with Yates' continuity correction	Bifidobacterium adolescentis	0.0175439	0.98	Catalyzes the anti-1,4-elimination of the C-3 phosphate and the C-6 proR hydrogen from 5-enolpyruvylshikimate-3-phosphate (EPSP) to yield chorismate, which is the branch point compound that serves as the starting substrate for the three terminal pathways of aromatic amino acid biosynthesis. This reaction introduces a second double bond into the aromatic ring system	4.2.3.5	ko:K01736	-
COG0619@1|root,COG1122@1|root,COG0619@2|Bacteria,COG1122@2|Bacteria,2GJ0M@201174|Actinobacteria,4CYZ6@85004|Bifidobacteriales	628.566	1.97482e-136	Pearson's Chi-squared test with Yates' continuity correction	Bifidobacterium adolescentis	0.975439	0.015	ATPases associated with a variety of cellular activities	-	ko:K16785,ko:K16786,ko:K16787	-
COG2348@1|root,COG2348@2|Bacteria,2GJUD@201174|Actinobacteria,4CZT9@85004|Bifidobacteriales	625.809	7.05654e-136	Pearson's Chi-squared test with Yates' continuity correction	Bifidobacterium adolescentis	0.00350877	0.9675	Acetyltransferase (GNAT) domain	-	-	-
28MMU@1|root,2ZAXG@2|Bacteria,2HAD5@201174|Actinobacteria,4CZ1Q@85004|Bifidobacteriales	625.246	8.59414e-136	Pearson's Chi-squared test with Yates' continuity correction	Bifidobacterium adolescentis	0.0105263	0.9725	-	-	-	-
COG0509@1|root,COG0509@2|Bacteria,2IKN2@201174|Actinobacteria,4D0W7@85004|Bifidobacteriales	622.072	4.16509e-135	Pearson's Chi-squared test with Yates' continuity correction	Bifidobacterium adolescentis	0.00350877	0.965	The glycine cleavage system catalyzes the degradation of glycine. The H protein shuttles the methylamine group of glycine from the P protein to the T protein	-	ko:K02437	-
COG0248@1|root,COG0248@2|Bacteria,2GJBN@201174|Actinobacteria,4CZCS@85004|Bifidobacteriales	620.709	8.05661e-135	Pearson's Chi-squared test with Yates' continuity correction	Bifidobacterium adolescentis	0.0350877	0.9875	Ppx/GppA phosphatase family	3.6.1.11,3.6.1.40	ko:K01524	-
COG0631@1|root,COG0631@2|Bacteria,2GJ3M@201174|Actinobacteria,4CZNH@85004|Bifidobacteriales	618.008	2.98219e-134	Pearson's Chi-squared test with Yates' continuity correction	Bifidobacterium adolescentis	0.00701754	0.965	Sigma factor PP2C-like phosphatases	3.1.3.16	ko:K20074	-
COG0475@1|root,COG0475@2|Bacteria,2GIRC@201174|Actinobacteria,4D0AD@85004|Bifidobacteriales	617.451	3.85932e-134	Pearson's Chi-squared test with Yates' continuity correction	Bifidobacterium adolescentis	0.947368	0.0025	Sodium/hydrogen exchanger family	-	-	-
COG0545@1|root,COG0545@2|Bacteria,2GJK2@201174|Actinobacteria,4D0V6@85004|Bifidobacteriales	616.904	4.82106e-134	Pearson's Chi-squared test with Yates' continuity correction	Bifidobacterium adolescentis	0.0245614	0.9775	Peptidyl-prolyl cis-trans	5.2.1.8	ko:K01802	-
COG1576@1|root,COG1576@2|Bacteria,2IJE0@201174|Actinobacteria,4D0P5@85004|Bifidobacteriales	611.008	8.63314e-133	Pearson's Chi-squared test with Yates' continuity correction	Bifidobacterium adolescentis	0.00350877	0.9575	Specifically methylates the pseudouridine at position 1915 (m3Psi1915) in 23S rRNA	2.1.1.177	ko:K00783	-
COG0302@1|root,COG0302@2|Bacteria,2GP2P@201174|Actinobacteria,4CZ5S@85004|Bifidobacteriales	609.943	1.43129e-132	Pearson's Chi-squared test with Yates' continuity correction	Bifidobacterium adolescentis	0.0140351	0.965	GTP cyclohydrolase	3.5.4.16	ko:K01495	-
COG2367@1|root,COG2367@2|Bacteria,2IA8N@201174|Actinobacteria,4CZV1@85004|Bifidobacteriales	609.003	2.21128e-132	Pearson's Chi-squared test with Yates' continuity correction	Bifidobacterium adolescentis	0.957895	0.015	Beta-lactamase	-	-	-
COG0534@1|root,COG0534@2|Bacteria,2GJE3@201174|Actinobacteria,4CZ75@85004|Bifidobacteriales	606.235	8.404e-132	Pearson's Chi-squared test with Yates' continuity correction	Bifidobacterium adolescentis	0.0140351	0.9625	MatE	-	-	-
COG3152@1|root,COG3152@2|Bacteria,2HGXQ@201174|Actinobacteria,4D0X2@85004|Bifidobacteriales	605.813	1.02978e-131	Pearson's Chi-squared test with Yates' continuity correction	Bifidobacterium adolescentis	0.940351	0.005	Protein of unknown function (DUF805)	-	-	-
2DRBM@1|root,33B4F@2|Bacteria,2HZRZ@201174|Actinobacteria,4D1G6@85004|Bifidobacteriales	605.319	1.30773e-131	Pearson's Chi-squared test with Yates' continuity correction	Bifidobacterium adolescentis	0.0280702	0.9725	TIGRFAM helicase secretion neighborhood TadE-like protein	-	-	-
COG0151@1|root,COG0151@2|Bacteria,2I2F5@201174|Actinobacteria,4CZ3I@85004|Bifidobacteriales	605.095	1.43961e-131	Pearson's Chi-squared test with Yates' continuity correction	Bifidobacterium adolescentis	0.0421053	0.9825	Belongs to the GARS family	6.3.3.1,6.3.4.13	ko:K01945,ko:K11788	-
COG2954@1|root,COG2954@2|Bacteria,2GWD8@201174|Actinobacteria,4CZKD@85004|Bifidobacteriales	602.235	5.79473e-131	Pearson's Chi-squared test with Yates' continuity correction	Bifidobacterium adolescentis	0.0175439	0.9625	CYTH	-	-	-
COG2064@1|root,COG2064@2|Bacteria,2I2FP@201174|Actinobacteria,4D16W@85004|Bifidobacteriales	600.162	1.54104e-130	Pearson's Chi-squared test with Yates' continuity correction	Bifidobacterium adolescentis	0.00350877	0.95	Type II secretion system (T2SS), protein F	-	-	-
COG4122@1|root,COG4122@2|Bacteria,2HXV7@201174|Actinobacteria,4CZZN@85004|Bifidobacteriales	599.697	1.9307e-130	Pearson's Chi-squared test with Yates' continuity correction	Bifidobacterium adolescentis	0.00701754	0.9525	O-methyltransferase	-	-	-
COG1525@1|root,COG2356@1|root,COG1525@2|Bacteria,COG2356@2|Bacteria,2GJ38@201174|Actinobacteria,4CYVR@85004|Bifidobacteriales	597.407	5.95104e-130	Pearson's Chi-squared test with Yates' continuity correction	Bifidobacterium adolescentis	0.950877	0.0175	Excalibur calcium-binding domain	-	-	-
COG1780@1|root,COG1780@2|Bacteria,2IM4D@201174|Actinobacteria,4D0XV@85004|Bifidobacteriales	594.297	2.62008e-129	Pearson's Chi-squared test with Yates' continuity correction	Bifidobacterium adolescentis	0.0245614	0.9625	Probably involved in ribonucleotide reductase function	-	ko:K03647	-
COG5492@1|root,COG5492@2|Bacteria,2I2GP@201174|Actinobacteria,4CZP7@85004|Bifidobacteriales	593.511	3.86029e-129	Pearson's Chi-squared test with Yates' continuity correction	Bifidobacterium adolescentis	0.954386	0.0225	domain, Protein	-	-	-
COG3459@1|root,COG3459@2|Bacteria,2IAZ0@201174|Actinobacteria,4CZPI@85004|Bifidobacteriales	591.649	9.49495e-129	Pearson's Chi-squared test with Yates' continuity correction	Bifidobacterium adolescentis	0.985965	0.0475	Glycosyl hydrolase 36 superfamily, catalytic domain	2.4.1.20	ko:K00702	GT36
COG0074@1|root,COG0074@2|Bacteria,2GK00@201174|Actinobacteria,4CYX1@85004|Bifidobacteriales	590.921	1.3586e-128	Pearson's Chi-squared test with Yates' continuity correction	Bifidobacterium adolescentis	0.0210526	0.9575	Succinyl-CoA synthetase functions in the citric acid cycle (TCA), coupling the hydrolysis of succinyl-CoA to the synthesis of either ATP or GTP and thus represents the only step of substrate-level phosphorylation in the TCA. The alpha subunit of the enzyme binds the substrates coenzyme A and phosphate, while succinate binding and nucleotide specificity is provided by the beta subunit	6.2.1.5	ko:K01902	-
COG0436@1|root,COG3727@1|root,COG0436@2|Bacteria,COG3727@2|Bacteria,2GJ7R@201174|Actinobacteria,4CZQP@85004|Bifidobacteriales	590.853	1.39688e-128	Pearson's Chi-squared test with Yates' continuity correction	Bifidobacterium adolescentis	0.926316	0.005	Aminotransferase class-V	2.6.1.1	ko:K00812	-
COG0436@1|root,COG0436@2|Bacteria,2GJ7R@201174|Actinobacteria,4CZQP@85004|Bifidobacteriales	590.296	1.8018e-128	Pearson's Chi-squared test with Yates' continuity correction	Bifidobacterium adolescentis	0.0666667	0.99	Aminotransferase class-V	2.6.1.1,2.6.1.2,2.6.1.66	ko:K00812,ko:K14260	-
COG0436@1|root,COG0436@2|Bacteria,2GJ7R@201174|Actinobacteria,4CZQP@85004|Bifidobacteriales	590.296	1.8018e-128	Pearson's Chi-squared test with Yates' continuity correction	Bifidobacterium adolescentis	0.0666667	0.99	Aminotransferase class-V	2.6.1.1,2.6.1.2,2.6.1.66	ko:K00812,ko:K08969,ko:K14260	-
COG0436@1|root,COG0436@2|Bacteria,2GJ7R@201174|Actinobacteria,4CZQP@85004|Bifidobacteriales	590.296	1.8018e-128	Pearson's Chi-squared test with Yates' continuity correction	Bifidobacterium adolescentis	0.0666667	0.99	Aminotransferase class-V	2.6.1.1	ko:K00812	-
COG0436@1|root,COG0436@2|Bacteria,2GJ7R@201174|Actinobacteria,4CZQP@85004|Bifidobacteriales	590.296	1.8018e-128	Pearson's Chi-squared test with Yates' continuity correction	Bifidobacterium adolescentis	0.0666667	0.99	Aminotransferase class-V	2.6.1.1,2.6.1.2,2.6.1.66	ko:K00812,ko:K08969,ko:K10907,ko:K14260	-
COG0209@1|root,COG0209@2|Bacteria,2GKX9@201174|Actinobacteria,4CZF3@85004|Bifidobacteriales	589.963	2.11522e-128	Pearson's Chi-squared test with Yates' continuity correction	Bifidobacterium adolescentis	0.0350877	0.9675	Provides the precursors necessary for DNA synthesis. Catalyzes the biosynthesis of deoxyribonucleotides from the corresponding ribonucleotides	1.17.4.1	ko:K00525	-
COG1309@1|root,COG1309@2|Bacteria,2HGAN@201174|Actinobacteria,4CZN9@85004|Bifidobacteriales	585.857	1.59634e-127	Pearson's Chi-squared test with Yates' continuity correction	Bifidobacterium adolescentis	0.950877	0.025	Bacterial regulatory proteins, tetR family	-	-	-
COG0208@1|root,COG0208@2|Bacteria,2GK46@201174|Actinobacteria,4CYQ2@85004|Bifidobacteriales	582.119	9.6457e-127	Pearson's Chi-squared test with Yates' continuity correction	Bifidobacterium adolescentis	0.045614	0.97	Provides the precursors necessary for DNA synthesis. Catalyzes the biosynthesis of deoxyribonucleotides from the corresponding ribonucleotides	1.17.4.1	ko:K00526	-
COG0039@1|root,COG0039@2|Bacteria,2IASS@201174|Actinobacteria,4CZRT@85004|Bifidobacteriales	578.51	5.63558e-126	Pearson's Chi-squared test with Yates' continuity correction	Bifidobacterium adolescentis	0.00701754	0.9375	Belongs to the LDH MDH superfamily	1.1.1.27	ko:K00016	-
COG2151@1|root,COG2151@2|Bacteria,2IKUH@201174|Actinobacteria,4CYRH@85004|Bifidobacteriales	576.977	1.20205e-125	Pearson's Chi-squared test with Yates' continuity correction	Bifidobacterium adolescentis	0.0175439	0.945	Iron-sulfur cluster assembly protein	-	-	-
COG2272@1|root,COG2272@2|Bacteria,2GJCN@201174|Actinobacteria,4D02Y@85004|Bifidobacteriales	576.546	1.47651e-125	Pearson's Chi-squared test with Yates' continuity correction	Bifidobacterium adolescentis	0.978947	0.0525	Belongs to the type-B carboxylesterase lipase family	-	ko:K03929	CE10
COG2272@1|root,COG2272@2|Bacteria,2GJCN@201174|Actinobacteria,4D02Y@85004|Bifidobacteriales	576.546	1.47651e-125	Pearson's Chi-squared test with Yates' continuity correction	Bifidobacterium adolescentis	0.978947	0.0525	Belongs to the type-B carboxylesterase lipase family	-	-	-
2AGHT@1|root,316QD@2|Bacteria,2IFJR@201174|Actinobacteria,4D0QI@85004|Bifidobacteriales	576.177	1.7577e-125	Pearson's Chi-squared test with Yates' continuity correction	Bifidobacterium adolescentis	0.912281	0.005	-	-	-	-
COG1940@1|root,COG1940@2|Bacteria,2GKMZ@201174|Actinobacteria,4CZUF@85004|Bifidobacteriales	573.011	8.32992e-125	Pearson's Chi-squared test with Yates' continuity correction	Bifidobacterium adolescentis	0.0210526	0.945	ROK family	-	-	-
COG3470@1|root,COG3470@2|Bacteria,2GNAD@201174|Actinobacteria,4CZCG@85004|Bifidobacteriales	566.013	2.61918e-123	Pearson's Chi-squared test with Yates' continuity correction	Bifidobacterium adolescentis	0.0210526	0.94	Fe2+ transport protein	-	ko:K07230	-
COG0522@1|root,COG0522@2|Bacteria,2GIRX@201174|Actinobacteria,4CYSP@85004|Bifidobacteriales	565.558	3.24372e-123	Pearson's Chi-squared test with Yates' continuity correction	Bifidobacterium adolescentis	0.0245614	0.9425	One of the primary rRNA binding proteins, it binds directly to 16S rRNA where it nucleates assembly of the body of the 30S subunit	-	ko:K02986	-
COG0062@1|root,COG0063@1|root,COG0062@2|Bacteria,COG0063@2|Bacteria,2GJHB@201174|Actinobacteria,4CZC5@85004|Bifidobacteriales	562.548	1.43875e-122	Pearson's Chi-squared test with Yates' continuity correction	Bifidobacterium adolescentis	0.0210526	0.9375	Catalyzes the dehydration of the S-form of NAD(P)HX at the expense of ADP, which is converted to AMP. Together with NAD(P)HX epimerase, which catalyzes the epimerization of the S- and R-forms, the enzyme allows the repair of both epimers of NAD(P)HX, a damaged form of NAD(P)H that is a result of enzymatic or heat-dependent hydration	4.2.1.136,5.1.99.6	ko:K17758,ko:K17759	-
COG0395@1|root,COG0395@2|Bacteria,2GJPZ@201174|Actinobacteria,4CYV5@85004|Bifidobacteriales	560.076	4.76982e-122	Pearson's Chi-squared test with Yates' continuity correction	Bifidobacterium adolescentis	0.0842105	0.9825	ABC transporter permease	-	ko:K02026	-
COG3238@1|root,COG3238@2|Bacteria,2IB1U@201174|Actinobacteria,4D0GN@85004|Bifidobacteriales	558.839	8.82776e-122	Pearson's Chi-squared test with Yates' continuity correction	Bifidobacterium adolescentis	0.996491	0.08	Putative inner membrane exporter, YdcZ	-	ko:K09936	-
COG0370@1|root,COG0370@2|Bacteria,2GTV2@201174|Actinobacteria,4CZRU@85004|Bifidobacteriales	556.833	2.36069e-121	Pearson's Chi-squared test with Yates' continuity correction	Bifidobacterium adolescentis	0.985965	0.0725	transporter of a GTP-driven Fe(2 ) uptake system	-	ko:K04759	-
2A3FG@1|root,30RY6@2|Bacteria,2H6Q2@201174|Actinobacteria,4D2CU@85004|Bifidobacteriales	555.179	5.33674e-121	Pearson's Chi-squared test with Yates' continuity correction	Bifidobacterium adolescentis	0.887719	0.0025	-	-	-	-
COG3290@1|root,COG3290@2|Bacteria,2IBRI@201174|Actinobacteria,4D07Q@85004|Bifidobacteriales	552.255	2.24396e-120	Pearson's Chi-squared test with Yates' continuity correction	Bifidobacterium adolescentis	0.996491	0.085	GHKL domain	-	-	-
COG0534@1|root,COG0534@2|Bacteria,2IASY@201174|Actinobacteria	549.865	7.34056e-120	Pearson's Chi-squared test with Yates' continuity correction	Bifidobacterium adolescentis	0.898246	0.0125	MATE efflux family protein	-	-	-
28NMC@1|root,32YYJ@2|Bacteria,2I88J@201174|Actinobacteria,4D305@85004|Bifidobacteriales	548.582	1.37924e-119	Pearson's Chi-squared test with Yates' continuity correction	Bifidobacterium adolescentis	0.915789	0.025	GtrA-like protein	-	-	-
COG3279@1|root,COG3279@2|Bacteria,2HY65@201174|Actinobacteria,4D0IP@85004|Bifidobacteriales	548.232	1.63695e-119	Pearson's Chi-squared test with Yates' continuity correction	Bifidobacterium adolescentis	0.992982	0.085	LytTr DNA-binding domain	-	-	-
COG1940@1|root,COG1940@2|Bacteria,2GZ27@201174|Actinobacteria,4CZII@85004|Bifidobacteriales	545.753	5.47328e-119	Pearson's Chi-squared test with Yates' continuity correction	Bifidobacterium adolescentis	0.00350877	0.91	ROK family	2.7.1.2	ko:K00845	-
COG0363@1|root,COG0363@2|Bacteria,2GK7F@201174|Actinobacteria,4CYYE@85004|Bifidobacteriales	544.974	8.02657e-119	Pearson's Chi-squared test with Yates' continuity correction	Bifidobacterium adolescentis	0.00701754	0.9125	Catalyzes the reversible isomerization-deamination of glucosamine 6-phosphate (GlcN6P) to form fructose 6-phosphate (Fru6P) and ammonium ion	3.5.99.6	ko:K02564	-
COG0676@1|root,COG0676@2|Bacteria,2IIUH@201174|Actinobacteria,4CZWN@85004|Bifidobacteriales	540.254	8.41198e-118	Pearson's Chi-squared test with Yates' continuity correction	Bifidobacterium adolescentis	0.0140351	0.915	Aldose 1-epimerase	5.1.3.15	ko:K01792	-
COG3976@1|root,COG3976@2|Bacteria,2IQ4E@201174|Actinobacteria,4D0YM@85004|Bifidobacteriales	539.64	1.1394e-117	Pearson's Chi-squared test with Yates' continuity correction	Bifidobacterium adolescentis	0.0385965	0.935	FMN_bind	-	-	-
COG3525@1|root,COG3525@2|Bacteria,2HZCI@201174|Actinobacteria,4CZS1@85004|Bifidobacteriales	535.32	9.74001e-117	Pearson's Chi-squared test with Yates' continuity correction	Bifidobacterium adolescentis	0.00701754	0.905	Glycosyl hydrolase family 20, domain 2	-	-	-
COG1610@1|root,COG1610@2|Bacteria,2IFFJ@201174|Actinobacteria,4D1Y6@85004|Bifidobacteriales	530.34	1.1595e-115	Pearson's Chi-squared test with Yates' continuity correction	Bifidobacterium adolescentis	0.866667	0.005	Yqey-like protein	-	ko:K09117	-
COG1621@1|root,COG1621@2|Bacteria,2H3S0@201174|Actinobacteria,4D05M@85004|Bifidobacteriales	530.184	1.24915e-115	Pearson's Chi-squared test with Yates' continuity correction	Bifidobacterium adolescentis	0.929825	0.0475	Glycosyl hydrolases family 32	3.2.1.26	ko:K01193	GH32
COG0477@1|root,COG2814@2|Bacteria,2I2G0@201174|Actinobacteria	516.781	9.67584e-113	Pearson's Chi-squared test with Yates' continuity correction	Bifidobacterium adolescentis	0.852632	0.005	Major facilitator Superfamily	-	-	-
2AWBM@1|root,31N7D@2|Bacteria,2IP6P@201174|Actinobacteria,4D14B@85004|Bifidobacteriales	515.222	2.10591e-112	Pearson's Chi-squared test with Yates' continuity correction	Bifidobacterium adolescentis	0.954386	0.0775	-	-	-	-
COG0284@1|root,COG0284@2|Bacteria,2GKWK@201174|Actinobacteria,4CZAK@85004|Bifidobacteriales	514.899	2.46824e-112	Pearson's Chi-squared test with Yates' continuity correction	Bifidobacterium adolescentis	0.0280702	0.9075	Belongs to the OMP decarboxylase family. Type 2 subfamily	4.1.1.23	ko:K01591	-
COG1940@1|root,COG1940@2|Bacteria,2HZEN@201174|Actinobacteria,4D03D@85004|Bifidobacteriales	507.328	1.07377e-110	Pearson's Chi-squared test with Yates' continuity correction	Bifidobacterium adolescentis	0.863158	0.0175	ROK family	-	-	-
COG1146@1|root,COG1146@2|Bacteria,2IKVN@201174|Actinobacteria,4D11B@85004|Bifidobacteriales	503.942	5.81917e-110	Pearson's Chi-squared test with Yates' continuity correction	Bifidobacterium adolescentis	0.140351	0.9825	4Fe-4S binding domain	-	ko:K05524	-
COG0716@1|root,COG0716@2|Bacteria,2IGVN@201174|Actinobacteria,4D194@85004|Bifidobacteriales	501.418	2.04155e-109	Pearson's Chi-squared test with Yates' continuity correction	Bifidobacterium adolescentis	0.992982	0.1225	Flavodoxin	-	-	-
COG3655@1|root,COG3655@2|Bacteria,2GQZM@201174|Actinobacteria,4D1EQ@85004|Bifidobacteriales	499.514	5.23105e-109	Pearson's Chi-squared test with Yates' continuity correction	Bifidobacterium adolescentis	0.0140351	0.8825	Cro/C1-type HTH DNA-binding domain	-	ko:K07727	-
COG2610@1|root,COG2610@2|Bacteria,2GITQ@201174|Actinobacteria,4CZR3@85004|Bifidobacteriales	498.614	8.15888e-109	Pearson's Chi-squared test with Yates' continuity correction	Bifidobacterium adolescentis	0.982456	0.115	GntP family permease	-	ko:K03299	-
COG2610@1|root,COG2610@2|Bacteria,2GITQ@201174|Actinobacteria,4CZR3@85004|Bifidobacteriales	498.614	8.15888e-109	Pearson's Chi-squared test with Yates' continuity correction	Bifidobacterium adolescentis	0.982456	0.115	GntP family permease	-	ko:K06155,ko:K13629	-
COG0379@1|root,COG0379@2|Bacteria,2GM59@201174|Actinobacteria,4D0AI@85004|Bifidobacteriales	496.526	2.30112e-108	Pearson's Chi-squared test with Yates' continuity correction	Bifidobacterium adolescentis	0.00350877	0.87	Catalyzes the condensation of iminoaspartate with dihydroxyacetone phosphate to form quinolinate	2.5.1.72	ko:K03517	-
COG1023@1|root,COG1023@2|Bacteria,2I2DH@201174|Actinobacteria,4CZR5@85004|Bifidobacteriales	493.872	8.56377e-108	Pearson's Chi-squared test with Yates' continuity correction	Bifidobacterium adolescentis	0.975439	0.1125	6-phosphogluconate dehydrogenase, C-terminal domain	1.1.1.343,1.1.1.44	ko:K00033	-
COG1609@1|root,COG1609@2|Bacteria,2GK1X@201174|Actinobacteria,4CZWK@85004|Bifidobacteriales	492.056	2.10227e-107	Pearson's Chi-squared test with Yates' continuity correction	Bifidobacterium adolescentis	0.0491228	0.9075	Periplasmic binding protein domain	-	-	-
COG0076@1|root,COG0076@2|Bacteria,2GKIH@201174|Actinobacteria,4D0D4@85004|Bifidobacteriales	491.15	3.29903e-107	Pearson's Chi-squared test with Yates' continuity correction	Bifidobacterium adolescentis	0.821053	0.0025	Pyridoxal-dependent decarboxylase conserved domain	4.1.1.15	ko:K01580	-
COG1063@1|root,COG1063@2|Bacteria,2GISW@201174|Actinobacteria,4CZJY@85004|Bifidobacteriales	490.783	3.95352e-107	Pearson's Chi-squared test with Yates' continuity correction	Bifidobacterium adolescentis	0.112281	0.955	Zinc-binding dehydrogenase	1.1.1.1	ko:K00001	-
COG1653@1|root,COG1653@2|Bacteria,2GJIP@201174|Actinobacteria,4CZ88@85004|Bifidobacteriales	488.613	1.16883e-106	Pearson's Chi-squared test with Yates' continuity correction	Bifidobacterium adolescentis	0.0105263	0.87	Bacterial extracellular solute-binding protein	-	ko:K02027	-
COG5578@1|root,COG5578@2|Bacteria,2IBE6@201174|Actinobacteria,4D0IU@85004|Bifidobacteriales	487.738	1.79593e-106	Pearson's Chi-squared test with Yates' continuity correction	Bifidobacterium adolescentis	0.873684	0.0375	Protein of unknown function, DUF624	-	-	-
COG2304@1|root,COG2304@2|Bacteria,2I2FN@201174|Actinobacteria,4D2UT@85004|Bifidobacteriales	487.453	2.06625e-106	Pearson's Chi-squared test with Yates' continuity correction	Bifidobacterium adolescentis	0.905263	0.06	von Willebrand factor (vWF) type A domain	-	-	-
COG1175@1|root,COG1175@2|Bacteria,2GMV4@201174|Actinobacteria,4CZMB@85004|Bifidobacteriales	487.316	2.20006e-106	Pearson's Chi-squared test with Yates' continuity correction	Bifidobacterium adolescentis	0.884211	0.045	Binding-protein-dependent transport system inner membrane component	-	ko:K02025	-
2B4NV@1|root,31XF4@2|Bacteria,2GYXI@201174|Actinobacteria,4D1TF@85004|Bifidobacteriales	484.847	7.5103e-106	Pearson's Chi-squared test with Yates' continuity correction	Bifidobacterium adolescentis	0.975439	0.12	Psort location Extracellular, score 8.82	-	-	-
COG1917@1|root,COG2207@1|root,COG1917@2|Bacteria,COG2207@2|Bacteria,2I2G7@201174|Actinobacteria,4D06R@85004|Bifidobacteriales	484.693	8.09257e-106	Pearson's Chi-squared test with Yates' continuity correction	Bifidobacterium adolescentis	0.985965	0.13	helix_turn_helix, arabinose operon control protein	-	-	-
COG0115@1|root,COG0115@2|Bacteria,2GN5Z@201174|Actinobacteria,4CZJG@85004|Bifidobacteriales	483.759	1.28841e-105	Pearson's Chi-squared test with Yates' continuity correction	Bifidobacterium adolescentis	0.894737	0.055	Amino-transferase class IV	4.1.3.38	ko:K02619	-
COG2768@1|root,COG2768@2|Bacteria,2IBJZ@201174|Actinobacteria,4CZFQ@85004|Bifidobacteriales	482.802	2.06318e-105	Pearson's Chi-squared test with Yates' continuity correction	Bifidobacterium adolescentis	0.989474	0.135	Domain of unknown function (DUF362)	-	ko:K07138	-
COG3633@1|root,COG3633@2|Bacteria,2I861@201174|Actinobacteria,4D300@85004|Bifidobacteriales	480.989	5.05832e-105	Pearson's Chi-squared test with Yates' continuity correction	Bifidobacterium adolescentis	0.992982	0.14	Involved in the import of serine and threonine into the cell, with the concomitant import of sodium (symport system)	-	ko:K07862	-
COG0531@1|root,COG0531@2|Bacteria,2HMMA@201174|Actinobacteria,4CZYE@85004|Bifidobacteriales	480.671	5.89897e-105	Pearson's Chi-squared test with Yates' continuity correction	Bifidobacterium adolescentis	0.835088	0.0175	Amino acid permease	-	ko:K20265	-
COG0395@1|root,COG0395@2|Bacteria,2GITV@201174|Actinobacteria,4D2T7@85004|Bifidobacteriales	480.279	7.15667e-105	Pearson's Chi-squared test with Yates' continuity correction	Bifidobacterium adolescentis	0.884211	0.05	Binding-protein-dependent transport system inner membrane component	-	ko:K02026	-
2B2SR@1|root,31VD2@2|Bacteria,2GVEY@201174|Actinobacteria,4D1KS@85004|Bifidobacteriales	479.276	1.17336e-104	Pearson's Chi-squared test with Yates' continuity correction	Bifidobacterium adolescentis	0.821053	0.01	-	-	-	-
COG0534@1|root,COG0534@2|Bacteria,2HZA6@201174|Actinobacteria,4CZ8I@85004|Bifidobacteriales	479.254	1.17661e-104	Pearson's Chi-squared test with Yates' continuity correction	Bifidobacterium adolescentis	0.996491	0.145	Psort location CytoplasmicMembrane, score 9.99	-	-	-
COG1027@1|root,COG1027@2|Bacteria,2I2HG@201174|Actinobacteria,4CZ6N@85004|Bifidobacteriales	479.254	1.17661e-104	Pearson's Chi-squared test with Yates' continuity correction	Bifidobacterium adolescentis	0.00350877	0.855	Fumarase C C-terminus	4.3.1.1	ko:K01744	-
COG2197@1|root,COG2197@2|Bacteria,2GIVA@201174|Actinobacteria,4CZW8@85004|Bifidobacteriales	475.189	8.89282e-104	Pearson's Chi-squared test with Yates' continuity correction	Bifidobacterium adolescentis	0.196491	0.9975	helix_turn_helix, Lux Regulon	-	-	-
COG4905@1|root,COG5523@1|root,COG4905@2|Bacteria,COG5523@2|Bacteria,2IB0C@201174|Actinobacteria,4D0E9@85004|Bifidobacteriales	474.998	9.7626e-104	Pearson's Chi-squared test with Yates' continuity correction	Bifidobacterium adolescentis	0.982456	0.135	Protein of unknown function (DUF975)	-	-	-
2B2B3@1|root,31UV6@2|Bacteria,2GUI3@201174|Actinobacteria,4D1IV@85004|Bifidobacteriales	474.212	1.443e-103	Pearson's Chi-squared test with Yates' continuity correction	Bifidobacterium adolescentis	0.989474	0.1425	-	-	-	-
COG1175@1|root,COG1175@2|Bacteria,2GMTW@201174|Actinobacteria,4CZX2@85004|Bifidobacteriales	473.642	1.91556e-103	Pearson's Chi-squared test with Yates' continuity correction	Bifidobacterium adolescentis	0.101754	0.935	Binding-protein-dependent transport system inner membrane component	-	ko:K02025	-
2AUT3@1|root,31KG5@2|Bacteria,2IKR4@201174|Actinobacteria,4D141@85004|Bifidobacteriales	470.31	1.00616e-102	Pearson's Chi-squared test with Yates' continuity correction	Bifidobacterium adolescentis	0.985965	0.1425	-	-	-	-
COG2963@1|root,COG2963@2|Bacteria	469.697	1.35305e-102	Pearson's Chi-squared test with Yates' continuity correction	Bifidobacterium adolescentis	0.947368	0.1075	transposase activity	-	-	-
COG2963@1|root,COG2963@2|Bacteria	469.697	1.35305e-102	Pearson's Chi-squared test with Yates' continuity correction	Bifidobacterium adolescentis	0.947368	0.1075	transposase activity	-	ko:K07483,ko:K07497	-
COG2963@1|root,COG2963@2|Bacteria	469.697	1.35305e-102	Pearson's Chi-squared test with Yates' continuity correction	Bifidobacterium adolescentis	0.947368	0.1075	transposase activity	-	ko:K07483	-
COG4720@1|root,COG4720@2|Bacteria,2ICFG@201174|Actinobacteria,4CZMV@85004|Bifidobacteriales	465.41	1.14116e-101	Pearson's Chi-squared test with Yates' continuity correction	Bifidobacterium adolescentis	0.978947	0.14	ECF-type riboflavin transporter, S component	-	-	-
COG0252@1|root,COG0252@2|Bacteria,2HUB2@201174|Actinobacteria,4CZY6@85004|Bifidobacteriales	465.085	1.33956e-101	Pearson's Chi-squared test with Yates' continuity correction	Bifidobacterium adolescentis	0.954386	0.1175	Asparaginase	3.5.1.1	ko:K01424	-
COG0572@1|root,COG0572@2|Bacteria,2HZFA@201174|Actinobacteria,4D08J@85004|Bifidobacteriales	462.544	4.74956e-101	Pearson's Chi-squared test with Yates' continuity correction	Bifidobacterium adolescentis	0.968421	0.1325	uridine kinase	-	-	-
COG2217@1|root,COG2217@2|Bacteria,2GM0U@201174|Actinobacteria,4CZ7S@85004|Bifidobacteriales	462.544	4.74956e-101	Pearson's Chi-squared test with Yates' continuity correction	Bifidobacterium adolescentis	0.968421	0.1325	Heavy metal translocating P-type atpase	3.6.3.54	ko:K17686	-
COG0450@1|root,COG0450@2|Bacteria,2GM74@201174|Actinobacteria,4CZXS@85004|Bifidobacteriales	462.119	5.86173e-101	Pearson's Chi-squared test with Yates' continuity correction	Bifidobacterium adolescentis	0.045614	0.88	C-terminal domain of 1-Cys peroxiredoxin	1.11.1.15	ko:K03386	-
COG0352@1|root,COG0422@1|root,COG0352@2|Bacteria,COG0422@2|Bacteria,2GJ3Y@201174|Actinobacteria,4D2W5@85004|Bifidobacteriales	461.57	7.69566e-101	Pearson's Chi-squared test with Yates' continuity correction	Bifidobacterium adolescentis	0.161404	0.9675	Catalyzes the synthesis of the hydroxymethylpyrimidine phosphate (HMP-P) moiety of thiamine from aminoimidazole ribotide (AIR) in a radical S-adenosyl-L-methionine (SAM)-dependent reaction	4.1.99.17	ko:K03147	-
2AUIM@1|root,31K74@2|Bacteria,2IKCM@201174|Actinobacteria,4D0UW@85004|Bifidobacteriales	459.757	1.89405e-100	Pearson's Chi-squared test with Yates' continuity correction	Bifidobacterium adolescentis	0.978947	0.145	-	-	-	-
COG1123@1|root,COG4172@2|Bacteria,2H2BQ@201174|Actinobacteria,4CZBA@85004|Bifidobacteriales	458.651	3.2887e-100	Pearson's Chi-squared test with Yates' continuity correction	Bifidobacterium adolescentis	0.992982	0.16	AAA domain, putative AbiEii toxin, Type IV TA system	-	ko:K16784,ko:K16786,ko:K16787	-
2AUFS@1|root,2ZBYU@2|Bacteria,2I87Z@201174|Actinobacteria,4CYT8@85004|Bifidobacteriales	455.931	1.26581e-99	Pearson's Chi-squared test with Yates' continuity correction	Bifidobacterium adolescentis	0.00701754	0.8375	Domain of unknown function (DUF4191)	-	-	-
COG5426@1|root,COG5426@2|Bacteria,2GN2A@201174|Actinobacteria,4CYZB@85004|Bifidobacteriales	455.931	1.26581e-99	Pearson's Chi-squared test with Yates' continuity correction	Bifidobacterium adolescentis	0.00701754	0.8375	Lacto-N-biose phosphorylase C-terminal domain	2.4.1.211	ko:K15533	-
COG2230@1|root,COG2230@2|Bacteria,2GJ94@201174|Actinobacteria,4D016@85004|Bifidobacteriales	454.75	2.26463e-99	Pearson's Chi-squared test with Yates' continuity correction	Bifidobacterium adolescentis	0.0105263	0.84	Mycolic acid cyclopropane synthetase	2.1.1.79	ko:K00574	-
2B0CX@1|root,31SQ3@2|Bacteria,2GR13@201174|Actinobacteria,4D1JN@85004|Bifidobacteriales	454.452	2.61677e-99	Pearson's Chi-squared test with Yates' continuity correction	Bifidobacterium adolescentis	0.00350877	0.8325	-	-	-	-
COG1611@1|root,COG1611@2|Bacteria,2GKJH@201174|Actinobacteria,4CZ8R@85004|Bifidobacteriales	454.452	2.61677e-99	Pearson's Chi-squared test with Yates' continuity correction	Bifidobacterium adolescentis	0.00350877	0.8325	Belongs to the LOG family	3.2.2.10	ko:K06966	-
COG0150@1|root,COG0150@2|Bacteria,2GJNY@201174|Actinobacteria,4CZ3K@85004|Bifidobacteriales	453.207	4.82372e-99	Pearson's Chi-squared test with Yates' continuity correction	Bifidobacterium adolescentis	0.203509	0.9875	Phosphoribosylformylglycinamidine cyclo-ligase	6.3.3.1	ko:K01933	-
COG0300@1|root,COG0300@2|Bacteria,2GKJE@201174|Actinobacteria,4CZUC@85004|Bifidobacteriales	452.487	6.87091e-99	Pearson's Chi-squared test with Yates' continuity correction	Bifidobacterium adolescentis	0.982456	0.155	Belongs to the short-chain dehydrogenases reductases (SDR) family	-	ko:K07124	-
COG5624@1|root,COG5624@2|Bacteria,2H7AK@201174|Actinobacteria,4CZMA@85004|Bifidobacteriales	452.487	6.87091e-99	Pearson's Chi-squared test with Yates' continuity correction	Bifidobacterium adolescentis	0.0175439	0.845	RNA polymerase II activating transcription factor binding	-	-	-
COG1012@1|root,COG1012@2|Bacteria,2GIWZ@201174|Actinobacteria,4CZQF@85004|Bifidobacteriales	451.775	9.74547e-99	Pearson's Chi-squared test with Yates' continuity correction	Bifidobacterium adolescentis	0.00350877	0.83	Aldehyde dehydrogenase family	1.2.1.3,1.2.99.10	ko:K00128,ko:K22445	-
COG1012@1|root,COG1012@2|Bacteria,2GIWZ@201174|Actinobacteria,4CZQF@85004|Bifidobacteriales	451.775	9.74547e-99	Pearson's Chi-squared test with Yates' continuity correction	Bifidobacterium adolescentis	0.00350877	0.83	Aldehyde dehydrogenase family	1.2.1.16,1.2.1.20,1.2.1.79	ko:K00135	-
COG0577@1|root,COG0577@2|Bacteria,2GIRW@201174|Actinobacteria,4CZMQ@85004|Bifidobacteriales	451.149	1.33003e-98	Pearson's Chi-squared test with Yates' continuity correction	Bifidobacterium adolescentis	0.968421	0.1425	MacB-like periplasmic core domain	-	ko:K02004	-
COG0847@1|root,COG0847@2|Bacteria,2GJZ0@201174|Actinobacteria,4D006@85004|Bifidobacteriales	449.531	2.96349e-98	Pearson's Chi-squared test with Yates' continuity correction	Bifidobacterium adolescentis	0.817544	0.0275	EXOIII	2.7.7.7	ko:K02342	-
COG1249@1|root,COG1249@2|Bacteria,2GJJK@201174|Actinobacteria,4CZZF@85004|Bifidobacteriales	449.334	3.25672e-98	Pearson's Chi-squared test with Yates' continuity correction	Bifidobacterium adolescentis	0.0105263	0.835	Belongs to the class-I pyridine nucleotide-disulfide oxidoreductase family	1.16.1.1	ko:K00520,ko:K21739	-
COG1940@1|root,COG1940@2|Bacteria,2GJCQ@201174|Actinobacteria,4CZF6@85004|Bifidobacteriales	449.334	3.25672e-98	Pearson's Chi-squared test with Yates' continuity correction	Bifidobacterium adolescentis	0.0105263	0.835	ROK family	2.7.1.2	ko:K00845	-
COG0492@1|root,COG3634@1|root,COG0492@2|Bacteria,COG3634@2|Bacteria,2GKD2@201174|Actinobacteria,4CZ6G@85004|Bifidobacteriales	449.043	3.75758e-98	Pearson's Chi-squared test with Yates' continuity correction	Bifidobacterium adolescentis	0.0666667	0.8875	Thioredoxin domain	1.8.1.9	ko:K00384	-
COG1523@1|root,COG1523@2|Bacteria,2I2GM@201174|Actinobacteria,4CYSS@85004|Bifidobacteriales	448.964	3.90047e-98	Pearson's Chi-squared test with Yates' continuity correction	Bifidobacterium adolescentis	0.912281	0.095	Belongs to the glycosyl hydrolase 13 family	3.2.1.41,3.2.1.68	ko:K01200,ko:K01214	CBM48,GH13
COG2873@1|root,COG2873@2|Bacteria,2I8JG@201174|Actinobacteria,4CZ6W@85004|Bifidobacteriales	448.162	5.77637e-98	Pearson's Chi-squared test with Yates' continuity correction	Bifidobacterium adolescentis	0.0140351	0.8375	Cys/Met metabolism PLP-dependent enzyme	2.5.1.49	ko:K01740	-
COG2873@1|root,COG2873@2|Bacteria,2I8JG@201174|Actinobacteria,4CZ6W@85004|Bifidobacteriales	448.162	5.77637e-98	Pearson's Chi-squared test with Yates' continuity correction	Bifidobacterium adolescentis	0.0140351	0.8375	Cys/Met metabolism PLP-dependent enzyme	-	-	-
COG0446@1|root,COG0446@2|Bacteria,2H7WY@201174|Actinobacteria,4CZXP@85004|Bifidobacteriales	447.864	6.69048e-98	Pearson's Chi-squared test with Yates' continuity correction	Bifidobacterium adolescentis	0.00701754	0.83	Pyridine nucleotide-disulphide oxidoreductase	-	-	-
2EKVE@1|root,33EIZ@2|Bacteria,2HZ8H@201174|Actinobacteria,4CYRN@85004|Bifidobacteriales	447.022	1.0177e-97	Pearson's Chi-squared test with Yates' continuity correction	Bifidobacterium adolescentis	0.982456	0.16	-	-	-	-
COG1540@1|root,COG1540@2|Bacteria,2GJA1@201174|Actinobacteria,4CZHN@85004|Bifidobacteriales	446.59	1.25808e-97	Pearson's Chi-squared test with Yates' continuity correction	Bifidobacterium adolescentis	0.849123	0.05	LamB/YcsF family	-	ko:K07160	-
COG0284@1|root,COG0284@2|Bacteria,2GKWK@201174|Actinobacteria,4D2UX@85004|Bifidobacteriales	446.465	1.33017e-97	Pearson's Chi-squared test with Yates' continuity correction	Bifidobacterium adolescentis	0.996491	0.175	Essential for recycling GMP and indirectly, cGMP	4.1.1.23	ko:K01591	-
COG0583@1|root,COG0583@2|Bacteria,2HZCS@201174|Actinobacteria,4CZT1@85004|Bifidobacteriales	446.465	1.33017e-97	Pearson's Chi-squared test with Yates' continuity correction	Bifidobacterium adolescentis	0.00350877	0.825	Bacterial regulatory helix-turn-helix protein, lysR family	-	-	-
COG1196@1|root,COG1196@2|Bacteria,2GK93@201174|Actinobacteria,4CZ8Q@85004|Bifidobacteriales	446.465	1.33017e-97	Pearson's Chi-squared test with Yates' continuity correction	Bifidobacterium adolescentis	0.00350877	0.825	Required for chromosome condensation and partitioning	-	ko:K03529	-
COG2378@1|root,COG2378@2|Bacteria,2IAIA@201174|Actinobacteria,4CYRS@85004|Bifidobacteriales	445.206	2.48324e-97	Pearson's Chi-squared test with Yates' continuity correction	Bifidobacterium adolescentis	0.00701754	0.8275	WYL domain	-	-	-
COG4336@1|root,COG4336@2|Bacteria,2GMIU@201174|Actinobacteria,4CYQI@85004|Bifidobacteriales	443.31	6.4055e-97	Pearson's Chi-squared test with Yates' continuity correction	Bifidobacterium adolescentis	0.845614	0.05	Protein of unknown function (DUF1445)	-	-	-
COG1126@1|root,COG1126@2|Bacteria,2GIZW@201174|Actinobacteria,4CZ3R@85004|Bifidobacteriales	442.739	8.4704e-97	Pearson's Chi-squared test with Yates' continuity correction	Bifidobacterium adolescentis	0.957895	0.14	ATPases associated with a variety of cellular activities	3.6.3.21	ko:K02028	-
COG0475@1|root,COG0475@2|Bacteria,2GIRC@201174|Actinobacteria,4CZGM@85004|Bifidobacteriales	441.555	1.52288e-96	Pearson's Chi-squared test with Yates' continuity correction	Bifidobacterium adolescentis	0.940351	0.125	Sodium/hydrogen exchanger family	-	-	-
2AU97@1|root,31JWK@2|Bacteria,2IJXF@201174|Actinobacteria,4D0W5@85004|Bifidobacteriales	441.237	1.77794e-96	Pearson's Chi-squared test with Yates' continuity correction	Bifidobacterium adolescentis	0.898246	0.09	-	-	-	-
COG1835@1|root,COG1835@2|Bacteria	440.839	2.15556e-96	Pearson's Chi-squared test with Yates' continuity correction	Bifidobacterium adolescentis	0.782456	0.0125	transferase activity, transferring acyl groups other than amino-acyl groups	-	-	-
COG1835@1|root,COG1835@2|Bacteria	440.839	2.15556e-96	Pearson's Chi-squared test with Yates' continuity correction	Bifidobacterium adolescentis	0.782456	0.0125	transferase activity, transferring acyl groups other than amino-acyl groups	-	ko:K13663	-
COG3250@1|root,COG3250@2|Bacteria,2GMAT@201174|Actinobacteria,4CZH9@85004|Bifidobacteriales	440.201	2.95538e-96	Pearson's Chi-squared test with Yates' continuity correction	Bifidobacterium adolescentis	0.947368	0.1325	Belongs to the glycosyl hydrolase 2 family	-	-	-
COG3250@1|root,COG3250@2|Bacteria,2GMAT@201174|Actinobacteria,4CZH9@85004|Bifidobacteriales	440.201	2.95538e-96	Pearson's Chi-squared test with Yates' continuity correction	Bifidobacterium adolescentis	0.947368	0.1325	Belongs to the glycosyl hydrolase 2 family	3.2.1.31	ko:K01195	-
COG0765@1|root,COG0834@1|root,COG0765@2|Bacteria,COG0834@2|Bacteria,2GJJ9@201174|Actinobacteria,4CZIX@85004|Bifidobacteriales	439.929	3.37926e-96	Pearson's Chi-squared test with Yates' continuity correction	Bifidobacterium adolescentis	0.957895	0.1425	Binding-protein-dependent transport system inner membrane component	-	ko:K02029,ko:K02030	-
COG0366@1|root,COG1523@1|root,COG0366@2|Bacteria,COG1523@2|Bacteria,2GKK1@201174|Actinobacteria,4D2UY@85004|Bifidobacteriales	439.514	4.11522e-96	Pearson's Chi-squared test with Yates' continuity correction	Bifidobacterium adolescentis	0.929825	0.1175	Aamy_C	3.2.1.1,3.2.1.41	ko:K01176,ko:K01200	CBM48,GH13
COG0366@1|root,COG1523@1|root,COG0366@2|Bacteria,COG1523@2|Bacteria,2GKK1@201174|Actinobacteria,4D2UY@85004|Bifidobacteriales	439.514	4.11522e-96	Pearson's Chi-squared test with Yates' continuity correction	Bifidobacterium adolescentis	0.929825	0.1175	Aamy_C	3.2.1.41	ko:K01200	CBM48,GH13
COG0667@1|root,COG0667@2|Bacteria,2GMT5@201174|Actinobacteria,4CZ8K@85004|Bifidobacteriales	439.032	5.22842e-96	Pearson's Chi-squared test with Yates' continuity correction	Bifidobacterium adolescentis	0.0350877	0.85	Aldo/keto reductase family	-	-	-
COG2334@1|root,COG2334@2|Bacteria,2I8JD@201174|Actinobacteria,4D06K@85004|Bifidobacteriales	438.685	6.20794e-96	Pearson's Chi-squared test with Yates' continuity correction	Bifidobacterium adolescentis	0.0105263	0.825	Phosphotransferase enzyme family	2.7.1.162	ko:K13059	-
COG5617@1|root,COG5617@2|Bacteria,2HKW0@201174|Actinobacteria,4D00J@85004|Bifidobacteriales	438.661	6.2691e-96	Pearson's Chi-squared test with Yates' continuity correction	Bifidobacterium adolescentis	0.940351	0.1275	Psort location CytoplasmicMembrane, score 9.99	-	-	-
COG2865@1|root,COG2865@2|Bacteria,2GZ30@201174|Actinobacteria,4CYSX@85004|Bifidobacteriales	435.129	3.64054e-95	Pearson's Chi-squared test with Yates' continuity correction	Bifidobacterium adolescentis	0.0210526	0.8325	Putative ATP-dependent DNA helicase recG C-terminal	3.6.4.12	ko:K03655	-
COG2865@1|root,COG2865@2|Bacteria,2GZ30@201174|Actinobacteria,4CYSX@85004|Bifidobacteriales	435.129	3.64054e-95	Pearson's Chi-squared test with Yates' continuity correction	Bifidobacterium adolescentis	0.0210526	0.8325	Putative ATP-dependent DNA helicase recG C-terminal	-	-	-
29UT5@1|root,30G5G@2|Bacteria,2GXCZ@201174|Actinobacteria,4D1N2@85004|Bifidobacteriales	433.545	7.93475e-95	Pearson's Chi-squared test with Yates' continuity correction	Bifidobacterium adolescentis	0.964912	0.155	Mitochondrial domain of unknown function (DUF1713)	-	-	-
COG4585@1|root,COG4585@2|Bacteria,2II1W@201174|Actinobacteria,4D0V3@85004|Bifidobacteriales	431.707	1.98535e-94	Pearson's Chi-squared test with Yates' continuity correction	Bifidobacterium adolescentis	0.947368	0.14	Histidine kinase	-	-	-
2DMJC@1|root,32RYJ@2|Bacteria,2IHZV@201174|Actinobacteria,4D0UY@85004|Bifidobacteriales	430.891	2.97574e-94	Pearson's Chi-squared test with Yates' continuity correction	Bifidobacterium adolescentis	0.00350877	0.81	Domain of unknown function (DUF4186)	-	-	-
COG1386@1|root,COG1386@2|Bacteria,2GISY@201174|Actinobacteria,4D0QW@85004|Bifidobacteriales	430.891	2.97574e-94	Pearson's Chi-squared test with Yates' continuity correction	Bifidobacterium adolescentis	0.00350877	0.81	Participates in chromosomal partition during cell division. May act via the formation of a condensin-like complex containing Smc and ScpA that pull DNA away from mid-cell into both cell halves	-	ko:K06024	-
COG3534@1|root,COG3534@2|Bacteria,2GMAK@201174|Actinobacteria,4CYXS@85004|Bifidobacteriales	429.323	6.5024e-94	Pearson's Chi-squared test with Yates' continuity correction	Bifidobacterium adolescentis	0.0631579	0.8675	arabinose metabolic process	3.2.1.55	ko:K01209	GH51
COG1011@1|root,COG1011@2|Bacteria,2I2GN@201174|Actinobacteria,4CZF4@85004|Bifidobacteriales	428.863	8.16982e-94	Pearson's Chi-squared test with Yates' continuity correction	Bifidobacterium adolescentis	0.919298	0.1175	HAD-hyrolase-like	-	ko:K07025	-
2C04M@1|root,32Y5W@2|Bacteria,2IBPG@201174|Actinobacteria,4D07E@85004|Bifidobacteriales	428.858	8.17428e-94	Pearson's Chi-squared test with Yates' continuity correction	Bifidobacterium adolescentis	0.0421053	0.8475	Psort location CytoplasmicMembrane, score 9.99	-	-	-
COG0789@1|root,COG0789@2|Bacteria,2HZI7@201174|Actinobacteria,4D0IN@85004|Bifidobacteriales	426.335	2.87654e-93	Pearson's Chi-squared test with Yates' continuity correction	Bifidobacterium adolescentis	0.85614	0.07	helix_turn_helix, mercury resistance	-	-	-
COG2197@1|root,COG2197@2|Bacteria,2IF55@201174|Actinobacteria,4D00S@85004|Bifidobacteriales	425.739	3.86779e-93	Pearson's Chi-squared test with Yates' continuity correction	Bifidobacterium adolescentis	0.933333	0.1325	helix_turn_helix, Lux Regulon	-	-	-
COG0366@1|root,COG0366@2|Bacteria,2GJUT@201174|Actinobacteria,4D075@85004|Bifidobacteriales	424.47	7.24924e-93	Pearson's Chi-squared test with Yates' continuity correction	Bifidobacterium adolescentis	0.00701754	0.8075	Alpha amylase, catalytic domain	3.2.1.1	ko:K01176	GH13
COG0366@1|root,COG0366@2|Bacteria,2GJUT@201174|Actinobacteria,4D075@85004|Bifidobacteriales	424.47	7.24924e-93	Pearson's Chi-squared test with Yates' continuity correction	Bifidobacterium adolescentis	0.00701754	0.8075	Alpha amylase, catalytic domain	-	-	-
COG1316@1|root,COG1316@2|Bacteria,2GJM3@201174|Actinobacteria,4CZ5B@85004|Bifidobacteriales	424.414	7.44188e-93	Pearson's Chi-squared test with Yates' continuity correction	Bifidobacterium adolescentis	0.961404	0.16	Cell envelope-related transcriptional attenuator domain	-	-	-
2DBPK@1|root,2ZA9M@2|Bacteria,2I87Y@201174|Actinobacteria,4D302@85004|Bifidobacteriales	423.67	1.07603e-92	Pearson's Chi-squared test with Yates' continuity correction	Bifidobacterium adolescentis	0.936842	0.1375	Domain of unknown function (DUF4191)	-	-	-
COG2852@1|root,COG2852@2|Bacteria,2IGTN@201174|Actinobacteria,4D0W9@85004|Bifidobacteriales	423.427	1.21285e-92	Pearson's Chi-squared test with Yates' continuity correction	Bifidobacterium adolescentis	0.796491	0.0325	Protein conserved in bacteria	-	-	-
2CBMG@1|root,32GZE@2|Bacteria,2ID8Y@201174|Actinobacteria,4D0G8@85004|Bifidobacteriales	423.058	1.4534e-92	Pearson's Chi-squared test with Yates' continuity correction	Bifidobacterium adolescentis	0.852632	0.07	-	-	-	-
COG0620@1|root,COG0620@2|Bacteria,2I9RI@201174|Actinobacteria,4CZKN@85004|Bifidobacteriales	422.908	1.5634e-92	Pearson's Chi-squared test with Yates' continuity correction	Bifidobacterium adolescentis	0.933333	0.135	Psort location Cytoplasmic, score 8.87	2.1.1.14	ko:K00549	-
COG0588@1|root,COG0588@2|Bacteria,2GK8F@201174|Actinobacteria,4CZMF@85004|Bifidobacteriales	421.731	2.80326e-92	Pearson's Chi-squared test with Yates' continuity correction	Bifidobacterium adolescentis	0.0385965	0.8375	Catalyzes the interconversion of 2-phosphoglycerate and 3-phosphoglycerate	5.4.2.11	ko:K01834	-
COG0819@1|root,COG0819@2|Bacteria,2IGA8@201174|Actinobacteria,4CZRV@85004|Bifidobacteriales	421.703	2.83748e-92	Pearson's Chi-squared test with Yates' continuity correction	Bifidobacterium adolescentis	0.887719	0.0975	Catalyzes an amino-pyrimidine hydrolysis reaction at the C5' of the pyrimidine moiety of thiamine compounds, a reaction that is part of a thiamine salvage pathway. Thus, catalyzes the conversion of 4-amino-5-aminomethyl-2-methylpyrimidine to 4-amino- 5-hydroxymethyl-2-methylpyrimidine (HMP)	3.5.99.2	ko:K03707	-
2B3RX@1|root,31PYJ@2|Bacteria,2IRDS@201174|Actinobacteria,4D16Y@85004|Bifidobacteriales	420.793	4.45051e-92	Pearson's Chi-squared test with Yates' continuity correction	Bifidobacterium adolescentis	0.00350877	0.8	ABC-2 family transporter protein	-	-	-
COG3021@1|root,COG3021@2|Bacteria,2GKXC@201174|Actinobacteria,4CZVK@85004|Bifidobacteriales	419.869	7.04299e-92	Pearson's Chi-squared test with Yates' continuity correction	Bifidobacterium adolescentis	0.85614	0.075	Endonuclease/Exonuclease/phosphatase family	-	ko:K18353	-
COG1132@1|root,COG1132@2|Bacteria,2GITR@201174|Actinobacteria,4CZ32@85004|Bifidobacteriales	419.753	7.44984e-92	Pearson's Chi-squared test with Yates' continuity correction	Bifidobacterium adolescentis	0.954386	0.1575	ABC transporter	-	ko:K06147	-
2DNFW@1|root,32XAQ@2|Bacteria,2IANA@201174|Actinobacteria,4D0ED@85004|Bifidobacteriales	419.671	7.74894e-92	Pearson's Chi-squared test with Yates' continuity correction	Bifidobacterium adolescentis	0.0280702	0.825	-	-	-	-
COG1114@1|root,COG1114@2|Bacteria,2GNMD@201174|Actinobacteria,4CZIP@85004|Bifidobacteriales	419.429	8.72819e-92	Pearson's Chi-squared test with Yates' continuity correction	Bifidobacterium adolescentis	0.00701754	0.8025	Component of the transport system for branched-chain amino acids	-	ko:K03311	-
COG1522@1|root,COG1522@2|Bacteria,2GP1P@201174|Actinobacteria,4CZ0V@85004|Bifidobacteriales	418.049	1.73277e-91	Pearson's Chi-squared test with Yates' continuity correction	Bifidobacterium adolescentis	0.957895	0.1625	helix_turn_helix ASNC type	-	ko:K03718	-
COG2211@1|root,COG2211@2|Bacteria,2HZ98@201174|Actinobacteria,4CZ0N@85004|Bifidobacteriales	416.93	3.03095e-91	Pearson's Chi-squared test with Yates' continuity correction	Bifidobacterium adolescentis	0.00701754	0.8	MFS/sugar transport protein	-	-	-
COG0745@1|root,COG0745@2|Bacteria,2ISFD@201174|Actinobacteria,4D188@85004|Bifidobacteriales	415.827	5.23755e-91	Pearson's Chi-squared test with Yates' continuity correction	Bifidobacterium adolescentis	0.00350877	0.795	RESPONSE REGULATOR receiver	-	-	-
COG0053@1|root,COG0053@2|Bacteria,2GKSG@201174|Actinobacteria,4D05T@85004|Bifidobacteriales	415.181	7.21221e-91	Pearson's Chi-squared test with Yates' continuity correction	Bifidobacterium adolescentis	0.947368	0.155	Cation efflux family	-	-	-
2E443@1|root,32Z0D@2|Bacteria,2II6X@201174|Actinobacteria,4D0ZD@85004|Bifidobacteriales	413.364	1.78925e-90	Pearson's Chi-squared test with Yates' continuity correction	Bifidobacterium adolescentis	0.00350877	0.7925	Helix-turn-helix	-	-	-
COG2184@1|root,COG2184@2|Bacteria,2IN0D@201174|Actinobacteria,4D03T@85004|Bifidobacteriales	413.083	2.05627e-90	Pearson's Chi-squared test with Yates' continuity correction	Bifidobacterium adolescentis	0.0245614	0.815	Fic/DOC family	-	ko:K04095	-
2EGCD@1|root,33A46@2|Bacteria,2I2HS@201174|Actinobacteria,4D1EH@85004|Bifidobacteriales	411.972	3.57446e-90	Pearson's Chi-squared test with Yates' continuity correction	Bifidobacterium adolescentis	0.00701754	0.795	Domain of unknown function (DUF4190)	-	-	-
COG0306@1|root,COG0306@2|Bacteria,2GJHK@201174|Actinobacteria,4CZM7@85004|Bifidobacteriales	411.972	3.57446e-90	Pearson's Chi-squared test with Yates' continuity correction	Bifidobacterium adolescentis	0.00701754	0.795	Phosphate transporter family	-	ko:K03306	-
COG0210@1|root,COG0210@2|Bacteria,2IA1B@201174|Actinobacteria,4D066@85004|Bifidobacteriales	410.954	5.94225e-90	Pearson's Chi-squared test with Yates' continuity correction	Bifidobacterium adolescentis	0.915789	0.13	Psort location Cytoplasmic, score 8.87	3.6.4.12	ko:K03658	-
COG3250@1|root,COG3250@2|Bacteria,2ICNG@201174|Actinobacteria,4CZQA@85004|Bifidobacteriales	410.534	7.32056e-90	Pearson's Chi-squared test with Yates' continuity correction	Bifidobacterium adolescentis	0.975439	0.1875	Glycosyl hydrolase family 2, sugar binding domain protein	3.1.1.53	ko:K05970	-
COG0524@1|root,COG0524@2|Bacteria,2IA3T@201174|Actinobacteria,4CYSM@85004|Bifidobacteriales	409.994	9.58001e-90	Pearson's Chi-squared test with Yates' continuity correction	Bifidobacterium adolescentis	0.249123	0.985	pfkB family carbohydrate kinase	-	-	-
2AXTZ@1|root,31PV0@2|Bacteria,2IMJI@201174|Actinobacteria,4D12E@85004|Bifidobacteriales	409.725	1.09387e-89	Pearson's Chi-squared test with Yates' continuity correction	Bifidobacterium adolescentis	0.908772	0.125	-	-	-	-
COG1373@1|root,COG1373@2|Bacteria,2I96U@201174|Actinobacteria,4CZD7@85004|Bifidobacteriales	408.596	1.91208e-89	Pearson's Chi-squared test with Yates' continuity correction	Bifidobacterium adolescentis	0.877193	0.1	AAA domain	-	ko:K07133	-
COG0366@1|root,COG1523@1|root,COG2247@1|root,COG0366@2|Bacteria,COG1523@2|Bacteria,COG2247@2|Bacteria,2GKK1@201174|Actinobacteria,4D15T@85004|Bifidobacteriales	408.405	2.09159e-89	Pearson's Chi-squared test with Yates' continuity correction	Bifidobacterium adolescentis	0.757895	0.02	Alpha amylase, catalytic domain	3.2.1.1,3.2.1.41	ko:K01176,ko:K01200	CBM48,GH13
COG1260@1|root,COG1260@2|Bacteria,2GKHB@201174|Actinobacteria,4D02Z@85004|Bifidobacteriales	407.495	3.28288e-89	Pearson's Chi-squared test with Yates' continuity correction	Bifidobacterium adolescentis	0.957895	0.1725	Myo-inositol-1-phosphate synthase	5.5.1.4	ko:K01858	-
COG0225@1|root,COG0229@1|root,COG0225@2|Bacteria,COG0229@2|Bacteria,2GJ1S@201174|Actinobacteria,4CZXJ@85004|Bifidobacteriales	407.068	4.05088e-89	Pearson's Chi-squared test with Yates' continuity correction	Bifidobacterium adolescentis	0.00701754	0.79	Has an important function as a repair enzyme for proteins that have been inactivated by oxidation. Catalyzes the reversible oxidation-reduction of methionine sulfoxide in proteins to methionine	1.8.4.11,1.8.4.12	ko:K07304,ko:K12267	-
COG3345@1|root,COG3345@2|Bacteria,2GJJ1@201174|Actinobacteria,4CZDM@85004|Bifidobacteriales	407.062	4.05588e-89	Pearson's Chi-squared test with Yates' continuity correction	Bifidobacterium adolescentis	0.964912	0.18	Psort location Cytoplasmic, score 8.87	3.2.1.22	ko:K07407	-
COG0558@1|root,COG0558@2|Bacteria,2GYKW@201174|Actinobacteria,4D0NB@85004|Bifidobacteriales	405.964	7.01967e-89	Pearson's Chi-squared test with Yates' continuity correction	Bifidobacterium adolescentis	0.961404	0.1775	CDP-alcohol phosphatidyltransferase	2.7.8.11,2.7.8.5	ko:K00995,ko:K00999	-
COG1392@1|root,COG1392@2|Bacteria,2HNQ5@201174|Actinobacteria,4CZVQ@85004|Bifidobacteriales	404.636	1.36056e-88	Pearson's Chi-squared test with Yates' continuity correction	Bifidobacterium adolescentis	0.00701754	0.7875	Protein of unknown function DUF47	-	ko:K07220	-
COG3910@1|root,COG3910@2|Bacteria,2GNJ2@201174|Actinobacteria,4D0EW@85004|Bifidobacteriales	401.754	5.71574e-88	Pearson's Chi-squared test with Yates' continuity correction	Bifidobacterium adolescentis	0.754386	0.0225	AAA domain, putative AbiEii toxin, Type IV TA system	-	-	-
COG1609@1|root,COG1609@2|Bacteria	401.249	7.30928e-88	Pearson's Chi-squared test with Yates' continuity correction	Bifidobacterium adolescentis	0.00350877	0.78	purine nucleotide biosynthetic process	-	ko:K02529	-
COG1609@1|root,COG1609@2|Bacteria	401.249	7.30928e-88	Pearson's Chi-squared test with Yates' continuity correction	Bifidobacterium adolescentis	0.00350877	0.78	purine nucleotide biosynthetic process	-	-	-
COG0783@1|root,COG0783@2|Bacteria,2IFDP@201174|Actinobacteria,4CZV3@85004|Bifidobacteriales	400.82	9.02885e-88	Pearson's Chi-squared test with Yates' continuity correction	Bifidobacterium adolescentis	0.0105263	0.7875	Belongs to the Dps family	-	ko:K04047	-
COG2852@1|root,COG2852@2|Bacteria,2I2HQ@201174|Actinobacteria,4D00A@85004|Bifidobacteriales	400.82	9.02885e-88	Pearson's Chi-squared test with Yates' continuity correction	Bifidobacterium adolescentis	0.0105263	0.7875	Protein conserved in bacteria	-	-	-
COG0291@1|root,COG0291@2|Bacteria,2HZRM@201174|Actinobacteria,4D1EV@85004|Bifidobacteriales	399.454	1.77444e-87	Pearson's Chi-squared test with Yates' continuity correction	Bifidobacterium adolescentis	0.0140351	0.79	Ribosomal protein L35	-	ko:K02916	-
2B5HZ@1|root,31YCP@2|Bacteria,2H0JJ@201174|Actinobacteria,4D1QQ@85004|Bifidobacteriales	397.967	3.71907e-87	Pearson's Chi-squared test with Yates' continuity correction	Bifidobacterium adolescentis	0.887719	0.1175	-	-	-	-
COG2865@1|root,COG2865@2|Bacteria,2IF0U@201174|Actinobacteria,4D0I9@85004|Bifidobacteriales	397.031	5.9151e-87	Pearson's Chi-squared test with Yates' continuity correction	Bifidobacterium adolescentis	0.0140351	0.7875	-	-	-	-
COG0117@1|root,COG0117@2|Bacteria,2IFMN@201174|Actinobacteria,4D0JA@85004|Bifidobacteriales	396.815	6.56932e-87	Pearson's Chi-squared test with Yates' continuity correction	Bifidobacterium adolescentis	0.978947	0.205	Cytidine and deoxycytidylate deaminase zinc-binding region	1.1.1.193,3.5.4.26	ko:K11752	-
2BFF7@1|root,3298X@2|Bacteria,2IN83@201174|Actinobacteria,4D15M@85004|Bifidobacteriales	396.095	9.38843e-87	Pearson's Chi-squared test with Yates' continuity correction	Bifidobacterium adolescentis	0.894737	0.125	-	-	-	-
COG1476@1|root,COG1476@2|Bacteria,2IBHI@201174|Actinobacteria,4CZ2T@85004|Bifidobacteriales	394.7	1.88243e-86	Pearson's Chi-squared test with Yates' continuity correction	Bifidobacterium adolescentis	0.0701754	0.8425	Helix-turn-helix XRE-family like proteins	-	-	-
2APK1@1|root,31EP8@2|Bacteria,2IEAB@201174|Actinobacteria,4D0C3@85004|Bifidobacteriales	394.135	2.48608e-86	Pearson's Chi-squared test with Yates' continuity correction	Bifidobacterium adolescentis	0.00350877	0.7725	Domain of unknown function (DUF4194)	-	-	-
COG0648@1|root,COG0648@2|Bacteria,2GJJQ@201174|Actinobacteria,4CZ0H@85004|Bifidobacteriales	394.135	2.48608e-86	Pearson's Chi-squared test with Yates' continuity correction	Bifidobacterium adolescentis	0.00350877	0.7725	Endonuclease IV plays a role in DNA repair. It cleaves phosphodiester bonds at apurinic or apyrimidinic sites (AP sites) to produce new 5'-ends that are base-free deoxyribose 5-phosphate residues. It preferentially attacks modified AP sites created by bleomycin and neocarzinostatin	3.1.21.2	ko:K01151	-
COG1279@1|root,COG1279@2|Bacteria,2HZBK@201174|Actinobacteria,4CZJP@85004|Bifidobacteriales	392.672	5.09619e-86	Pearson's Chi-squared test with Yates' continuity correction	Bifidobacterium adolescentis	0.992982	0.225	LysE type translocator	-	ko:K06895	-
COG0692@1|root,COG0692@2|Bacteria,2GJ9Z@201174|Actinobacteria,4CZ3Y@85004|Bifidobacteriales	391.789	7.89318e-86	Pearson's Chi-squared test with Yates' continuity correction	Bifidobacterium adolescentis	0.00350877	0.77	Excises uracil residues from the DNA which can arise as a result of misincorporation of dUMP residues by DNA polymerase or due to deamination of cytosine	3.2.2.27	ko:K03648	-
2E529@1|root,32ZVG@2|Bacteria,2IIU2@201174|Actinobacteria,4D0Z5@85004|Bifidobacteriales	389.455	2.53399e-85	Pearson's Chi-squared test with Yates' continuity correction	Bifidobacterium adolescentis	0.00350877	0.7675	Psort location Cytoplasmic, score	-	-	-
COG1418@1|root,COG1418@2|Bacteria,2IFXP@201174|Actinobacteria,4D0P2@85004|Bifidobacteriales	384.825	2.53392e-84	Pearson's Chi-squared test with Yates' continuity correction	Bifidobacterium adolescentis	0.00350877	0.7625	Metal dependent phosphohydrolases with conserved 'HD' motif.	-	ko:K06950	-
COG0789@1|root,COG0789@2|Bacteria,2IFX0@201174|Actinobacteria,4D13W@85004|Bifidobacteriales	384.33	3.23094e-84	Pearson's Chi-squared test with Yates' continuity correction	Bifidobacterium adolescentis	0.870175	0.115	helix_turn_helix, mercury resistance	-	-	-
COG0548@1|root,COG0548@2|Bacteria,2GKDS@201174|Actinobacteria,4CYYX@85004|Bifidobacteriales	384.178	3.48135e-84	Pearson's Chi-squared test with Yates' continuity correction	Bifidobacterium adolescentis	0.929825	0.1675	Belongs to the acetylglutamate kinase family. ArgB subfamily	2.7.2.8	ko:K00930	-
COG1609@1|root,COG1609@2|Bacteria,2GJDS@201174|Actinobacteria,4CZR6@85004|Bifidobacteriales	382.162	9.34472e-84	Pearson's Chi-squared test with Yates' continuity correction	Bifidobacterium adolescentis	0.957895	0.1975	helix_turn _helix lactose operon repressor	-	-	-
COG3833@1|root,COG3833@2|Bacteria,2I2EZ@201174|Actinobacteria,4CZDE@85004|Bifidobacteriales	381.905	1.06142e-83	Pearson's Chi-squared test with Yates' continuity correction	Bifidobacterium adolescentis	0.807018	0.07	Binding-protein-dependent transport system inner membrane component	-	ko:K15772	-
COG4932@1|root,COG4932@2|Bacteria,2I9Z5@201174|Actinobacteria,4D07V@85004|Bifidobacteriales	380.518	2.12046e-83	Pearson's Chi-squared test with Yates' continuity correction	Bifidobacterium adolescentis	0.778947	0.0525	Cna protein B-type domain	-	-	-
COG2231@1|root,COG2231@2|Bacteria,2ICDU@201174|Actinobacteria,4D03Q@85004|Bifidobacteriales	380.243	2.42996e-83	Pearson's Chi-squared test with Yates' continuity correction	Bifidobacterium adolescentis	0.00350877	0.7575	endonuclease III	-	ko:K07457	-
COG1175@1|root,COG1175@2|Bacteria,2GJGB@201174|Actinobacteria,4CYZ8@85004|Bifidobacteriales	378.731	5.1706e-83	Pearson's Chi-squared test with Yates' continuity correction	Bifidobacterium adolescentis	0.807018	0.0725	Binding-protein-dependent transport system inner membrane component	-	ko:K15771	-
COG2755@1|root,COG2755@2|Bacteria,2I2FJ@201174|Actinobacteria,4D2US@85004|Bifidobacteriales	378.334	6.29773e-83	Pearson's Chi-squared test with Yates' continuity correction	Bifidobacterium adolescentis	0.936842	0.18	Carbohydrate esterase, sialic acid-specific acetylesterase	3.1.1.53	ko:K05970	-
COG3507@1|root,COG3507@2|Bacteria,2GIW3@201174|Actinobacteria,4D08K@85004|Bifidobacteriales	377.964	7.54317e-83	Pearson's Chi-squared test with Yates' continuity correction	Bifidobacterium adolescentis	0.901754	0.1475	candidate polyfunctional acetylxylan esterase b-xylosidase A-L-arabinofuranosidase, CBM9 module, glycoside hydrolase family 43 protein and carbohydrate esterase family 6 protein K01238	-	-	-
COG0667@1|root,COG0667@2|Bacteria,2GMNA@201174|Actinobacteria,4CZPB@85004|Bifidobacteriales	376.624	1.47239e-82	Pearson's Chi-squared test with Yates' continuity correction	Bifidobacterium adolescentis	0.849123	0.105	Aldo/keto reductase family	1.1.1.91	ko:K05882	-
COG0716@1|root,COG0716@2|Bacteria,2IK2W@201174|Actinobacteria,4D0WK@85004|Bifidobacteriales	376.386	1.65633e-82	Pearson's Chi-squared test with Yates' continuity correction	Bifidobacterium adolescentis	0.845614	0.1025	Flavodoxin	-	-	-
COG3290@1|root,COG3290@2|Bacteria,2IAW1@201174|Actinobacteria,4CZ3D@85004|Bifidobacteriales	374.403	4.41936e-82	Pearson's Chi-squared test with Yates' continuity correction	Bifidobacterium adolescentis	0.880702	0.1325	GHKL domain	-	-	-
28NT3@1|root,2ZBRV@2|Bacteria,2IIC3@201174|Actinobacteria,4D0MQ@85004|Bifidobacteriales	374.384	4.45533e-82	Pearson's Chi-squared test with Yates' continuity correction	Bifidobacterium adolescentis	0.0175439	0.7675	YwiC-like protein	-	-	-
COG1295@1|root,COG1295@2|Bacteria,2GN79@201174|Actinobacteria,4CZM4@85004|Bifidobacteriales	373.46	7.05717e-82	Pearson's Chi-squared test with Yates' continuity correction	Bifidobacterium adolescentis	0.00350877	0.75	Virulence factor BrkB	-	ko:K07058	-
COG2348@1|root,COG2348@2|Bacteria,2HZ91@201174|Actinobacteria,4CYZJ@85004|Bifidobacteriales	372.687	1.03474e-81	Pearson's Chi-squared test with Yates' continuity correction	Bifidobacterium adolescentis	0.0105263	0.7575	Psort location Cytoplasmic, score 8.87	-	ko:K12554	-
COG4932@1|root,COG4932@2|Bacteria,2GKV5@201174|Actinobacteria,4CZST@85004|Bifidobacteriales	371.841	1.57473e-81	Pearson's Chi-squared test with Yates' continuity correction	Bifidobacterium adolescentis	0.708772	0.0175	Cna protein B-type domain	-	-	-
COG0657@1|root,COG0657@2|Bacteria,2GNKU@201174|Actinobacteria,4CZVA@85004|Bifidobacteriales	371.223	2.14328e-81	Pearson's Chi-squared test with Yates' continuity correction	Bifidobacterium adolescentis	0.00350877	0.7475	alpha/beta hydrolase fold	-	-	-
COG1309@1|root,COG1309@2|Bacteria,2ICYK@201174|Actinobacteria,4CYZC@85004|Bifidobacteriales	370.459	3.11349e-81	Pearson's Chi-squared test with Yates' continuity correction	Bifidobacterium adolescentis	0.926316	0.1775	Bacterial regulatory proteins, tetR family	-	-	-
COG1874@1|root,COG1874@2|Bacteria,2GK4P@201174|Actinobacteria,4CZKE@85004|Bifidobacteriales	369.617	4.74274e-81	Pearson's Chi-squared test with Yates' continuity correction	Bifidobacterium adolescentis	0.912281	0.165	Beta-galactosidase trimerisation domain	3.2.1.23	ko:K12308	-
COG0112@1|root,COG0112@2|Bacteria,2GK7U@201174|Actinobacteria,4CZBV@85004|Bifidobacteriales	368.859	6.90218e-81	Pearson's Chi-squared test with Yates' continuity correction	Bifidobacterium adolescentis	0.954386	0.2075	Catalyzes the reversible interconversion of serine and glycine with tetrahydrofolate (THF) serving as the one-carbon carrier. This reaction serves as the major source of one-carbon groups required for the biosynthesis of purines, thymidylate, methionine, and other important biomolecules. Also exhibits THF- independent aldolase activity toward beta-hydroxyamino acids, producing glycine and aldehyd…	2.1.2.1	ko:K00600	-
COG1272@1|root,COG1272@2|Bacteria,2HRAC@201174|Actinobacteria,4D0D6@85004|Bifidobacteriales	367.51	1.34757e-80	Pearson's Chi-squared test with Yates' continuity correction	Bifidobacterium adolescentis	0.0175439	0.76	Haemolysin-III related	-	ko:K11068	-
28KWM@1|root,2ZACS@2|Bacteria,2I981@201174|Actinobacteria,4D04V@85004|Bifidobacteriales	364.741	5.35286e-80	Pearson's Chi-squared test with Yates' continuity correction	Bifidobacterium adolescentis	0.901754	0.16	LPXTG-motif cell wall anchor domain protein	-	-	-
COG2852@1|root,COG2852@2|Bacteria,2GN40@201174|Actinobacteria,4CZJT@85004|Bifidobacteriales	364.444	6.20171e-80	Pearson's Chi-squared test with Yates' continuity correction	Bifidobacterium adolescentis	0.0140351	0.7525	Protein of unknown function (DUF559)	-	-	-
2B5FT@1|root,31YAF@2|Bacteria,2GV5R@201174|Actinobacteria,4D1NH@85004|Bifidobacteriales	363.016	1.25928e-79	Pearson's Chi-squared test with Yates' continuity correction	Bifidobacterium adolescentis	0.992982	0.2575	Protein modifier that is covalently attached to lysine residues of substrate proteins, thereby targeting them for proteasomal degradation. The tagging system is termed pupylation	-	ko:K13570	-
COG0619@1|root,COG0619@2|Bacteria,2IDC9@201174|Actinobacteria,4CZM8@85004|Bifidobacteriales	363.016	1.25928e-79	Pearson's Chi-squared test with Yates' continuity correction	Bifidobacterium adolescentis	0.00701754	0.7425	Cobalt transport protein	-	ko:K16785	-
COG1122@1|root,COG1122@2|Bacteria,2GJ0M@201174|Actinobacteria,4CYZ6@85004|Bifidobacteriales	363.016	1.25928e-79	Pearson's Chi-squared test with Yates' continuity correction	Bifidobacterium adolescentis	0.00701754	0.7425	ATPases associated with a variety of cellular activities	-	ko:K16785,ko:K16786,ko:K16787	-
2B2IQ@1|root,31V3U@2|Bacteria,2GUXU@201174|Actinobacteria,4D1EY@85004|Bifidobacteriales	362.245	1.84815e-79	Pearson's Chi-squared test with Yates' continuity correction	Bifidobacterium adolescentis	0.849123	0.1175	-	-	-	-
COG1361@1|root,COG1361@2|Bacteria,2GP6I@201174|Actinobacteria,4D013@85004|Bifidobacteriales	362.208	1.8802e-79	Pearson's Chi-squared test with Yates' continuity correction	Bifidobacterium adolescentis	0.0140351	0.75	Conserved repeat domain	-	-	-
COG0789@1|root,COG0789@2|Bacteria,2HZMI@201174|Actinobacteria,4D0Y1@85004|Bifidobacteriales	358.63	1.11068e-78	Pearson's Chi-squared test with Yates' continuity correction	Bifidobacterium adolescentis	0.00701754	0.7375	MerR, DNA binding	-	-	-
2B2AP@1|root,31UUP@2|Bacteria,2HW7K@201174|Actinobacteria,4CY37@84998|Coriobacteriia	357.909	1.58989e-78	Pearson's Chi-squared test with Yates' continuity correction	Bifidobacterium adolescentis	0.666667	0.005	Protein of unknown function (DUF4230)	-	-	-
2BZT7@1|root,32WKQ@2|Bacteria,2HWCC@201174|Actinobacteria,4CY8M@84998|Coriobacteriia	354.075	1.06693e-77	Pearson's Chi-squared test with Yates' continuity correction	Bifidobacterium adolescentis	0.666667	0.0075	Protein of unknown function (DUF4230)	-	-	-
COG1569@1|root,COG1569@2|Bacteria,2IMP1@201174|Actinobacteria,4D13G@85004|Bifidobacteriales	353.798	1.22255e-77	Pearson's Chi-squared test with Yates' continuity correction	Bifidobacterium adolescentis	0.708772	0.03	PIN domain	-	-	-
COG0395@1|root,COG0395@2|Bacteria,2GJPQ@201174|Actinobacteria,4CYTJ@85004|Bifidobacteriales	352.97	1.84104e-77	Pearson's Chi-squared test with Yates' continuity correction	Bifidobacterium adolescentis	0.894737	0.165	Binding-protein-dependent transport system inner membrane component	-	ko:K02026	-
COG0395@1|root,COG0395@2|Bacteria,2GJPQ@201174|Actinobacteria,4CYTJ@85004|Bifidobacteriales	352.97	1.84104e-77	Pearson's Chi-squared test with Yates' continuity correction	Bifidobacterium adolescentis	0.894737	0.165	Binding-protein-dependent transport system inner membrane component	-	ko:K17320	-
COG1653@1|root,COG1653@2|Bacteria,2IA1J@201174|Actinobacteria,4D04G@85004|Bifidobacteriales	351.806	3.28674e-77	Pearson's Chi-squared test with Yates' continuity correction	Bifidobacterium adolescentis	0.701754	0.0275	transport	-	ko:K02027	-
COG4262@1|root,COG4262@2|Bacteria,2I372@201174|Actinobacteria,4D060@85004|Bifidobacteriales	351.596	3.64667e-77	Pearson's Chi-squared test with Yates' continuity correction	Bifidobacterium adolescentis	0.00350877	0.725	Spermine/spermidine synthase domain	-	-	-
2F769@1|root,31QKG@2|Bacteria,2IPFW@201174|Actinobacteria,4D115@85004|Bifidobacteriales	350.853	5.27741e-77	Pearson's Chi-squared test with Yates' continuity correction	Bifidobacterium adolescentis	0.677193	0.015	-	-	-	-
COG1309@1|root,COG1309@2|Bacteria,2HZJX@201174|Actinobacteria,4D0QJ@85004|Bifidobacteriales	350.57	6.07403e-77	Pearson's Chi-squared test with Yates' continuity correction	Bifidobacterium adolescentis	0.0105263	0.7325	Bacterial regulatory proteins, tetR family	-	-	-
COG4961@1|root,COG4961@2|Bacteria,2GT3N@201174|Actinobacteria,4D1E4@85004|Bifidobacteriales	350.303	6.91414e-77	Pearson's Chi-squared test with Yates' continuity correction	Bifidobacterium adolescentis	0.961404	0.235	TadE-like protein	-	-	-
COG1192@1|root,COG1192@2|Bacteria,2ICWE@201174|Actinobacteria,4D151@85004|Bifidobacteriales	348.638	1.58672e-76	Pearson's Chi-squared test with Yates' continuity correction	Bifidobacterium adolescentis	0.898246	0.1725	VirC1 protein	-	ko:K03496	-
COG3405@1|root,COG3405@2|Bacteria,2IA68@201174|Actinobacteria,4CZYP@85004|Bifidobacteriales	347.692	2.54306e-76	Pearson's Chi-squared test with Yates' continuity correction	Bifidobacterium adolescentis	0.880702	0.1575	CBM9 module, glycoside hydrolase family 8 protein and carbohydrate esterase family 4 protein K01238	3.2.1.156	ko:K15531	GH8
2C85K@1|root,3482I@2|Bacteria,2HZWT@201174|Actinobacteria,4D004@85004|Bifidobacteriales	346.532	4.50672e-76	Pearson's Chi-squared test with Yates' continuity correction	Bifidobacterium adolescentis	0.666667	0.0125	Pilus assembly protein, PilO	-	ko:K02664	-
COG3428@1|root,COG3428@2|Bacteria,2IFD2@201174|Actinobacteria,4D0RX@85004|Bifidobacteriales	343.401	2.13354e-75	Pearson's Chi-squared test with Yates' continuity correction	Bifidobacterium adolescentis	0.824561	0.115	Bacterial PH domain	-	-	-
COG0395@1|root,COG0395@2|Bacteria,2GJNN@201174|Actinobacteria,4CYRC@85004|Bifidobacteriales	342.707	3.01458e-75	Pearson's Chi-squared test with Yates' continuity correction	Bifidobacterium adolescentis	0.77193	0.0775	Binding-protein-dependent transport system inner membrane component	-	ko:K02026,ko:K10119	-
COG1175@1|root,COG1175@2|Bacteria,2GJZD@201174|Actinobacteria,4CYTH@85004|Bifidobacteriales	339.665	1.37062e-74	Pearson's Chi-squared test with Yates' continuity correction	Bifidobacterium adolescentis	0.77193	0.08	Binding-protein-dependent transport system inner membrane component	-	ko:K10118	-
COG1175@1|root,COG1175@2|Bacteria,2GJZD@201174|Actinobacteria,4CYTH@85004|Bifidobacteriales	339.665	1.37062e-74	Pearson's Chi-squared test with Yates' continuity correction	Bifidobacterium adolescentis	0.77193	0.08	Binding-protein-dependent transport system inner membrane component	-	ko:K02025,ko:K10118	-
2B7HT@1|root,320N3@2|Bacteria,2H4E1@201174|Actinobacteria,4D26N@85004|Bifidobacteriales	336.499	6.57485e-74	Pearson's Chi-squared test with Yates' continuity correction	Bifidobacterium adolescentis	0.663158	0.0175	-	-	-	-
COG4932@1|root,COG4932@2|Bacteria	336.371	6.99375e-74	Pearson's Chi-squared test with Yates' continuity correction	Bifidobacterium adolescentis	0.733333	0.0575	domain protein	-	-	-
COG4932@1|root,COG4932@2|Bacteria	336.371	6.99375e-74	Pearson's Chi-squared test with Yates' continuity correction	Bifidobacterium adolescentis	0.733333	0.0575	domain protein	-	ko:K13735	-
2B5HT@1|root,31YCH@2|Bacteria,2H0JB@201174|Actinobacteria,4D1PC@85004|Bifidobacteriales	335.519	1.06654e-73	Pearson's Chi-squared test with Yates' continuity correction	Bifidobacterium adolescentis	0.666667	0.02	-	-	-	-
COG0543@1|root,COG0543@2|Bacteria,2HQ24@201174|Actinobacteria,4CZC1@85004|Bifidobacteriales	334.175	2.07175e-73	Pearson's Chi-squared test with Yates' continuity correction	Bifidobacterium adolescentis	0.985965	0.2825	Iron-sulfur cluster binding domain of dihydroorotate dehydrogenase B	-	ko:K02823	-
COG3177@1|root,COG3177@2|Bacteria,2HZGJ@201174|Actinobacteria,4D0D3@85004|Bifidobacteriales	333.906	2.36809e-73	Pearson's Chi-squared test with Yates' continuity correction	Bifidobacterium adolescentis	0.687719	0.0325	Fic/DOC family	-	-	-
COG2182@1|root,COG2182@2|Bacteria,2GJ8S@201174|Actinobacteria,4CZ8G@85004|Bifidobacteriales	333.766	2.53297e-73	Pearson's Chi-squared test with Yates' continuity correction	Bifidobacterium adolescentis	0.768421	0.0825	Bacterial extracellular solute-binding protein	-	ko:K15770	-
COG0583@1|root,COG0583@2|Bacteria,2GKT0@201174|Actinobacteria,4D04F@85004|Bifidobacteriales	332.095	5.83458e-73	Pearson's Chi-squared test with Yates' continuity correction	Bifidobacterium adolescentis	0.0140351	0.715	LysR substrate binding domain protein	-	-	-
COG0619@1|root,COG0619@2|Bacteria,2GM93@201174|Actinobacteria,4CZXW@85004|Bifidobacteriales	331.109	9.49428e-73	Pearson's Chi-squared test with Yates' continuity correction	Bifidobacterium adolescentis	0.978947	0.2775	Cobalt transport protein	-	ko:K16785	-
COG1721@1|root,COG1721@2|Bacteria,2GIWE@201174|Actinobacteria,4CZWT@85004|Bifidobacteriales	330.814	1.09918e-72	Pearson's Chi-squared test with Yates' continuity correction	Bifidobacterium adolescentis	0.996491	0.3	Protein of unknown function DUF58	-	-	-
COG0352@1|root,COG0352@2|Bacteria,2I2GC@201174|Actinobacteria,4D2V2@85004|Bifidobacteriales	330.63	1.20245e-72	Pearson's Chi-squared test with Yates' continuity correction	Bifidobacterium adolescentis	0.789474	0.1	Condenses 4-methyl-5-(beta-hydroxyethyl)thiazole monophosphate (THZ-P) and 2-methyl-4-amino-5-hydroxymethyl pyrimidine pyrophosphate (HMP-PP) to form thiamine monophosphate (TMP)	2.5.1.3,2.7.1.49,2.7.4.7,4.1.99.17	ko:K03147,ko:K14153	-
COG2197@1|root,COG2197@2|Bacteria,2GPC6@201174|Actinobacteria,4D16R@85004|Bifidobacteriales	329.755	1.85089e-72	Pearson's Chi-squared test with Yates' continuity correction	Bifidobacterium adolescentis	0.691228	0.0375	helix_turn_helix, Lux Regulon	-	-	-
COG2207@1|root,COG2207@2|Bacteria,2I2FW@201174|Actinobacteria,4CYW3@85004|Bifidobacteriales	329.745	1.85839e-72	Pearson's Chi-squared test with Yates' continuity correction	Bifidobacterium adolescentis	0.849123	0.1475	helix_turn_helix, arabinose operon control protein	-	-	-
COG0454@1|root,COG0456@2|Bacteria,2IM9R@201174|Actinobacteria,4D0Q0@85004|Bifidobacteriales	328.793	2.98099e-72	Pearson's Chi-squared test with Yates' continuity correction	Bifidobacterium adolescentis	0.00350877	0.6975	FR47-like protein	2.3.1.128	ko:K03789	-
COG0477@1|root,COG2814@2|Bacteria,2I2ID@201174|Actinobacteria,4CZX9@85004|Bifidobacteriales	326.49	9.41454e-72	Pearson's Chi-squared test with Yates' continuity correction	Bifidobacterium adolescentis	0.0842105	0.7875	Major Facilitator Superfamily	-	ko:K08177	-
COG0477@1|root,COG2814@2|Bacteria,2I8HS@201174|Actinobacteria,4CZ4M@85004|Bifidobacteriales	320.588	1.77065e-70	Pearson's Chi-squared test with Yates' continuity correction	Bifidobacterium adolescentis	0.85614	0.1625	Transporter major facilitator family protein	-	-	-
COG1694@1|root,COG3956@2|Bacteria,2GNKC@201174|Actinobacteria,4CZ9U@85004|Bifidobacteriales	313.21	7.03267e-69	Pearson's Chi-squared test with Yates' continuity correction	Bifidobacterium adolescentis	0.00701754	0.6825	Psort location Cytoplasmic, score 8.87	3.6.1.66	ko:K02428,ko:K02499	-
COG2197@1|root,COG2197@2|Bacteria,2INVG@201174|Actinobacteria,4D15G@85004|Bifidobacteriales	312.709	9.02969e-69	Pearson's Chi-squared test with Yates' continuity correction	Bifidobacterium adolescentis	0.645614	0.025	cheY-homologous receiver domain	-	-	-
COG2826@1|root,COG2826@2|Bacteria,2GMZX@201174|Actinobacteria,4D0DN@85004|Bifidobacteriales	312.345	1.0811e-68	Pearson's Chi-squared test with Yates' continuity correction	Bifidobacterium adolescentis	0.122807	0.81	Transposase and inactivated derivatives IS30 family	-	-	-
COG0683@1|root,COG0683@2|Bacteria,2GM00@201174|Actinobacteria,4CZSH@85004|Bifidobacteriales	310.698	2.46194e-68	Pearson's Chi-squared test with Yates' continuity correction	Bifidobacterium adolescentis	0.85614	0.1725	Receptor family ligand binding region	-	ko:K01999	-
COG1075@1|root,COG1075@2|Bacteria,2I2FQ@201174|Actinobacteria,4D2UU@85004|Bifidobacteriales	310.307	2.98758e-68	Pearson's Chi-squared test with Yates' continuity correction	Bifidobacterium adolescentis	0.596491	0.0025	Protein of unknown function (DUF2974)	-	-	-
COG4868@1|root,COG4868@2|Bacteria,2GNQZ@201174|Actinobacteria,4CZZI@85004|Bifidobacteriales	309.111	5.43663e-68	Pearson's Chi-squared test with Yates' continuity correction	Bifidobacterium adolescentis	0.00350877	0.6725	Domain of unknown function (DUF1846)	-	-	-
COG0131@1|root,COG0131@2|Bacteria,2GKMD@201174|Actinobacteria,4CZDD@85004|Bifidobacteriales	307.934	9.76677e-68	Pearson's Chi-squared test with Yates' continuity correction	Bifidobacterium adolescentis	0.0140351	0.685	Imidazoleglycerol-phosphate dehydratase	3.1.3.15,4.2.1.19	ko:K01089,ko:K01693	-
COG1373@1|root,COG1373@2|Bacteria,2GK1Q@201174|Actinobacteria,4CZNQ@85004|Bifidobacteriales	306.883	1.64696e-67	Pearson's Chi-squared test with Yates' continuity correction	Bifidobacterium adolescentis	0.126316	0.8075	Domain of unknown function (DUF4143)	-	ko:K07133	-
COG1874@1|root,COG1874@2|Bacteria,2GIUX@201174|Actinobacteria,4D0CC@85004|Bifidobacteriales	303.852	7.46612e-67	Pearson's Chi-squared test with Yates' continuity correction	Bifidobacterium adolescentis	0.670175	0.045	Glycosyl hydrolases family 35	3.2.1.23	ko:K12308	-
COG4585@1|root,COG4585@2|Bacteria,2GV4W@201174|Actinobacteria,4D1DW@85004|Bifidobacteriales	303.452	9.11329e-67	Pearson's Chi-squared test with Yates' continuity correction	Bifidobacterium adolescentis	0.62807	0.0225	Histidine kinase	-	-	-
COG4832@1|root,COG4832@2|Bacteria,2GN4K@201174|Actinobacteria,4D08M@85004|Bifidobacteriales	301.861	2.01767e-66	Pearson's Chi-squared test with Yates' continuity correction	Bifidobacterium adolescentis	0.0105263	0.6725	GyrI-like small molecule binding domain	-	-	-
COG2959@1|root,COG2959@2|Bacteria,2I2HI@201174|Actinobacteria,4CYVN@85004|Bifidobacteriales	299.676	6.0298e-66	Pearson's Chi-squared test with Yates' continuity correction	Bifidobacterium adolescentis	0.0280702	0.6925	Protein of unknown function (DUF4012)	-	-	-
COG0366@1|root,COG0366@2|Bacteria,2GKT9@201174|Actinobacteria,4CYRW@85004|Bifidobacteriales	298.056	1.35755e-65	Pearson's Chi-squared test with Yates' continuity correction	Bifidobacterium adolescentis	0.0105263	0.6675	Alpha amylase, catalytic domain	2.4.1.4	ko:K05341	GH13
COG0402@1|root,COG0402@2|Bacteria,2GKKM@201174|Actinobacteria,4D07T@85004|Bifidobacteriales	297.879	1.47552e-65	Pearson's Chi-squared test with Yates' continuity correction	Bifidobacterium adolescentis	0.00701754	0.6625	Amidohydrolase family	3.5.4.1,3.5.4.21	ko:K01485,ko:K03365	-
COG0402@1|root,COG0402@2|Bacteria,2GKKM@201174|Actinobacteria,4D07T@85004|Bifidobacteriales	297.879	1.47552e-65	Pearson's Chi-squared test with Yates' continuity correction	Bifidobacterium adolescentis	0.00701754	0.6625	Amidohydrolase family	3.5.4.1	ko:K01485	-
COG2508@1|root,COG2508@2|Bacteria,2HPPC@201174|Actinobacteria,4D0FM@85004|Bifidobacteriales	297.879	1.47552e-65	Pearson's Chi-squared test with Yates' continuity correction	Bifidobacterium adolescentis	0.00701754	0.6625	Purine catabolism regulatory protein-like family	-	-	-
COG0366@1|root,COG3507@1|root,COG5492@1|root,COG0366@2|Bacteria,COG3507@2|Bacteria,COG5492@2|Bacteria,2GM4Q@201174|Actinobacteria,4CYYI@85004|Bifidobacteriales	296.639	2.72119e-65	Pearson's Chi-squared test with Yates' continuity correction	Bifidobacterium adolescentis	0.603509	0.015	Belongs to the glycosyl hydrolase 13 family	3.2.1.1	ko:K01176	GH13
COG1126@1|root,COG1126@2|Bacteria,2H1ZM@201174|Actinobacteria,4CZTK@85004|Bifidobacteriales	296.381	3.09328e-65	Pearson's Chi-squared test with Yates' continuity correction	Bifidobacterium adolescentis	0.0140351	0.67	ATP binding protein of ABC transporter for glutamate aspartate K02028	3.6.3.21	ko:K02028	-
2BM73@1|root,31Y8U@2|Bacteria,2HZS6@201174|Actinobacteria,4D1GC@85004|Bifidobacteriales	293.224	1.50087e-64	Pearson's Chi-squared test with Yates' continuity correction	Bifidobacterium adolescentis	0.57193	0.0025	Helix-turn-helix domain	-	-	-
COG0561@1|root,COG0561@2|Bacteria,2GNWG@201174|Actinobacteria,4CZY9@85004|Bifidobacteriales	292.604	2.04354e-64	Pearson's Chi-squared test with Yates' continuity correction	Bifidobacterium adolescentis	0.0140351	0.665	Sucrose-6F-phosphate phosphohydrolase	-	-	-
28J61@1|root,2Z91S@2|Bacteria,2HZIR@201174|Actinobacteria,4D0KC@85004|Bifidobacteriales	292.28	2.39378e-64	Pearson's Chi-squared test with Yates' continuity correction	Bifidobacterium adolescentis	0.00701754	0.655	Glycosyl hydrolases related to GH101 family, GH129	-	-	-
COG3041@1|root,COG3041@2|Bacteria,2GSX9@201174|Actinobacteria,4CWRG@84998|Coriobacteriia	291.844	2.96268e-64	Pearson's Chi-squared test with Yates' continuity correction	Bifidobacterium adolescentis	0.575439	0.005	Bacterial toxin of type II toxin-antitoxin system, YafQ	-	ko:K19157	-
COG1653@1|root,COG1653@2|Bacteria	291.551	3.42881e-64	Pearson's Chi-squared test with Yates' continuity correction	Bifidobacterium adolescentis	0.894737	0.23	carbohydrate transport	-	ko:K02027	-
COG0400@1|root,COG0400@2|Bacteria,2GNIF@201174|Actinobacteria,4D0TH@85004|Bifidobacteriales	291.17	4.14044e-64	Pearson's Chi-squared test with Yates' continuity correction	Bifidobacterium adolescentis	0.0842105	0.7475	Phospholipase/Carboxylesterase	-	ko:K06999	-
2DNNA@1|root,32Y8E@2|Bacteria,2ISEY@201174|Actinobacteria,4D1A0@85004|Bifidobacteriales	290.922	4.68614e-64	Pearson's Chi-squared test with Yates' continuity correction	Bifidobacterium adolescentis	0.161404	0.8225	-	-	-	-
COG1835@1|root,COG1835@2|Bacteria,2H65A@201174|Actinobacteria,4D2BH@85004|Bifidobacteriales	290.38	6.11643e-64	Pearson's Chi-squared test with Yates' continuity correction	Bifidobacterium adolescentis	0.0315789	0.685	transferase activity, transferring acyl groups other than amino-acyl groups	-	-	-
COG0206@1|root,COG0206@2|Bacteria,2I7Z6@201174|Actinobacteria,4D2ZU@85004|Bifidobacteriales	289.237	1.08303e-63	Pearson's Chi-squared test with Yates' continuity correction	Bifidobacterium adolescentis	0.582456	0.01	FtsZ family, C-terminal domain	-	ko:K03531	-
COG1402@1|root,COG1402@2|Bacteria,2HCRK@201174|Actinobacteria,4CZW9@85004|Bifidobacteriales	288.703	1.41205e-63	Pearson's Chi-squared test with Yates' continuity correction	Bifidobacterium adolescentis	0.0105263	0.655	Creatinine amidohydrolase	3.5.2.10	ko:K01470	-
COG1611@1|root,COG1611@2|Bacteria,2GMM1@201174|Actinobacteria,4D031@85004|Bifidobacteriales	286.414	4.4344e-63	Pearson's Chi-squared test with Yates' continuity correction	Bifidobacterium adolescentis	0.824561	0.17	Possible lysine decarboxylase	3.2.2.10	ko:K06966	-
COG2186@1|root,COG2186@2|Bacteria,2GKBM@201174|Actinobacteria,4CYZS@85004|Bifidobacteriales	283.971	1.50598e-62	Pearson's Chi-squared test with Yates' continuity correction	Bifidobacterium adolescentis	0.975439	0.3325	FCD	-	-	-
COG1246@1|root,COG1246@2|Bacteria,2GRS2@201174|Actinobacteria,4D28D@85004|Bifidobacteriales	283.667	1.75049e-62	Pearson's Chi-squared test with Yates' continuity correction	Bifidobacterium adolescentis	0.557895	0.0025	Belongs to the acetyltransferase family. ArgA subfamily	-	-	-
2C746@1|root,32RIC@2|Bacteria,2HM24@201174|Actinobacteria,4D06N@85004|Bifidobacteriales	283.534	1.86707e-62	Pearson's Chi-squared test with Yates' continuity correction	Bifidobacterium adolescentis	0.6	0.0225	-	-	-	-
COG1131@1|root,COG1131@2|Bacteria,2GRE8@201174|Actinobacteria,4CZBH@85004|Bifidobacteriales	282.789	2.70129e-62	Pearson's Chi-squared test with Yates' continuity correction	Bifidobacterium adolescentis	0.312281	0.9275	ATPases associated with a variety of cellular activities	-	ko:K01990	-
COG5492@1|root,COG5492@2|Bacteria,2GK37@201174|Actinobacteria,4CZ3N@85004|Bifidobacteriales	281.74	4.56395e-62	Pearson's Chi-squared test with Yates' continuity correction	Bifidobacterium adolescentis	0.912281	0.26	domain, Protein	-	-	-
COG1309@1|root,COG1309@2|Bacteria,2IRA8@201174|Actinobacteria,4D0DY@85004|Bifidobacteriales	281.319	5.61352e-62	Pearson's Chi-squared test with Yates' continuity correction	Bifidobacterium adolescentis	0.00701754	0.64	WHG domain	-	-	-
COG3619@1|root,COG3619@2|Bacteria,2GKDV@201174|Actinobacteria,4CZC9@85004|Bifidobacteriales	281.319	5.61352e-62	Pearson's Chi-squared test with Yates' continuity correction	Bifidobacterium adolescentis	0.00701754	0.64	Protein of unknown function (DUF1275)	-	-	-
COG1228@1|root,COG1228@2|Bacteria,2GMUS@201174|Actinobacteria,4CZ77@85004|Bifidobacteriales	279.521	1.38191e-61	Pearson's Chi-squared test with Yates' continuity correction	Bifidobacterium adolescentis	0.00350877	0.6325	Amidohydrolase family	-	-	-
2C9DW@1|root,32FJH@2|Bacteria,2GVBM@201174|Actinobacteria,4D1JY@85004|Bifidobacteriales	276.654	5.73458e-61	Pearson's Chi-squared test with Yates' continuity correction	Bifidobacterium adolescentis	0.6	0.0275	-	-	-	-
COG1917@1|root,COG1917@2|Bacteria,2IFSF@201174|Actinobacteria,4D13U@85004|Bifidobacteriales	274.255	1.89167e-60	Pearson's Chi-squared test with Yates' continuity correction	Bifidobacterium adolescentis	0.985965	0.36	Cupin domain	4.1.1.44	ko:K01607	-
COG3023@1|root,COG3023@2|Bacteria,2IA8Z@201174|Actinobacteria,4D09S@85004|Bifidobacteriales	273.275	3.0833e-60	Pearson's Chi-squared test with Yates' continuity correction	Bifidobacterium adolescentis	0.6	0.03	N-Acetylmuramoyl-L-alanine amidase	-	-	-
28N8A@1|root,2ZQTH@2|Bacteria,2ICHB@201174|Actinobacteria,4CZQ0@85004|Bifidobacteriales	273.096	3.37006e-60	Pearson's Chi-squared test with Yates' continuity correction	Bifidobacterium adolescentis	0.701754	0.09	-	-	-	-
COG0402@1|root,COG0402@2|Bacteria,2HXRT@201174|Actinobacteria,4CZYF@85004|Bifidobacteriales	272.464	4.59916e-60	Pearson's Chi-squared test with Yates' continuity correction	Bifidobacterium adolescentis	0.00350877	0.6225	Amidohydrolase family	-	-	-
COG0834@1|root,COG0834@2|Bacteria,2GN3G@201174|Actinobacteria,4CZ9E@85004|Bifidobacteriales	272.464	4.59916e-60	Pearson's Chi-squared test with Yates' continuity correction	Bifidobacterium adolescentis	0.00350877	0.6225	Bacterial periplasmic substrate-binding proteins	-	ko:K02030,ko:K02424,ko:K17073	-
COG3542@1|root,COG3542@2|Bacteria,2IFG5@201174|Actinobacteria,4D0WA@85004|Bifidobacteriales	272.464	4.59916e-60	Pearson's Chi-squared test with Yates' continuity correction	Bifidobacterium adolescentis	0.00350877	0.6225	Cupin superfamily (DUF985)	-	ko:K09705	-
2BC2A@1|root,325KZ@2|Bacteria,2HATS@201174|Actinobacteria,4D2J7@85004|Bifidobacteriales	272.417	4.70394e-60	Pearson's Chi-squared test with Yates' continuity correction	Bifidobacterium adolescentis	0.00701754	0.6275	-	-	-	-
COG1984@1|root,COG2049@1|root,COG1984@2|Bacteria,COG2049@2|Bacteria,2GITH@201174|Actinobacteria,4CZXU@85004|Bifidobacteriales	272.168	5.31843e-60	Pearson's Chi-squared test with Yates' continuity correction	Bifidobacterium adolescentis	0.652632	0.06	Allophanate hydrolase subunit 2	-	-	-
COG4924@1|root,COG4924@2|Bacteria,2IB33@201174|Actinobacteria,4D02A@85004|Bifidobacteriales	270.772	1.06193e-59	Pearson's Chi-squared test with Yates' continuity correction	Bifidobacterium adolescentis	0.0175439	0.64	Psort location Cytoplasmic, score 8.87	-	-	-
28J4D@1|root,30NZ9@2|Bacteria,2I2E9@201174|Actinobacteria,4D2VD@85004|Bifidobacteriales	270.72	1.08909e-59	Pearson's Chi-squared test with Yates' continuity correction	Bifidobacterium adolescentis	0.00350877	0.62	Protein of unknown function (DUF3710)	-	-	-
COG5479@1|root,COG5479@2|Bacteria,2GMJR@201174|Actinobacteria,4D0RU@85004|Bifidobacteriales	269.315	2.18632e-59	Pearson's Chi-squared test with Yates' continuity correction	Bifidobacterium adolescentis	0.954386	0.325	Protein of unknown function (DUF3152)	-	-	-
COG0560@1|root,COG0560@2|Bacteria,2GMVR@201174|Actinobacteria,4D0CF@85004|Bifidobacteriales	267.411	5.66888e-59	Pearson's Chi-squared test with Yates' continuity correction	Bifidobacterium adolescentis	0.333333	0.9275	haloacid dehalogenase-like hydrolase	-	-	-
COG0657@1|root,COG0657@2|Bacteria,2GKX2@201174|Actinobacteria,4CYYK@85004|Bifidobacteriales	267.256	6.10972e-59	Pearson's Chi-squared test with Yates' continuity correction	Bifidobacterium adolescentis	0.00350877	0.615	alpha/beta hydrolase fold	-	-	-
COG0657@1|root,COG0657@2|Bacteria,2GKX2@201174|Actinobacteria,4CYYK@85004|Bifidobacteriales	267.256	6.10972e-59	Pearson's Chi-squared test with Yates' continuity correction	Bifidobacterium adolescentis	0.00350877	0.615	alpha/beta hydrolase fold	-	ko:K01066	-
COG4214@1|root,COG4214@2|Bacteria,2GJAH@201174|Actinobacteria,4D0EF@85004|Bifidobacteriales	267.256	6.10972e-59	Pearson's Chi-squared test with Yates' continuity correction	Bifidobacterium adolescentis	0.00350877	0.615	Branched-chain amino acid transport system / permease component	-	ko:K10547	-
COG3850@1|root,COG5002@1|root,COG3850@2|Bacteria,COG5002@2|Bacteria,2I2DU@201174|Actinobacteria,4CZNF@85004|Bifidobacteriales	267.141	6.46501e-59	Pearson's Chi-squared test with Yates' continuity correction	Bifidobacterium adolescentis	0.989474	0.375	ATPase histidine kinase DNA gyrase B HSP90 domain protein	2.7.13.3	ko:K02484	-
COG3663@1|root,COG3663@2|Bacteria,2IGMS@201174|Actinobacteria,4D0QQ@85004|Bifidobacteriales	266.709	8.01452e-59	Pearson's Chi-squared test with Yates' continuity correction	Bifidobacterium adolescentis	0.915789	0.2825	Uracil DNA glycosylase superfamily	-	-	-
COG0030@1|root,COG0030@2|Bacteria,2GKBT@201174|Actinobacteria,4CYS9@85004|Bifidobacteriales	266.031	1.12428e-58	Pearson's Chi-squared test with Yates' continuity correction	Bifidobacterium adolescentis	0.950877	0.325	Specifically dimethylates two adjacent adenosines (A1518 and A1519) in the loop of a conserved hairpin near the 3'-end of 16S rRNA in the 30S particle. May play a critical role in biogenesis of 30S subunits	2.1.1.182	ko:K02528	-
COG1126@1|root,COG1126@2|Bacteria,2GIZW@201174|Actinobacteria,4CYXE@85004|Bifidobacteriales	265.535	1.43726e-58	Pearson's Chi-squared test with Yates' continuity correction	Bifidobacterium adolescentis	0.996491	0.3875	ATP-binding protein of ABC transporter for glutamate K02028	-	ko:K10008	-
COG2217@1|root,COG4633@1|root,COG2217@2|Bacteria,COG4633@2|Bacteria,2GIRF@201174|Actinobacteria,4CZ24@85004|Bifidobacteriales	265.535	1.43726e-58	Pearson's Chi-squared test with Yates' continuity correction	Bifidobacterium adolescentis	0.00350877	0.6125	E1-E2 ATPase	3.6.3.4,3.6.3.54	ko:K01533,ko:K17686	-
COG3534@1|root,COG3534@2|Bacteria,2GP9Z@201174|Actinobacteria,4CZ95@85004|Bifidobacteriales	265.535	1.43726e-58	Pearson's Chi-squared test with Yates' continuity correction	Bifidobacterium adolescentis	0.00350877	0.6125	Alpha-L-arabinofuranosidase C-terminal domain	-	-	-
COG1653@1|root,COG1653@2|Bacteria,2HZBJ@201174|Actinobacteria,4CZJJ@85004|Bifidobacteriales	265.443	1.50411e-58	Pearson's Chi-squared test with Yates' continuity correction	Bifidobacterium adolescentis	0.00701754	0.6175	Bacterial extracellular solute-binding protein	-	ko:K02027	-
COG5340@1|root,COG5340@2|Bacteria,2ICPH@201174|Actinobacteria,4CZJ7@85004|Bifidobacteriales	264.705	2.1677e-58	Pearson's Chi-squared test with Yates' continuity correction	Bifidobacterium adolescentis	0.294737	0.9	Psort location Cytoplasmic, score	-	-	-
2B4W6@1|root,31XNV@2|Bacteria,2GZB9@201174|Actinobacteria,4D1T7@85004|Bifidobacteriales	263.823	3.34519e-58	Pearson's Chi-squared test with Yates' continuity correction	Bifidobacterium adolescentis	0.00350877	0.61	-	-	-	-
COG1020@1|root,COG1020@2|Bacteria,2H4CN@201174|Actinobacteria,4D0AP@85004|Bifidobacteriales	263.823	3.34519e-58	Pearson's Chi-squared test with Yates' continuity correction	Bifidobacterium adolescentis	0.00350877	0.61	D-alanine [D-alanyl carrier protein] ligase activity	-	-	-
COG1129@1|root,COG1129@2|Bacteria,2GJDV@201174|Actinobacteria,4CZ8T@85004|Bifidobacteriales	263.719	3.51363e-58	Pearson's Chi-squared test with Yates' continuity correction	Bifidobacterium adolescentis	0.00701754	0.615	ATPases associated with a variety of cellular activities	3.6.3.17	ko:K02056,ko:K10545	-
COG2873@1|root,COG2873@2|Bacteria,2I2EB@201174|Actinobacteria,4CYSA@85004|Bifidobacteriales	262.118	7.80213e-58	Pearson's Chi-squared test with Yates' continuity correction	Bifidobacterium adolescentis	0.996491	0.3925	Psort location Cytoplasmic, score 9.98	2.5.1.49	ko:K01740	-
COG0577@1|root,COG4591@1|root,COG0577@2|Bacteria,COG4591@2|Bacteria,2GIRW@201174|Actinobacteria,4CZMQ@85004|Bifidobacteriales	262.003	8.25652e-58	Pearson's Chi-squared test with Yates' continuity correction	Bifidobacterium adolescentis	0.00701754	0.6125	MacB-like periplasmic core domain	-	ko:K02004	-
COG4691@1|root,COG4691@2|Bacteria,2GRCV@201174|Actinobacteria,4D1GB@85004|Bifidobacteriales	260.421	1.8146e-57	Pearson's Chi-squared test with Yates' continuity correction	Bifidobacterium adolescentis	0.00350877	0.605	Plasmid stability protein	-	ko:K21495	-
COG1159@1|root,COG1159@2|Bacteria,2GJJE@201174|Actinobacteria,4CYZH@85004|Bifidobacteriales	260.186	2.03742e-57	Pearson's Chi-squared test with Yates' continuity correction	Bifidobacterium adolescentis	0.985965	0.38	An essential GTPase that binds both GDP and GTP, with rapid nucleotide exchange. Plays a role in 16S rRNA processing and 30S ribosomal subunit biogenesis and possibly also in cell cycle regulation and energy metabolism	-	ko:K03595	-
COG1917@1|root,COG1917@2|Bacteria,2IHSV@201174|Actinobacteria,4D0ZF@85004|Bifidobacteriales	259.279	3.19717e-57	Pearson's Chi-squared test with Yates' continuity correction	Bifidobacterium adolescentis	0.898246	0.2725	Cupin 2, conserved barrel domain protein	-	-	-
COG0577@1|root,COG0577@2|Bacteria	258.732	4.19652e-57	Pearson's Chi-squared test with Yates' continuity correction	Bifidobacterium adolescentis	0.00350877	0.6025	efflux transmembrane transporter activity	-	ko:K02004	-
COG0577@1|root,COG0577@2|Bacteria	258.732	4.19652e-57	Pearson's Chi-squared test with Yates' continuity correction	Bifidobacterium adolescentis	0.00350877	0.6025	efflux transmembrane transporter activity	-	-	-
COG0193@1|root,COG0193@2|Bacteria,2GKCV@201174|Actinobacteria,4CZBE@85004|Bifidobacteriales	258.612	4.45119e-57	Pearson's Chi-squared test with Yates' continuity correction	Bifidobacterium adolescentis	0.975439	0.3675	The natural substrate for this enzyme may be peptidyl- tRNAs which drop off the ribosome during protein synthesis	3.1.1.29	ko:K01056	-
COG5520@1|root,COG5520@2|Bacteria,2HPZN@201174|Actinobacteria,4D0F9@85004|Bifidobacteriales	258.595	4.48548e-57	Pearson's Chi-squared test with Yates' continuity correction	Bifidobacterium adolescentis	0.00701754	0.6075	F5/8 type C domain	-	-	-
COG1304@1|root,COG1304@2|Bacteria,2HHRH@201174|Actinobacteria,4CZI2@85004|Bifidobacteriales	258.506	4.6811e-57	Pearson's Chi-squared test with Yates' continuity correction	Bifidobacterium adolescentis	0.989474	0.3875	FMN binding	-	-	-
COG2071@1|root,COG2071@2|Bacteria,2GIV6@201174|Actinobacteria,4D043@85004|Bifidobacteriales	258.506	4.6811e-57	Pearson's Chi-squared test with Yates' continuity correction	Bifidobacterium adolescentis	0.0105263	0.6125	Peptidase C26	-	ko:K07010	-
COG0133@1|root,COG0134@1|root,COG0133@2|Bacteria,COG0134@2|Bacteria,2GM7Z@201174|Actinobacteria,4CZJW@85004|Bifidobacteriales	258.469	4.76643e-57	Pearson's Chi-squared test with Yates' continuity correction	Bifidobacterium adolescentis	0.982456	0.3775	The beta subunit is responsible for the synthesis of L- tryptophan from indole and L-serine	4.2.1.20	ko:K01696	-
COG0697@1|root,COG0697@2|Bacteria,2HZCH@201174|Actinobacteria,4CZRZ@85004|Bifidobacteriales	257.634	7.21294e-57	Pearson's Chi-squared test with Yates' continuity correction	Bifidobacterium adolescentis	0.961404	0.35	EamA-like transporter family	-	-	-
COG5006@1|root,COG5006@2|Bacteria,2GJKB@201174|Actinobacteria,4D03A@85004|Bifidobacteriales	256.803	1.08928e-56	Pearson's Chi-squared test with Yates' continuity correction	Bifidobacterium adolescentis	0.0105263	0.61	EamA-like transporter family	-	ko:K11939	-
COG0489@1|root,COG0489@2|Bacteria,2GJUZ@201174|Actinobacteria,4CZDC@85004|Bifidobacteriales	255.402	2.19292e-56	Pearson's Chi-squared test with Yates' continuity correction	Bifidobacterium adolescentis	0.968421	0.3625	Binds and transfers iron-sulfur (Fe-S) clusters to target apoproteins. Can hydrolyze ATP	-	ko:K03593	-
2ASIR@1|root,31HZA@2|Bacteria,2IHD9@201174|Actinobacteria,4D0QP@85004|Bifidobacteriales	255.054	2.60622e-56	Pearson's Chi-squared test with Yates' continuity correction	Bifidobacterium adolescentis	0.978947	0.3775	-	-	-	-
COG0463@1|root,COG0463@2|Bacteria,2I2GT@201174|Actinobacteria,4CZ0W@85004|Bifidobacteriales	255.044	2.61431e-56	Pearson's Chi-squared test with Yates' continuity correction	Bifidobacterium adolescentis	0.0140351	0.6125	Glycosyltransferase like family 2	-	-	-
COG0792@1|root,COG0792@2|Bacteria,2IQ3X@201174|Actinobacteria,4D191@85004|Bifidobacteriales	255.044	2.61431e-56	Pearson's Chi-squared test with Yates' continuity correction	Bifidobacterium adolescentis	0.985965	0.3875	Belongs to the UPF0102 family	-	ko:K07460	-
COG5512@1|root,COG5512@2|Bacteria,2GNQ4@201174|Actinobacteria,4D157@85004|Bifidobacteriales	255.014	2.65127e-56	Pearson's Chi-squared test with Yates' continuity correction	Bifidobacterium adolescentis	0.936842	0.3225	Protein of unknown function (DUF721)	-	-	-
COG4770@1|root,COG4770@2|Bacteria,2GIZP@201174|Actinobacteria,4CZ6Q@85004|Bifidobacteriales	254.166	4.05089e-56	Pearson's Chi-squared test with Yates' continuity correction	Bifidobacterium adolescentis	0.65614	0.0775	Biotin carboxylase C-terminal domain	6.3.4.14,6.4.1.2,6.4.1.3	ko:K11263	-
COG0395@1|root,COG0395@2|Bacteria,2GKEE@201174|Actinobacteria,4D2TC@85004|Bifidobacteriales	253.541	5.51912e-56	Pearson's Chi-squared test with Yates' continuity correction	Bifidobacterium adolescentis	0.00701754	0.6	Binding-protein-dependent transport system inner membrane component	-	ko:K17331	-
COG0395@1|root,COG0395@2|Bacteria,2GKEE@201174|Actinobacteria,4D2TC@85004|Bifidobacteriales	253.541	5.51912e-56	Pearson's Chi-squared test with Yates' continuity correction	Bifidobacterium adolescentis	0.00701754	0.6	Binding-protein-dependent transport system inner membrane component	-	ko:K02026,ko:K10229	-
COG2177@1|root,COG2177@2|Bacteria,2GJMA@201174|Actinobacteria,4CZSQ@85004|Bifidobacteriales	253.42	5.85879e-56	Pearson's Chi-squared test with Yates' continuity correction	Bifidobacterium adolescentis	0.989474	0.395	Part of the ABC transporter FtsEX involved in cellular division	-	ko:K09811	-
2BI32@1|root,32C84@2|Bacteria,2IDD6@201174|Actinobacteria,4D0PC@85004|Bifidobacteriales	252.306	1.02298e-55	Pearson's Chi-squared test with Yates' continuity correction	Bifidobacterium adolescentis	0.961404	0.3575	-	-	-	-
COG0133@1|root,COG0134@1|root,COG0159@1|root,COG0133@2|Bacteria,COG0134@2|Bacteria,COG0159@2|Bacteria,2GM7Z@201174|Actinobacteria,4CZJW@85004|Bifidobacteriales	252.05	1.16119e-55	Pearson's Chi-squared test with Yates' continuity correction	Bifidobacterium adolescentis	0.00350877	0.5925	The beta subunit is responsible for the synthesis of L- tryptophan from indole and L-serine	4.2.1.20	ko:K01696	-
COG0477@1|root,COG2814@2|Bacteria	251.74	1.34679e-55	Pearson's Chi-squared test with Yates' continuity correction	Bifidobacterium adolescentis	0.0105263	0.6025	Major facilitator Superfamily	-	ko:K08177,ko:K19577	-
COG0477@1|root,COG2814@2|Bacteria	251.74	1.34679e-55	Pearson's Chi-squared test with Yates' continuity correction	Bifidobacterium adolescentis	0.0105263	0.6025	Major facilitator Superfamily	-	-	-
COG0477@1|root,COG2814@2|Bacteria	251.74	1.34679e-55	Pearson's Chi-squared test with Yates' continuity correction	Bifidobacterium adolescentis	0.0105263	0.6025	Major facilitator Superfamily	-	ko:K08369	-
COG0477@1|root,COG2814@2|Bacteria	251.74	1.34679e-55	Pearson's Chi-squared test with Yates' continuity correction	Bifidobacterium adolescentis	0.0105263	0.6025	Major facilitator Superfamily	-	ko:K02100	-
COG0477@1|root,COG2814@2|Bacteria	251.74	1.34679e-55	Pearson's Chi-squared test with Yates' continuity correction	Bifidobacterium adolescentis	0.0105263	0.6025	Major facilitator Superfamily	-	ko:K08162	-
COG0477@1|root,COG2814@2|Bacteria	251.74	1.34679e-55	Pearson's Chi-squared test with Yates' continuity correction	Bifidobacterium adolescentis	0.0105263	0.6025	Major facilitator Superfamily	-	ko:K08177	-
COG2217@1|root,COG2217@2|Bacteria,2GIRF@201174|Actinobacteria,4CZ24@85004|Bifidobacteriales	251.616	1.43181e-55	Pearson's Chi-squared test with Yates' continuity correction	Bifidobacterium adolescentis	0.982456	0.3875	E1-E2 ATPase	3.6.3.4,3.6.3.54	ko:K01533,ko:K17686	-
COG1136@1|root,COG3023@1|root,COG1136@2|Bacteria,COG3023@2|Bacteria,2ICH8@201174|Actinobacteria,4CZM0@85004|Bifidobacteriales	251.348	1.63369e-55	Pearson's Chi-squared test with Yates' continuity correction	Bifidobacterium adolescentis	0.536842	0.015	ABC transporter	-	ko:K02003	-
COG1131@1|root,COG1131@2|Bacteria,2GRE8@201174|Actinobacteria,4D055@85004|Bifidobacteriales	251.293	1.67837e-55	Pearson's Chi-squared test with Yates' continuity correction	Bifidobacterium adolescentis	0.547368	0.02	ATPases associated with a variety of cellular activities	-	ko:K01990	-
COG1414@1|root,COG1414@2|Bacteria,2IMT9@201174|Actinobacteria,4D1ZU@85004|Bifidobacteriales	250.398	2.61998e-55	Pearson's Chi-squared test with Yates' continuity correction	Bifidobacterium adolescentis	0.00350877	0.59	Sugar-specific transcriptional regulator TrmB	-	-	-
2AYHW@1|root,32WBP@2|Bacteria,2I9DQ@201174|Actinobacteria,4CYRI@85004|Bifidobacteriales	250.349	2.68343e-55	Pearson's Chi-squared test with Yates' continuity correction	Bifidobacterium adolescentis	0.880702	0.265	TraX protein	-	-	-
COG1725@1|root,COG1725@2|Bacteria,2IQKP@201174|Actinobacteria,4D104@85004|Bifidobacteriales	250.143	2.97258e-55	Pearson's Chi-squared test with Yates' continuity correction	Bifidobacterium adolescentis	0.540351	0.0175	helix_turn_helix gluconate operon transcriptional repressor	-	-	-
COG1250@1|root,COG1250@2|Bacteria,2GJBM@201174|Actinobacteria,4CZQ2@85004|Bifidobacteriales	248.754	5.91211e-55	Pearson's Chi-squared test with Yates' continuity correction	Bifidobacterium adolescentis	0.00350877	0.5875	3-hydroxyacyl-CoA dehydrogenase, C-terminal domain	1.1.1.157	ko:K00074	-
COG2271@1|root,COG2271@2|Bacteria,2I32P@201174|Actinobacteria,4D2WZ@85004|Bifidobacteriales	248.754	5.91211e-55	Pearson's Chi-squared test with Yates' continuity correction	Bifidobacterium adolescentis	0.00350877	0.5875	Sugar (and other) transporter	-	ko:K08369	-
28J4D@1|root,2Z90C@2|Bacteria,2GJYC@201174|Actinobacteria,4CZG1@85004|Bifidobacteriales	248.439	6.91048e-55	Pearson's Chi-squared test with Yates' continuity correction	Bifidobacterium adolescentis	0.968421	0.3725	Protein of unknown function (DUF3710)	-	-	-
COG1033@1|root,COG1033@2|Bacteria,2HUBR@201174|Actinobacteria,4CX7E@84998|Coriobacteriia	247.117	1.33648e-54	Pearson's Chi-squared test with Yates' continuity correction	Bifidobacterium adolescentis	0.00350877	0.585	MMPL family	-	ko:K07003	-
COG1925@1|root,COG1925@2|Bacteria	246.907	1.48321e-54	Pearson's Chi-squared test with Yates' continuity correction	Bifidobacterium adolescentis	0.00701754	0.59	phosphoenolpyruvate-dependent sugar phosphotransferase system	-	ko:K11189	-
COG0319@1|root,COG0319@2|Bacteria,2GMUF@201174|Actinobacteria,4CZJF@85004|Bifidobacteriales	246.615	1.71501e-54	Pearson's Chi-squared test with Yates' continuity correction	Bifidobacterium adolescentis	0.97193	0.38	Single strand-specific metallo-endoribonuclease involved in late-stage 70S ribosome quality control and in maturation of the 3' terminus of the 16S rRNA	-	ko:K07042	-
COG0009@1|root,COG0009@2|Bacteria,2GK2X@201174|Actinobacteria,4CYVA@85004|Bifidobacteriales	246.559	1.76159e-54	Pearson's Chi-squared test with Yates' continuity correction	Bifidobacterium adolescentis	0.982456	0.395	Belongs to the SUA5 family	2.7.7.87	ko:K07566	-
COG3613@1|root,COG3613@2|Bacteria,2IHGG@201174|Actinobacteria,4D0T2@85004|Bifidobacteriales	245.268	3.35186e-54	Pearson's Chi-squared test with Yates' continuity correction	Bifidobacterium adolescentis	0.00701754	0.5875	Nucleoside 2-deoxyribosyltransferase	-	-	-
COG4213@1|root,COG4213@2|Bacteria,2GKRE@201174|Actinobacteria,4CZW0@85004|Bifidobacteriales	245.268	3.35186e-54	Pearson's Chi-squared test with Yates' continuity correction	Bifidobacterium adolescentis	0.00701754	0.5875	Periplasmic binding protein domain	-	ko:K10546	-
COG0324@1|root,COG0324@2|Bacteria,2GKFT@201174|Actinobacteria,4CZNS@85004|Bifidobacteriales	244.889	4.04571e-54	Pearson's Chi-squared test with Yates' continuity correction	Bifidobacterium adolescentis	0.982456	0.3975	Catalyzes the transfer of a dimethylallyl group onto the adenine at position 37 in tRNAs that read codons beginning with uridine, leading to the formation of N6-(dimethylallyl)adenosine (i(6)A)	2.5.1.75	ko:K00791	-
COG1609@1|root,COG1609@2|Bacteria,2GJRG@201174|Actinobacteria,4CZ05@85004|Bifidobacteriales	244.889	4.04571e-54	Pearson's Chi-squared test with Yates' continuity correction	Bifidobacterium adolescentis	0.982456	0.3975	helix_turn _helix lactose operon repressor	-	ko:K02529	-
COG0159@1|root,COG0159@2|Bacteria,2GN6T@201174|Actinobacteria,4D0A3@85004|Bifidobacteriales	244.862	4.09831e-54	Pearson's Chi-squared test with Yates' continuity correction	Bifidobacterium adolescentis	0.975439	0.3875	The alpha subunit is responsible for the aldol cleavage of indoleglycerol phosphate to indole and glyceraldehyde 3- phosphate	4.2.1.20	ko:K01695	-
2AMW2@1|root,31CSW@2|Bacteria,2I96K@201174|Actinobacteria,4D06S@85004|Bifidobacteriales	244.733	4.36843e-54	Pearson's Chi-squared test with Yates' continuity correction	Bifidobacterium adolescentis	0.638596	0.075	-	-	-	-
COG5001@1|root,COG5001@2|Bacteria,2HZW6@201174|Actinobacteria,4D20A@85004|Bifidobacteriales	243.934	6.51767e-54	Pearson's Chi-squared test with Yates' continuity correction	Bifidobacterium adolescentis	0.694737	0.1125	Diguanylate cyclase (GGDEF) domain protein	-	-	-
COG4260@1|root,COG4260@2|Bacteria,2HUEV@201174|Actinobacteria,4CZKS@85004|Bifidobacteriales	243.903	6.61448e-54	Pearson's Chi-squared test with Yates' continuity correction	Bifidobacterium adolescentis	0.217544	0.82	Short C-terminal domain	-	-	-
COG0139@1|root,COG0139@2|Bacteria,2IKKU@201174|Actinobacteria,4D0WW@85004|Bifidobacteriales	243.805	6.94275e-54	Pearson's Chi-squared test with Yates' continuity correction	Bifidobacterium adolescentis	0.957895	0.365	Catalyzes the hydrolysis of the adenine ring of phosphoribosyl-AMP	3.5.4.19,3.6.1.31	ko:K01496,ko:K11755	-
2B3XB@1|root,31WM9@2|Bacteria,2GXIK@201174|Actinobacteria,4D1N9@85004|Bifidobacteriales	243.453	8.26995e-54	Pearson's Chi-squared test with Yates' continuity correction	Bifidobacterium adolescentis	0.0105263	0.59	Mitochondrial domain of unknown function (DUF1713)	-	-	-
COG0657@1|root,COG0657@2|Bacteria,2HGIX@201174|Actinobacteria,4CZUK@85004|Bifidobacteriales	243.429	8.36095e-54	Pearson's Chi-squared test with Yates' continuity correction	Bifidobacterium adolescentis	0.964912	0.375	Hydrolase, alpha beta domain protein	-	-	-
2AVV0@1|root,31MNQ@2|Bacteria,2GJKP@201174|Actinobacteria,4CYQX@85004|Bifidobacteriales	243.227	9.24062e-54	Pearson's Chi-squared test with Yates' continuity correction	Bifidobacterium adolescentis	0.982456	0.4	Protein of unknown function (DUF3159)	-	-	-
2B0EM@1|root,31VWV@2|Bacteria,2GWC4@201174|Actinobacteria,4D1ED@85004|Bifidobacteriales	242.249	1.50334e-53	Pearson's Chi-squared test with Yates' continuity correction	Bifidobacterium adolescentis	0.00350877	0.5775	-	-	-	-
COG1070@1|root,COG1070@2|Bacteria,2GNCR@201174|Actinobacteria,4D2SW@85004|Bifidobacteriales	242.249	1.50334e-53	Pearson's Chi-squared test with Yates' continuity correction	Bifidobacterium adolescentis	0.00350877	0.5775	FGGY family of carbohydrate kinases, N-terminal domain	2.7.1.17	ko:K00854	-
COG0227@1|root,COG0227@2|Bacteria,2GQNU@201174|Actinobacteria,4D17Q@85004|Bifidobacteriales	241.88	1.8046e-53	Pearson's Chi-squared test with Yates' continuity correction	Bifidobacterium adolescentis	0.961404	0.3725	Ribosomal L28 family	-	ko:K02902	-
COG0558@1|root,COG0558@2|Bacteria,2GM3F@201174|Actinobacteria,4CZGD@85004|Bifidobacteriales	241.88	1.8046e-53	Pearson's Chi-squared test with Yates' continuity correction	Bifidobacterium adolescentis	0.961404	0.3725	Belongs to the CDP-alcohol phosphatidyltransferase class-I family	2.7.8.41,2.7.8.5	ko:K00995,ko:K08744	-
COG1073@1|root,COG1073@2|Bacteria,2IA0Y@201174|Actinobacteria,4D06W@85004|Bifidobacteriales	241.246	2.47234e-53	Pearson's Chi-squared test with Yates' continuity correction	Bifidobacterium adolescentis	0.515789	0.0125	alpha beta	-	-	-
COG1609@1|root,COG1609@2|Bacteria,2GK1X@201174|Actinobacteria,4CZS8@85004|Bifidobacteriales	240.64	3.34485e-53	Pearson's Chi-squared test with Yates' continuity correction	Bifidobacterium adolescentis	0.00350877	0.575	helix_turn _helix lactose operon repressor	-	-	-
2C3VM@1|root,32RCV@2|Bacteria,2IHI9@201174|Actinobacteria,4D0P4@85004|Bifidobacteriales	240.587	3.43235e-53	Pearson's Chi-squared test with Yates' continuity correction	Bifidobacterium adolescentis	0.880702	0.2775	-	-	-	-
COG1959@1|root,COG1959@2|Bacteria,2IKDG@201174|Actinobacteria,4D0YZ@85004|Bifidobacteriales	240.392	3.77033e-53	Pearson's Chi-squared test with Yates' continuity correction	Bifidobacterium adolescentis	0.00701754	0.58	Transcriptional regulator	-	-	-
COG0501@1|root,COG0501@2|Bacteria,2GMJF@201174|Actinobacteria,4CYVY@85004|Bifidobacteriales	240.171	4.20473e-53	Pearson's Chi-squared test with Yates' continuity correction	Bifidobacterium adolescentis	0.961404	0.375	Belongs to the peptidase M48B family	-	ko:K03799	-
COG0561@1|root,COG0561@2|Bacteria,2HZYB@201174|Actinobacteria,4CZQW@85004|Bifidobacteriales	240.123	4.30312e-53	Pearson's Chi-squared test with Yates' continuity correction	Bifidobacterium adolescentis	0.940351	0.3475	Sucrose-6F-phosphate phosphohydrolase	-	-	-
COG4972@1|root,COG4972@2|Bacteria,2IBNF@201174|Actinobacteria,4D02I@85004|Bifidobacteriales	239.705	5.3043e-53	Pearson's Chi-squared test with Yates' continuity correction	Bifidobacterium adolescentis	0.666667	0.0975	Type IV pilus assembly protein PilM		-	ko:K02662
COG1309@1|root,COG1309@2|Bacteria,2ICY9@201174|Actinobacteria,4D0I5@85004|Bifidobacteriales	239.464	5.98086e-53	Pearson's Chi-squared test with Yates' continuity correction	Bifidobacterium adolescentis	0.782456	0.185	Bacterial regulatory proteins, tetR family	-	-	-
COG1061@1|root,COG1061@2|Bacteria,2HZZP@201174|Actinobacteria,4D2EF@85004|Bifidobacteriales	239.039	7.38491e-53	Pearson's Chi-squared test with Yates' continuity correction	Bifidobacterium adolescentis	0.00350877	0.5725	Type III restriction enzyme res subunit	-	-	-
COG3077@1|root,COG3077@2|Bacteria,2IT2R@201174|Actinobacteria,4D175@85004|Bifidobacteriales	239.039	7.38491e-53	Pearson's Chi-squared test with Yates' continuity correction	Bifidobacterium adolescentis	0.00350877	0.5725	RelB antitoxin	-	-	-
COG3804@1|root,COG3804@2|Bacteria,2HY5U@201174|Actinobacteria,4D0F7@85004|Bifidobacteriales	239.039	7.38491e-53	Pearson's Chi-squared test with Yates' continuity correction	Bifidobacterium adolescentis	0.00350877	0.5725	Dihydrodipicolinate reductase, N-terminus	1.4.1.12,1.4.1.26	ko:K21672	-
COG1653@1|root,COG1653@2|Bacteria,2HZAD@201174|Actinobacteria,4CZ9S@85004|Bifidobacteriales	238.954	7.69523e-53	Pearson's Chi-squared test with Yates' continuity correction	Bifidobacterium adolescentis	0.687719	0.1125	Bacterial extracellular solute-binding protein	-	ko:K10117	-
COG1653@1|root,COG1653@2|Bacteria,2HZAD@201174|Actinobacteria,4CZ9S@85004|Bifidobacteriales	238.954	7.69523e-53	Pearson's Chi-squared test with Yates' continuity correction	Bifidobacterium adolescentis	0.687719	0.1125	Bacterial extracellular solute-binding protein	-	-	-
COG2986@1|root,COG2986@2|Bacteria,2GJZW@201174|Actinobacteria,4D1V2@85004|Bifidobacteriales	238.781	8.38638e-53	Pearson's Chi-squared test with Yates' continuity correction	Bifidobacterium adolescentis	0.00701754	0.5775	Aromatic amino acid lyase	4.3.1.3	ko:K01745	-
COG3937@1|root,COG3937@2|Bacteria,2GS3M@201174|Actinobacteria,4D1FE@85004|Bifidobacteriales	238.47	9.76694e-53	Pearson's Chi-squared test with Yates' continuity correction	Bifidobacterium adolescentis	0.961404	0.3775	granule-associated protein	-	-	-
COG3940@1|root,COG3940@2|Bacteria,2GJJP@201174|Actinobacteria,4CZFV@85004|Bifidobacteriales	238.208	1.11214e-52	Pearson's Chi-squared test with Yates' continuity correction	Bifidobacterium adolescentis	0.978947	0.4025	Glycosyl hydrolases family 43	-	-	-
COG2805@1|root,COG2805@2|Bacteria,2I9GT@201174|Actinobacteria,4D04P@85004|Bifidobacteriales	238.205	1.11331e-52	Pearson's Chi-squared test with Yates' continuity correction	Bifidobacterium adolescentis	0.649123	0.0875	Type II/IV secretion system protein	-	ko:K02669	-
COG5492@1|root,COG5492@2|Bacteria,2GK37@201174|Actinobacteria,4D2S5@85004|Bifidobacteriales	237.445	1.62772e-52	Pearson's Chi-squared test with Yates' continuity correction	Bifidobacterium adolescentis	0.00350877	0.57	Bacterial Ig-like domain 2	-	-	-
COG2801@1|root,COG3415@1|root,COG2801@2|Bacteria,COG3415@2|Bacteria,2GKW1@201174|Actinobacteria,4D05P@85004|Bifidobacteriales	237.395	1.66726e-52	Pearson's Chi-squared test with Yates' continuity correction	Bifidobacterium adolescentis	0.0491228	0.635	PFAM Integrase catalytic	-	-	-
2CRHS@1|root,32SP6@2|Bacteria,2IK96@201174|Actinobacteria,4D218@85004|Bifidobacteriales	237.177	1.85894e-52	Pearson's Chi-squared test with Yates' continuity correction	Bifidobacterium adolescentis	0.00701754	0.575	-	-	-	-
COG2804@1|root,COG2804@2|Bacteria,2I8C2@201174|Actinobacteria,4CZG8@85004|Bifidobacteriales	236.085	3.2064e-52	Pearson's Chi-squared test with Yates' continuity correction	Bifidobacterium adolescentis	0.642105	0.085	Type II/IV secretion system protein	-	ko:K02652	-
COG0366@1|root,COG1523@1|root,COG3757@1|root,COG0366@2|Bacteria,COG1523@2|Bacteria,COG3757@2|Bacteria,2GKK1@201174|Actinobacteria,4D2UY@85004|Bifidobacteriales	235.58	4.11664e-52	Pearson's Chi-squared test with Yates' continuity correction	Bifidobacterium adolescentis	0.00701754	0.5725	Aamy_C	3.2.1.1,3.2.1.41	ko:K01176,ko:K01200	CBM48,GH13
COG1051@1|root,COG1051@2|Bacteria,2I0XY@201174|Actinobacteria,4D08F@85004|Bifidobacteriales	235.58	4.11664e-52	Pearson's Chi-squared test with Yates' continuity correction	Bifidobacterium adolescentis	0.00701754	0.5725	Hydrolase of X-linked nucleoside diphosphate N terminal	-	-	-
COG1373@1|root,COG1373@2|Bacteria,2GK4E@201174|Actinobacteria,4CVEF@84998|Coriobacteriia	235.58	4.11664e-52	Pearson's Chi-squared test with Yates' continuity correction	Bifidobacterium adolescentis	0.00701754	0.5725	Domain of unknown function (DUF4143)	-	ko:K07133	-
COG0789@1|root,COG0789@2|Bacteria,2HZK3@201174|Actinobacteria,4D0RM@85004|Bifidobacteriales	235.357	4.59822e-52	Pearson's Chi-squared test with Yates' continuity correction	Bifidobacterium adolescentis	0.922807	0.3325	MerR family regulatory protein	-	-	-
COG0671@1|root,COG0671@2|Bacteria	235.35	4.60986e-52	Pearson's Chi-squared test with Yates' continuity correction	Bifidobacterium adolescentis	0.0105263	0.5775	phosphatidate phosphatase activity	3.1.3.2,3.6.1.27	ko:K09474,ko:K12685,ko:K19302	-
COG1175@1|root,COG1175@2|Bacteria,2GKJI@201174|Actinobacteria,4CZCI@85004|Bifidobacteriales	234.335	7.6463e-52	Pearson's Chi-squared test with Yates' continuity correction	Bifidobacterium adolescentis	0.670175	0.105	Binding-protein-dependent transport system inner membrane component	-	ko:K02025,ko:K10118	-
COG3328@1|root,COG3328@2|Bacteria,2H6P5@201174|Actinobacteria,4D2A3@85004|Bifidobacteriales	233.602	1.10402e-51	Pearson's Chi-squared test with Yates' continuity correction	Bifidobacterium adolescentis	0.480702	0.0025	Transposase, Mutator family	-	-	-
COG1925@1|root,COG1925@2|Bacteria,2GQX6@201174|Actinobacteria,4D19B@85004|Bifidobacteriales	233.312	1.27531e-51	Pearson's Chi-squared test with Yates' continuity correction	Bifidobacterium adolescentis	0.964912	0.39	PTS HPr component phosphorylation site	-	ko:K11189	-
COG1989@1|root,COG1989@2|Bacteria,2GJ7K@201174|Actinobacteria,4D0GI@85004|Bifidobacteriales	233.108	1.4117e-51	Pearson's Chi-squared test with Yates' continuity correction	Bifidobacterium adolescentis	0.645614	0.09	Bacterial Peptidase A24 N-terminal domain	3.4.23.43	ko:K02654	-
COG0454@1|root,COG0456@2|Bacteria,2II91@201174|Actinobacteria,4D0SH@85004|Bifidobacteriales	232.704	1.72638e-51	Pearson's Chi-squared test with Yates' continuity correction	Bifidobacterium adolescentis	0.00350877	0.5625	Acetyltransferase (GNAT) domain	-	-	-
COG1396@1|root,COG1396@2|Bacteria,2IF66@201174|Actinobacteria,4CZYD@85004|Bifidobacteriales	232.704	1.72638e-51	Pearson's Chi-squared test with Yates' continuity correction	Bifidobacterium adolescentis	0.00350877	0.5625	Helix-turn-helix XRE-family like proteins	-	-	-
28KQ0@1|root,2ZA7Z@2|Bacteria,2IB0B@201174|Actinobacteria,4D2XM@85004|Bifidobacteriales	231.137	3.78185e-51	Pearson's Chi-squared test with Yates' continuity correction	Bifidobacterium adolescentis	0.00350877	0.56	Protein of unknown function (DUF3990)	-	-	-
COG3177@1|root,COG3177@2|Bacteria,2IAAQ@201174|Actinobacteria,4CZAM@85004|Bifidobacteriales	230.574	5.00994e-51	Pearson's Chi-squared test with Yates' continuity correction	Bifidobacterium adolescentis	0.0105263	0.57	Fic/DOC family	-	-	-
COG1459@1|root,COG1459@2|Bacteria,2GQW0@201174|Actinobacteria,4D03V@85004|Bifidobacteriales	230.377	5.52132e-51	Pearson's Chi-squared test with Yates' continuity correction	Bifidobacterium adolescentis	0.617544	0.075	Type II secretion system (T2SS), protein F	-	ko:K02653	-
COG2865@1|root,COG2865@2|Bacteria,2GP7C@201174|Actinobacteria,4CZRD@85004|Bifidobacteriales	230.362	5.55983e-51	Pearson's Chi-squared test with Yates' continuity correction	Bifidobacterium adolescentis	0.985965	0.425	Putative DNA-binding domain	-	-	-
COG2402@1|root,COG2402@2|Bacteria,2I5GT@201174|Actinobacteria,4D2B6@85004|Bifidobacteriales	229.577	8.18291e-51	Pearson's Chi-squared test with Yates' continuity correction	Bifidobacterium adolescentis	0.00350877	0.5575	PIN domain	-	-	-
COG5340@1|root,COG5340@2|Bacteria,2IDUY@201174|Actinobacteria,4D00E@85004|Bifidobacteriales	229.577	8.18291e-51	Pearson's Chi-squared test with Yates' continuity correction	Bifidobacterium adolescentis	0.00350877	0.5575	Psort location Cytoplasmic, score	-	-	-
COG1373@1|root,COG1373@2|Bacteria,2IBJT@201174|Actinobacteria,4D0DA@85004|Bifidobacteriales	229.263	9.5736e-51	Pearson's Chi-squared test with Yates' continuity correction	Bifidobacterium adolescentis	0.00701754	0.5625	AAA domain	-	-	-
2CM5B@1|root,32SDR@2|Bacteria,2IRBQ@201174|Actinobacteria,4D2GK@85004|Bifidobacteriales	228.996	1.09133e-50	Pearson's Chi-squared test with Yates' continuity correction	Bifidobacterium adolescentis	0.0105263	0.5675	-	-	-	-
COG1672@1|root,COG1672@2|Bacteria,2GWBV@201174|Actinobacteria,4CZV8@85004|Bifidobacteriales	228.996	1.09133e-50	Pearson's Chi-squared test with Yates' continuity correction	Bifidobacterium adolescentis	0.0105263	0.5675	AAA ATPase domain	-	-	-
COG1949@1|root,COG1949@2|Bacteria,2GJR7@201174|Actinobacteria,4CYZY@85004|Bifidobacteriales	228.996	1.09133e-50	Pearson's Chi-squared test with Yates' continuity correction	Bifidobacterium adolescentis	0.989474	0.4325	3'-to-5' exoribonuclease specific for small oligoribonucleotides	-	ko:K13288	-
COG1881@1|root,COG1881@2|Bacteria,2I5K1@201174|Actinobacteria,4CZSW@85004|Bifidobacteriales	228.551	1.36254e-50	Pearson's Chi-squared test with Yates' continuity correction	Bifidobacterium adolescentis	0.957895	0.3875	Phosphatidylethanolamine-binding protein	-	ko:K06910	-
COG0242@1|root,COG0242@2|Bacteria,2GJ87@201174|Actinobacteria,4CZ63@85004|Bifidobacteriales	227.447	2.36771e-50	Pearson's Chi-squared test with Yates' continuity correction	Bifidobacterium adolescentis	0.947368	0.375	Removes the formyl group from the N-terminal Met of newly synthesized proteins. Requires at least a dipeptide for an efficient rate of reaction. N-terminal L-methionine is a prerequisite for activity but the enzyme has broad specificity at other positions	3.5.1.88	ko:K01462	-
COG0577@1|root,COG0577@2|Bacteria,2GMGJ@201174|Actinobacteria,4CZ0B@85004|Bifidobacteriales	227.147	2.74863e-50	Pearson's Chi-squared test with Yates' continuity correction	Bifidobacterium adolescentis	0.898246	0.315	FtsX-like permease family	-	ko:K02004	-
2AR06@1|root,31G8Z@2|Bacteria,2IF1Q@201174|Actinobacteria,4D090@85004|Bifidobacteriales	226.594	3.62187e-50	Pearson's Chi-squared test with Yates' continuity correction	Bifidobacterium adolescentis	0.677193	0.1175	-	-	-	-
COG3279@1|root,COG3279@2|Bacteria,2GKK5@201174|Actinobacteria,4CZAU@85004|Bifidobacteriales	226.529	3.73926e-50	Pearson's Chi-squared test with Yates' continuity correction	Bifidobacterium adolescentis	0.782456	0.2	LytTr DNA-binding domain	-	-	-
COG2865@1|root,COG2865@2|Bacteria,2IBE4@201174|Actinobacteria,4D01K@85004|Bifidobacteriales	226.478	3.83052e-50	Pearson's Chi-squared test with Yates' continuity correction	Bifidobacterium adolescentis	0.00350877	0.5525	Putative DNA-binding domain	3.6.4.12	ko:K03655	-
COG0624@1|root,COG0624@2|Bacteria,1R44A@1224|Proteobacteria	226.146	4.52208e-50	Pearson's Chi-squared test with Yates' continuity correction	Bifidobacterium adolescentis	0.00701754	0.5575	COG0624 Acetylornithine deacetylase Succinyl-diaminopimelate desuccinylase and related deacylases	3.5.1.18	ko:K01270,ko:K01439	-
COG1609@1|root,COG1609@2|Bacteria,2GNVD@201174|Actinobacteria,4D05Q@85004|Bifidobacteriales	225.832	5.28421e-50	Pearson's Chi-squared test with Yates' continuity correction	Bifidobacterium adolescentis	0.733333	0.16	helix_turn _helix lactose operon repressor	-	ko:K02529	-
COG0569@1|root,COG0569@2|Bacteria,2IA09@201174|Actinobacteria,4CZVT@85004|Bifidobacteriales	225.558	6.05928e-50	Pearson's Chi-squared test with Yates' continuity correction	Bifidobacterium adolescentis	0.950877	0.3825	TrkA-N domain	-	ko:K03499	-
COG1653@1|root,COG1653@2|Bacteria,2GNYN@201174|Actinobacteria,4D08X@85004|Bifidobacteriales	225.304	6.87496e-50	Pearson's Chi-squared test with Yates' continuity correction	Bifidobacterium adolescentis	0.0807018	0.6575	Bacterial extracellular solute-binding protein	-	ko:K02027	-
COG1653@1|root,COG1653@2|Bacteria,2GNYN@201174|Actinobacteria,4D08X@85004|Bifidobacteriales	225.304	6.87496e-50	Pearson's Chi-squared test with Yates' continuity correction	Bifidobacterium adolescentis	0.0807018	0.6575	Bacterial extracellular solute-binding protein	-	ko:K02027,ko:K17329	-
COG4393@1|root,COG4393@2|Bacteria,2GMS6@201174|Actinobacteria,4CZ19@85004|Bifidobacteriales	225.249	7.0614e-50	Pearson's Chi-squared test with Yates' continuity correction	Bifidobacterium adolescentis	0.957895	0.3925	Predicted membrane protein (DUF2318)	-	-	-
29Y70@1|root,30K0K@2|Bacteria,2H67A@201174|Actinobacteria,4D2AN@85004|Bifidobacteriales	224.938	8.23374e-50	Pearson's Chi-squared test with Yates' continuity correction	Bifidobacterium adolescentis	0.00350877	0.55	-	-	-	-
COG1376@1|root,COG1376@2|Bacteria,2IH5P@201174|Actinobacteria,4D0TV@85004|Bifidobacteriales	224.938	8.23374e-50	Pearson's Chi-squared test with Yates' continuity correction	Bifidobacterium adolescentis	0.00350877	0.55	L,D-transpeptidase catalytic domain	-	-	-
COG0477@1|root,COG2814@2|Bacteria,2GJF6@201174|Actinobacteria,4CZW6@85004|Bifidobacteriales	221.906	3.73675e-49	Pearson's Chi-squared test with Yates' continuity correction	Bifidobacterium adolescentis	0.0280702	0.5825	Sugar (and other) transporter	-	ko:K02100	-
COG0477@1|root,COG2814@2|Bacteria,2GJF6@201174|Actinobacteria,4CZW6@85004|Bifidobacteriales	221.906	3.73675e-49	Pearson's Chi-squared test with Yates' continuity correction	Bifidobacterium adolescentis	0.0280702	0.5825	Sugar (and other) transporter	-	ko:K08369	-
2B4WM@1|root,31XPC@2|Bacteria,2GZCV@201174|Actinobacteria,4D1TG@85004|Bifidobacteriales	221.879	3.78535e-49	Pearson's Chi-squared test with Yates' continuity correction	Bifidobacterium adolescentis	0.00350877	0.545	-	-	-	-
COG0671@1|root,COG0671@2|Bacteria,2I4ZG@201174|Actinobacteria,4CZ80@85004|Bifidobacteriales	220.863	6.29963e-49	Pearson's Chi-squared test with Yates' continuity correction	Bifidobacterium adolescentis	0.273684	0.84	PAP2 superfamily	-	-	-
2A6VR@1|root,30VQB@2|Bacteria,2HA1W@201174|Actinobacteria,4D2N5@85004|Bifidobacteriales	220.359	8.10236e-49	Pearson's Chi-squared test with Yates' continuity correction	Bifidobacterium adolescentis	0.00350877	0.5425	-	-	-	-
COG3464@1|root,COG3464@2|Bacteria,2GJK7@201174|Actinobacteria,4D0ME@85004|Bifidobacteriales	219.799	1.07239e-48	Pearson's Chi-squared test with Yates' continuity correction	Bifidobacterium adolescentis	0.207018	0.7825	Transposase	-	ko:K07485	-
2ATA8@1|root,31IT9@2|Bacteria,2IICV@201174|Actinobacteria,4D0W4@85004|Bifidobacteriales	219.168	1.46877e-48	Pearson's Chi-squared test with Yates' continuity correction	Bifidobacterium adolescentis	0.0175439	0.5625	-	-	-	-
COG2153@1|root,COG2153@2|Bacteria,2HZKP@201174|Actinobacteria,4D0UN@85004|Bifidobacteriales	219.168	1.46877e-48	Pearson's Chi-squared test with Yates' continuity correction	Bifidobacterium adolescentis	0.0175439	0.5625	Acetyltransferase (GNAT) domain	-	-	-
COG2176@1|root,COG2176@2|Bacteria,2I2FU@201174|Actinobacteria,4D10C@85004|Bifidobacteriales	218.865	1.70903e-48	Pearson's Chi-squared test with Yates' continuity correction	Bifidobacterium adolescentis	0.477193	0.9675	Exonuclease, DNA polymerase III, epsilon subunit family	2.7.7.7	ko:K02342	-
COG0251@1|root,COG0251@2|Bacteria,2IFCR@201174|Actinobacteria,4D0QD@85004|Bifidobacteriales	217.709	3.04645e-48	Pearson's Chi-squared test with Yates' continuity correction	Bifidobacterium adolescentis	0.94386	0.385	Endoribonuclease L-PSP	3.5.99.10	ko:K09022	-
COG0640@1|root,COG0640@2|Bacteria,2II9U@201174|Actinobacteria,4D0Y5@85004|Bifidobacteriales	217.524	3.33876e-48	Pearson's Chi-squared test with Yates' continuity correction	Bifidobacterium adolescentis	0.803509	0.23	helix_turn_helix, Arsenical Resistance Operon Repressor	-	-	-
COG1414@1|root,COG1414@2|Bacteria,2GM23@201174|Actinobacteria,4D21I@85004|Bifidobacteriales	216.955	4.4302e-48	Pearson's Chi-squared test with Yates' continuity correction	Bifidobacterium adolescentis	0.00701754	0.5425	helix_turn_helix isocitrate lyase regulation	-	-	-
2BB9R@1|root,324SH@2|Bacteria,2H9QN@201174|Actinobacteria,4D2DN@85004|Bifidobacteriales	215.446	9.41659e-48	Pearson's Chi-squared test with Yates' continuity correction	Bifidobacterium adolescentis	0.00701754	0.54	-	-	-	-
2B59B@1|root,31Y3G@2|Bacteria,2GRM1@201174|Actinobacteria,4D110@85004|Bifidobacteriales	214.546	1.47713e-47	Pearson's Chi-squared test with Yates' continuity correction	Bifidobacterium adolescentis	0.982456	0.445	Type IV leader peptidase family	3.4.23.43	ko:K02654	-
COG1373@1|root,COG1373@2|Bacteria,2GM3Y@201174|Actinobacteria,4D05H@85004|Bifidobacteriales	214.168	1.78361e-47	Pearson's Chi-squared test with Yates' continuity correction	Bifidobacterium adolescentis	0.0982456	0.6625	Domain of unknown function (DUF4143)	-	ko:K07133	-
COG0444@1|root,COG0444@2|Bacteria,2GIXV@201174|Actinobacteria,4CZ3U@85004|Bifidobacteriales	212.449	4.2129e-47	Pearson's Chi-squared test with Yates' continuity correction	Bifidobacterium adolescentis	0.901754	0.34	oligopeptide transport protein of the ABC superfamily, ATP-binding component	-	ko:K02031	-
COG2165@1|root,COG2165@2|Bacteria,2GTN8@201174|Actinobacteria,4D13E@85004|Bifidobacteriales	212.302	4.52845e-47	Pearson's Chi-squared test with Yates' continuity correction	Bifidobacterium adolescentis	0.585965	0.0725	Prokaryotic N-terminal methylation motif	-	ko:K02650	-
COG3856@1|root,COG3856@2|Bacteria,2IKJW@201174|Actinobacteria,4D12G@85004|Bifidobacteriales	212.216	4.72492e-47	Pearson's Chi-squared test with Yates' continuity correction	Bifidobacterium adolescentis	0.929825	0.375	Protein of unknown function (DUF1290)	-	-	-
29VGS@1|root,30GYC@2|Bacteria,2GXVQ@201174|Actinobacteria,4D1QB@85004|Bifidobacteriales	211.374	7.19639e-47	Pearson's Chi-squared test with Yates' continuity correction	Bifidobacterium adolescentis	0.00350877	0.5275	-	-	-	-
28JU1@1|root,2Z9J4@2|Bacteria,2IC3T@201174|Actinobacteria,4CZR1@85004|Bifidobacteriales	210.966	8.80563e-47	Pearson's Chi-squared test with Yates' continuity correction	Bifidobacterium adolescentis	0.494737	0.025	-	-	-	-
COG4030@1|root,COG4030@2|Bacteria,2GJFD@201174|Actinobacteria,4CZ06@85004|Bifidobacteriales	210.276	1.24181e-46	Pearson's Chi-squared test with Yates' continuity correction	Bifidobacterium adolescentis	0.933333	0.3825	Protein of unknown function (DUF2961)	-	-	-
COG4967@1|root,COG4967@2|Bacteria,2IA38@201174|Actinobacteria,4D0NY@85004|Bifidobacteriales	210.038	1.39842e-46	Pearson's Chi-squared test with Yates' continuity correction	Bifidobacterium adolescentis	0.582456	0.0725	Prokaryotic N-terminal methylation motif	-	ko:K02671	-
COG1175@1|root,COG1175@2|Bacteria,2GMJG@201174|Actinobacteria,4D0BR@85004|Bifidobacteriales	209.612	1.72802e-46	Pearson's Chi-squared test with Yates' continuity correction	Bifidobacterium adolescentis	0.077193	0.63	Binding-protein-dependent transport system inner membrane component	-	ko:K02025,ko:K10189	-
2A13J@1|root,30P9F@2|Bacteria,2GKGD@201174|Actinobacteria,4D0QR@85004|Bifidobacteriales	209.598	1.73948e-46	Pearson's Chi-squared test with Yates' continuity correction	Bifidobacterium adolescentis	0.94386	0.3975	-	-	-	-
COG5263@1|root,COG5434@1|root,COG5520@1|root,COG5263@2|Bacteria,COG5434@2|Bacteria,COG5520@2|Bacteria,2I5GU@201174|Actinobacteria,4D2XU@85004|Bifidobacteriales	209.474	1.8492e-46	Pearson's Chi-squared test with Yates' continuity correction	Bifidobacterium adolescentis	0.00701754	0.53	Belongs to the glycosyl hydrolase 30 family	-	-	-
COG3654@1|root,COG3943@1|root,COG3654@2|Bacteria,COG3943@2|Bacteria,2IA5J@201174|Actinobacteria,4D0WF@85004|Bifidobacteriales	209.097	2.23204e-46	Pearson's Chi-squared test with Yates' continuity correction	Bifidobacterium adolescentis	0.0105263	0.535	Virulence protein RhuM family	-	-	-
COG0393@1|root,COG0393@2|Bacteria,2IQNY@201174|Actinobacteria,4D0ZM@85004|Bifidobacteriales	207.997	3.87191e-46	Pearson's Chi-squared test with Yates' continuity correction	Bifidobacterium adolescentis	0.00701754	0.5275	Putative heavy-metal-binding	-	-	-
COG0395@1|root,COG0395@2|Bacteria,2GJNN@201174|Actinobacteria,4D039@85004|Bifidobacteriales	207.965	3.93195e-46	Pearson's Chi-squared test with Yates' continuity correction	Bifidobacterium adolescentis	0.077193	0.6275	Binding-protein-dependent transport system inner membrane component	-	ko:K02026	-
COG0619@1|root,COG0619@2|Bacteria,2IDZ2@201174|Actinobacteria,4D0CV@85004|Bifidobacteriales	207.827	4.21077e-46	Pearson's Chi-squared test with Yates' continuity correction	Bifidobacterium adolescentis	0.814035	0.2525	Cobalt transport protein	-	ko:K16785	-
COG2207@1|root,COG2207@2|Bacteria,2I4ZM@201174|Actinobacteria,4D09K@85004|Bifidobacteriales	207.272	5.54857e-46	Pearson's Chi-squared test with Yates' continuity correction	Bifidobacterium adolescentis	0.0140351	0.5375	helix_turn_helix, arabinose operon control protein	-	-	-
2ANBU@1|root,31DA7@2|Bacteria,2IAHJ@201174|Actinobacteria,4CYW4@85004|Bifidobacteriales	205.991	1.05395e-45	Pearson's Chi-squared test with Yates' continuity correction	Bifidobacterium adolescentis	0.926316	0.38	Psort location Cytoplasmic, score 8.87	-	-	-
COG0833@1|root,COG0833@2|Bacteria,1UHNR@1239|Firmicutes,4HUT7@91061|Bacilli,3F4BG@33958|Lactobacillaceae	205.858	1.12502e-45	Pearson's Chi-squared test with Yates' continuity correction	Bifidobacterium adolescentis	0.470175	0.0175	amino acid	-	ko:K02205,ko:K03293,ko:K16235,ko:K16236	-
2ARXR@1|root,31H9N@2|Bacteria,2IGG9@201174|Actinobacteria,4D0QT@85004|Bifidobacteriales	205.541	1.31705e-45	Pearson's Chi-squared test with Yates' continuity correction	Bifidobacterium adolescentis	0.575439	0.0725	Prokaryotic N-terminal methylation motif	-	-	-
COG0537@1|root,COG0537@2|Bacteria,2GJT5@201174|Actinobacteria,4CZS7@85004|Bifidobacteriales	203.604	3.47588e-45	Pearson's Chi-squared test with Yates' continuity correction	Bifidobacterium adolescentis	0.00701754	0.52	HIT domain	2.7.7.53	ko:K19710	-
29YC4@1|root,30K6H@2|Bacteria,2H0Z2@201174|Actinobacteria,4D0DD@85004|Bifidobacteriales	199.744	2.39266e-44	Pearson's Chi-squared test with Yates' continuity correction	Bifidobacterium adolescentis	0.00350877	0.5075	-	-	-	-
COG1613@1|root,COG1613@2|Bacteria,2GNYM@201174|Actinobacteria,4D0FZ@85004|Bifidobacteriales	199.265	3.03614e-44	Pearson's Chi-squared test with Yates' continuity correction	Bifidobacterium adolescentis	0.00701754	0.5125	Sulfate ABC transporter periplasmic sulfate-binding protein	-	-	-
COG0440@1|root,COG0440@2|Bacteria,2GJCH@201174|Actinobacteria,4CYXX@85004|Bifidobacteriales	196.665	1.1179e-43	Pearson's Chi-squared test with Yates' continuity correction	Bifidobacterium adolescentis	0.922807	0.39	ACT domain	2.2.1.6	ko:K01653	-
COG0019@1|root,COG0019@2|Bacteria,2GKAI@201174|Actinobacteria,4CYRG@85004|Bifidobacteriales	195.82	1.7031e-43	Pearson's Chi-squared test with Yates' continuity correction	Bifidobacterium adolescentis	0.557895	0.9875	Specifically catalyzes the decarboxylation of meso- diaminopimelate (meso-DAP) to L-lysine	4.1.1.20	ko:K01586	-
2B3KJ@1|root,31W9X@2|Bacteria,2GWXF@201174|Actinobacteria,4D1NA@85004|Bifidobacteriales	194.981	2.59118e-43	Pearson's Chi-squared test with Yates' continuity correction	Bifidobacterium adolescentis	0.00701754	0.505	-	-	-	-
2EUBW@1|root,33MU8@2|Bacteria,2ICS5@201174|Actinobacteria,4D08R@85004|Bifidobacteriales	193.163	6.45131e-43	Pearson's Chi-squared test with Yates' continuity correction	Bifidobacterium adolescentis	0.0245614	0.53	-	-	-	-
COG1373@1|root,COG1373@2|Bacteria,2GK4E@201174|Actinobacteria,4CZX6@85004|Bifidobacteriales	191.419	1.54568e-42	Pearson's Chi-squared test with Yates' continuity correction	Bifidobacterium adolescentis	0.147368	0.685	Psort location Cytoplasmic, score	-	ko:K07133	-
COG1373@1|root,COG1373@2|Bacteria,2GK4E@201174|Actinobacteria,4CZX6@85004|Bifidobacteriales	191.419	1.54568e-42	Pearson's Chi-squared test with Yates' continuity correction	Bifidobacterium adolescentis	0.147368	0.685	Psort location Cytoplasmic, score	-	-	-
COG0388@1|root,COG0388@2|Bacteria,2I009@201174|Actinobacteria,4D2GR@85004|Bifidobacteriales	190.75	2.15689e-42	Pearson's Chi-squared test with Yates' continuity correction	Bifidobacterium adolescentis	0.00701754	0.4975	Carbon-nitrogen hydrolase	-	-	-
COG4826@1|root,COG4826@2|Bacteria,2GJ5T@201174|Actinobacteria,4D0C1@85004|Bifidobacteriales	190.663	2.25195e-42	Pearson's Chi-squared test with Yates' continuity correction	Bifidobacterium adolescentis	0.0807018	0.605	SERine Proteinase INhibitors	-	ko:K13963	-
COG0668@1|root,COG0668@2|Bacteria,2GZI1@201174|Actinobacteria,4CZ0A@85004|Bifidobacteriales	189.344	4.3497e-42	Pearson's Chi-squared test with Yates' continuity correction	Bifidobacterium adolescentis	0.947368	0.435	Mechanosensitive ion channel	-	-	-
COG0406@1|root,COG0406@2|Bacteria,2GN7B@201174|Actinobacteria,4CZFM@85004|Bifidobacteriales	188.833	5.61118e-42	Pearson's Chi-squared test with Yates' continuity correction	Bifidobacterium adolescentis	0.922807	0.4025	Phosphoglycerate mutase family	-	-	-
COG1285@1|root,COG1285@2|Bacteria,2HZFV@201174|Actinobacteria,4D0AX@85004|Bifidobacteriales	188.695	6.01063e-42	Pearson's Chi-squared test with Yates' continuity correction	Bifidobacterium adolescentis	0.589474	0.0975	Domain of unknown function (DUF4956)	-	-	-
COG1361@1|root,COG2304@1|root,COG1361@2|Bacteria,COG2304@2|Bacteria,2GYAW@201174|Actinobacteria,4D2X8@85004|Bifidobacteriales	188.435	6.83915e-42	Pearson's Chi-squared test with Yates' continuity correction	Bifidobacterium adolescentis	0.0140351	0.505	Conserved repeat domain	-	-	-
COG0454@1|root,COG0456@2|Bacteria,2IHRD@201174|Actinobacteria,4D10V@85004|Bifidobacteriales	187.698	9.85793e-42	Pearson's Chi-squared test with Yates' continuity correction	Bifidobacterium adolescentis	0.57193	0.0875	Psort location Cytoplasmic, score 8.87	2.3.1.1	ko:K22477	-
COG0454@1|root,COG0456@2|Bacteria,2IHRD@201174|Actinobacteria,4D10V@85004|Bifidobacteriales	187.698	9.85793e-42	Pearson's Chi-squared test with Yates' continuity correction	Bifidobacterium adolescentis	0.57193	0.0875	Psort location Cytoplasmic, score 8.87	-	-	-
COG4209@1|root,COG4209@2|Bacteria,2GKSR@201174|Actinobacteria,4CZIC@85004|Bifidobacteriales	187.041	1.36957e-41	Pearson's Chi-squared test with Yates' continuity correction	Bifidobacterium adolescentis	0.65614	0.145	Binding-protein-dependent transport system inner membrane component	-	ko:K02025	-
COG4209@1|root,COG4209@2|Bacteria,2GKSR@201174|Actinobacteria,4CZIC@85004|Bifidobacteriales	187.041	1.36957e-41	Pearson's Chi-squared test with Yates' continuity correction	Bifidobacterium adolescentis	0.65614	0.145	Binding-protein-dependent transport system inner membrane component	-	ko:K17319	-
2BNX6@1|root,32HM5@2|Bacteria,2GQ6P@201174|Actinobacteria,4D027@85004|Bifidobacteriales	186.571	1.73323e-41	Pearson's Chi-squared test with Yates' continuity correction	Bifidobacterium adolescentis	0.00701754	0.49	-	-	-	-
COG5340@1|root,COG5340@2|Bacteria,2GPD2@201174|Actinobacteria,4D1TJ@85004|Bifidobacteriales	186.076	2.22085e-41	Pearson's Chi-squared test with Yates' continuity correction	Bifidobacterium adolescentis	0.0105263	0.495	Transcriptional regulator, AbiEi antitoxin	-	-	-
COG1063@1|root,COG1063@2|Bacteria,2GKC7@201174|Actinobacteria,4D04X@85004|Bifidobacteriales	185.918	2.40186e-41	Pearson's Chi-squared test with Yates' continuity correction	Bifidobacterium adolescentis	0.880702	0.355	Zinc-binding dehydrogenase	1.1.1.1,1.1.1.287,1.6.5.5	ko:K00001,ko:K00344,ko:K17818	-
COG1063@1|root,COG1063@2|Bacteria,2GKC7@201174|Actinobacteria,4D04X@85004|Bifidobacteriales	185.918	2.40186e-41	Pearson's Chi-squared test with Yates' continuity correction	Bifidobacterium adolescentis	0.880702	0.355	Zinc-binding dehydrogenase	1.1.1.9	ko:K05351	-
COG1670@1|root,COG1670@2|Bacteria,2HZBU@201174|Actinobacteria,4CZN2@85004|Bifidobacteriales	185.739	2.62438e-41	Pearson's Chi-squared test with Yates' continuity correction	Bifidobacterium adolescentis	0.00350877	0.4825	Acetyltransferase (GNAT) domain	-	-	-
COG3981@1|root,COG3981@2|Bacteria,2HEQC@201174|Actinobacteria,4D0EK@85004|Bifidobacteriales	184.688	4.42784e-41	Pearson's Chi-squared test with Yates' continuity correction	Bifidobacterium adolescentis	0.0105263	0.4925	Acetyltransferase (GNAT) domain	-	-	-
COG1653@1|root,COG1653@2|Bacteria,2GM4E@201174|Actinobacteria,4CZ8S@85004|Bifidobacteriales	184.44	4.99611e-41	Pearson's Chi-squared test with Yates' continuity correction	Bifidobacterium adolescentis	0.45614	0.0275	Bacterial extracellular solute-binding protein	-	ko:K02027,ko:K10227	-
COG1181@1|root,COG1181@2|Bacteria,2I2GF@201174|Actinobacteria,4D0FN@85004|Bifidobacteriales	184.17	5.7176e-41	Pearson's Chi-squared test with Yates' continuity correction	Bifidobacterium adolescentis	0.536842	0.07	Belongs to the D-alanine--D-alanine ligase family	-	-	-
COG0477@1|root,COG2814@2|Bacteria,2GPRH@201174|Actinobacteria,4D048@85004|Bifidobacteriales	183.864	6.65525e-41	Pearson's Chi-squared test with Yates' continuity correction	Bifidobacterium adolescentis	0.873684	0.35	Major Facilitator Superfamily	-	-	-
COG4878@1|root,COG4878@2|Bacteria,2IERA@201174|Actinobacteria,4D00K@85004|Bifidobacteriales	180.347	3.85905e-40	Pearson's Chi-squared test with Yates' continuity correction	Bifidobacterium adolescentis	0.621053	0.1275	Uncharacterised protein conserved in bacteria (DUF2194)	-	-	-
COG0383@1|root,COG0383@2|Bacteria,2GM02@201174|Actinobacteria,4CYWB@85004|Bifidobacteriales	179.909	4.8012e-40	Pearson's Chi-squared test with Yates' continuity correction	Bifidobacterium adolescentis	0.919298	0.4125	Alpha mannosidase, middle domain	3.2.1.24	ko:K01191	GH38
COG1501@1|root,COG1501@2|Bacteria,2I4RN@201174|Actinobacteria,4D07N@85004|Bifidobacteriales	176.387	2.79439e-39	Pearson's Chi-squared test with Yates' continuity correction	Bifidobacterium adolescentis	0.119298	0.63	Alpha galactosidase A	-	-	-
28H6W@1|root,2Z7J7@2|Bacteria,2ICGP@201174|Actinobacteria,4CZUA@85004|Bifidobacteriales	176.148	3.14453e-39	Pearson's Chi-squared test with Yates' continuity correction	Bifidobacterium adolescentis	0.607018	0.1225	-	-	-	-
COG3291@1|root,COG4257@1|root,COG3291@2|Bacteria,COG4257@2|Bacteria,1UN7F@1239|Firmicutes,4IU6U@91061|Bacilli,26KVQ@186820|Listeriaceae	175.809	3.71445e-39	Pearson's Chi-squared test with Yates' continuity correction	Bifidobacterium adolescentis	0.389474	0.005	Domain of unknown function (DUF5011)	-	-	-
COG5337@1|root,COG5337@2|Bacteria,2ID5Z@201174|Actinobacteria,4D02F@85004|Bifidobacteriales	174.491	7.17864e-39	Pearson's Chi-squared test with Yates' continuity correction	Bifidobacterium adolescentis	0.589474	0.1125	CotH kinase protein	-	ko:K06330	-
COG0477@1|root,COG2814@2|Bacteria,2I8QF@201174|Actinobacteria,4CZF1@85004|Bifidobacteriales	174.175	8.41307e-39	Pearson's Chi-squared test with Yates' continuity correction	Bifidobacterium adolescentis	0.898246	0.395	Major Facilitator Superfamily	-	-	-
COG2199@1|root,COG2200@1|root,COG2199@2|Bacteria,COG2200@2|Bacteria,2I2FR@201174|Actinobacteria,4D09B@85004|Bifidobacteriales	173.764	1.02924e-38	Pearson's Chi-squared test with Yates' continuity correction	Bifidobacterium adolescentis	0.617544	0.1325	Putative diguanylate phosphodiesterase	3.1.4.52	ko:K14051	-
COG0438@1|root,COG0438@2|Bacteria,2GKEA@201174|Actinobacteria,4CZ5G@85004|Bifidobacteriales	171.864	2.66387e-38	Pearson's Chi-squared test with Yates' continuity correction	Bifidobacterium adolescentis	0.6	0.1225	Domain of unknown function (DUF3492)	-	ko:K21011	GT4
COG2207@1|root,COG2207@2|Bacteria,2I65M@201174|Actinobacteria,4D17X@85004|Bifidobacteriales	171.407	3.35003e-38	Pearson's Chi-squared test with Yates' continuity correction	Bifidobacterium adolescentis	0.459649	0.04	helix_turn_helix, arabinose operon control protein	-	-	-
COG4405@1|root,COG4405@2|Bacteria,2IKQP@201174|Actinobacteria,4D0CJ@85004|Bifidobacteriales	171.116	3.8573e-38	Pearson's Chi-squared test with Yates' continuity correction	Bifidobacterium adolescentis	0.0105263	0.4675	ASCH	-	-	-
2CBRJ@1|root,2Z7W0@2|Bacteria,2GKSC@201174|Actinobacteria,4CZAS@85004|Bifidobacteriales	170.932	4.22373e-38	Pearson's Chi-squared test with Yates' continuity correction	Bifidobacterium adolescentis	0.0385965	0.5125	LPXTG-motif cell wall anchor domain protein	-	-	-
COG1129@1|root,COG1129@2|Bacteria,2GJ3F@201174|Actinobacteria,4CZ8Y@85004|Bifidobacteriales	170.78	4.5443e-38	Pearson's Chi-squared test with Yates' continuity correction	Bifidobacterium adolescentis	0.150877	0.6575	ATPases associated with a variety of cellular activities	3.6.3.17	ko:K10441,ko:K10542,ko:K17215	-
COG1129@1|root,COG1129@2|Bacteria,2GJ3F@201174|Actinobacteria,4CZ8Y@85004|Bifidobacteriales	170.78	4.5443e-38	Pearson's Chi-squared test with Yates' continuity correction	Bifidobacterium adolescentis	0.150877	0.6575	ATPases associated with a variety of cellular activities	3.6.3.17	ko:K10548	-
COG1129@1|root,COG1129@2|Bacteria,2GJ3F@201174|Actinobacteria,4CZ8Y@85004|Bifidobacteriales	170.78	4.5443e-38	Pearson's Chi-squared test with Yates' continuity correction	Bifidobacterium adolescentis	0.150877	0.6575	ATPases associated with a variety of cellular activities	3.6.3.17	ko:K10441	-
COG1129@1|root,COG1129@2|Bacteria,2GJ3F@201174|Actinobacteria,4CZ8Y@85004|Bifidobacteriales	170.78	4.5443e-38	Pearson's Chi-squared test with Yates' continuity correction	Bifidobacterium adolescentis	0.150877	0.6575	ATPases associated with a variety of cellular activities	3.6.3.17	ko:K02056,ko:K10441,ko:K10542	-
COG1129@1|root,COG1129@2|Bacteria,2GJ3F@201174|Actinobacteria,4CZ8Y@85004|Bifidobacteriales	170.78	4.5443e-38	Pearson's Chi-squared test with Yates' continuity correction	Bifidobacterium adolescentis	0.150877	0.6575	ATPases associated with a variety of cellular activities	3.6.3.17	ko:K02056,ko:K10441	-
COG1609@1|root,COG1609@2|Bacteria,2GJV7@201174|Actinobacteria,4CZND@85004|Bifidobacteriales	169.914	7.01199e-38	Pearson's Chi-squared test with Yates' continuity correction	Bifidobacterium adolescentis	0.189474	0.6975	Periplasmic binding protein domain	-	ko:K02529	-
COG1609@1|root,COG1609@2|Bacteria,2GJV7@201174|Actinobacteria,4CZND@85004|Bifidobacteriales	169.914	7.01199e-38	Pearson's Chi-squared test with Yates' continuity correction	Bifidobacterium adolescentis	0.189474	0.6975	Periplasmic binding protein domain	-	-	-
COG1653@1|root,COG1653@2|Bacteria,2I8SG@201174|Actinobacteria,4CZ4S@85004|Bifidobacteriales	169.765	7.537e-38	Pearson's Chi-squared test with Yates' continuity correction	Bifidobacterium adolescentis	0.642105	0.155	Bacterial extracellular solute-binding protein	-	ko:K17318	-
COG1177@1|root,COG1177@2|Bacteria,2GM0E@201174|Actinobacteria,4CZ2N@85004|Bifidobacteriales	169.485	8.67113e-38	Pearson's Chi-squared test with Yates' continuity correction	Bifidobacterium adolescentis	0.610526	0.1325	Binding-protein-dependent transport system inner membrane component	-	ko:K02053	-
29SSD@1|root,30DYB@2|Bacteria,2IJ1J@201174|Actinobacteria,4D0SG@85004|Bifidobacteriales	168.753	1.24976e-37	Pearson's Chi-squared test with Yates' continuity correction	Bifidobacterium adolescentis	0.203509	0.71	-	-	-	-
COG5036@1|root,COG5036@2|Bacteria,2HZIY@201174|Actinobacteria,4D0MA@85004|Bifidobacteriales	167.852	1.9636e-37	Pearson's Chi-squared test with Yates' continuity correction	Bifidobacterium adolescentis	0.585965	0.1175	VTC domain	-	-	-
COG1175@1|root,COG1175@2|Bacteria,2GKBJ@201174|Actinobacteria,4CZDV@85004|Bifidobacteriales	167.639	2.17894e-37	Pearson's Chi-squared test with Yates' continuity correction	Bifidobacterium adolescentis	0.526316	0.08	Binding-protein-dependent transport system inner membrane component	-	ko:K02025	-
COG1175@1|root,COG1175@2|Bacteria,2GKBJ@201174|Actinobacteria,4CZDV@85004|Bifidobacteriales	167.639	2.17894e-37	Pearson's Chi-squared test with Yates' continuity correction	Bifidobacterium adolescentis	0.526316	0.08	Binding-protein-dependent transport system inner membrane component	-	ko:K02025,ko:K17242	-
COG1175@1|root,COG1175@2|Bacteria,2GKBJ@201174|Actinobacteria,4CZDV@85004|Bifidobacteriales	167.639	2.17894e-37	Pearson's Chi-squared test with Yates' continuity correction	Bifidobacterium adolescentis	0.526316	0.08	Binding-protein-dependent transport system inner membrane component	-	ko:K02025,ko:K10189,ko:K10241	-
COG1175@1|root,COG1175@2|Bacteria,2GKBJ@201174|Actinobacteria,4CZDV@85004|Bifidobacteriales	167.639	2.17894e-37	Pearson's Chi-squared test with Yates' continuity correction	Bifidobacterium adolescentis	0.526316	0.08	Binding-protein-dependent transport system inner membrane component	-	ko:K02025,ko:K10118	-
COG0477@1|root,COG2814@2|Bacteria,2IFA0@201174|Actinobacteria,4D0EP@85004|Bifidobacteriales	167.617	2.20159e-37	Pearson's Chi-squared test with Yates' continuity correction	Bifidobacterium adolescentis	0.550877	0.095	Major Facilitator Superfamily	-	-	-
COG0103@1|root,COG0103@2|Bacteria,2GNDY@201174|Actinobacteria,4CZ9Y@85004|Bifidobacteriales	165.568	6.13439e-37	Pearson's Chi-squared test with Yates' continuity correction	Bifidobacterium adolescentis	0.912281	0.4275	Belongs to the universal ribosomal protein uS9 family	-	ko:K02996	-
COG4608@1|root,COG4608@2|Bacteria,2GP46@201174|Actinobacteria,4CYXD@85004|Bifidobacteriales	165.568	6.13439e-37	Pearson's Chi-squared test with Yates' continuity correction	Bifidobacterium adolescentis	0.912281	0.4275	ATPases associated with a variety of cellular activities	-	ko:K02032	-
COG1653@1|root,COG1653@2|Bacteria,2GJIP@201174|Actinobacteria,4CZU2@85004|Bifidobacteriales	164.818	8.90096e-37	Pearson's Chi-squared test with Yates' continuity correction	Bifidobacterium adolescentis	0.0701754	0.5475	Bacterial extracellular solute-binding protein	-	ko:K02027	-
COG1653@1|root,COG1653@2|Bacteria,2GJIP@201174|Actinobacteria,4CZU2@85004|Bifidobacteriales	164.818	8.90096e-37	Pearson's Chi-squared test with Yates' continuity correction	Bifidobacterium adolescentis	0.0701754	0.5475	Bacterial extracellular solute-binding protein	-	ko:K10188	-
COG1136@1|root,COG1136@2|Bacteria,2GM25@201174|Actinobacteria,4D0FV@85004|Bifidobacteriales	163.859	1.43876e-36	Pearson's Chi-squared test with Yates' continuity correction	Bifidobacterium adolescentis	0.957895	0.495	ATPases associated with a variety of cellular activities	-	ko:K02003	-
COG0038@1|root,COG0569@1|root,COG0038@2|Bacteria,COG0569@2|Bacteria,2GPPN@201174|Actinobacteria,4CZQR@85004|Bifidobacteriales	162.712	2.5513e-36	Pearson's Chi-squared test with Yates' continuity correction	Bifidobacterium adolescentis	0.961404	0.5025	Voltage gated chloride channel	-	ko:K03281	-
COG0683@1|root,COG0683@2|Bacteria,2GM00@201174|Actinobacteria,4CZYU@85004|Bifidobacteriales	162.176	3.33485e-36	Pearson's Chi-squared test with Yates' continuity correction	Bifidobacterium adolescentis	0.982456	0.5375	Receptor family ligand binding region	-	ko:K01999	-
COG4267@1|root,COG4267@2|Bacteria,2IE76@201174|Actinobacteria,4CZ7D@85004|Bifidobacteriales	161.471	4.75086e-36	Pearson's Chi-squared test with Yates' continuity correction	Bifidobacterium adolescentis	0.578947	0.12	Putative exopolysaccharide Exporter (EPS-E)	-	ko:K21012	-
COG1131@1|root,COG1131@2|Bacteria,2GJDP@201174|Actinobacteria,4D00Y@85004|Bifidobacteriales	160.643	7.18713e-36	Pearson's Chi-squared test with Yates' continuity correction	Bifidobacterium adolescentis	0.00350877	0.435	ABC transporter	-	ko:K01990	-
COG1131@1|root,COG1131@2|Bacteria,2GJDP@201174|Actinobacteria,4D00Y@85004|Bifidobacteriales	160.643	7.18713e-36	Pearson's Chi-squared test with Yates' continuity correction	Bifidobacterium adolescentis	0.00350877	0.435	ABC transporter	-	ko:K01990,ko:K20490	-
COG0819@1|root,COG0819@2|Bacteria,2IA0S@201174|Actinobacteria,4CZUI@85004|Bifidobacteriales	160.281	8.5908e-36	Pearson's Chi-squared test with Yates' continuity correction	Bifidobacterium adolescentis	0.964912	0.5125	Catalyzes an amino-pyrimidine hydrolysis reaction at the C5' of the pyrimidine moiety of thiamine compounds, a reaction that is part of a thiamine salvage pathway	3.5.99.2	ko:K03707	-
COG0477@1|root,COG0477@2|Bacteria,2I2QX@201174|Actinobacteria,4CZRY@85004|Bifidobacteriales	159.534	1.24899e-35	Pearson's Chi-squared test with Yates' continuity correction	Bifidobacterium adolescentis	0.57193	0.1175	Major Facilitator Superfamily	-	ko:K08168,ko:K18926	-
COG3534@1|root,COG3534@2|Bacteria,2HZF4@201174|Actinobacteria,4D06Z@85004|Bifidobacteriales	159.24	1.44729e-35	Pearson's Chi-squared test with Yates' continuity correction	Bifidobacterium adolescentis	0.94386	0.4825	Alpha-L-arabinofuranosidase C-terminus	-	-	-
COG4106@1|root,COG4106@2|Bacteria,2GJMG@201174|Actinobacteria,4CZKQ@85004|Bifidobacteriales	158.11	2.54127e-35	Pearson's Chi-squared test with Yates' continuity correction	Bifidobacterium adolescentis	0.00350877	0.43	Methyltransferase domain	2.1.1.144	ko:K00598	-
COG3940@1|root,COG3940@2|Bacteria,2GJJP@201174|Actinobacteria,4CZVP@85004|Bifidobacteriales	156.617	5.35342e-35	Pearson's Chi-squared test with Yates' continuity correction	Bifidobacterium adolescentis	0.947368	0.4925	Glycosyl hydrolases family 43	-	-	-
2BFAJ@1|root,3293I@2|Bacteria,2ISGB@201174|Actinobacteria,4D185@85004|Bifidobacteriales	156.517	5.6238e-35	Pearson's Chi-squared test with Yates' continuity correction	Bifidobacterium adolescentis	0.94386	0.4875	-	-	-	-
COG3077@1|root,COG3077@2|Bacteria,2GV25@201174|Actinobacteria,4CY78@84998|Coriobacteriia	156.295	6.28195e-35	Pearson's Chi-squared test with Yates' continuity correction	Bifidobacterium adolescentis	0.354386	0.005	RelB antitoxin	-	-	-
COG0160@1|root,COG0160@2|Bacteria,2I2F3@201174|Actinobacteria,4CZ9G@85004|Bifidobacteriales	156.169	6.68347e-35	Pearson's Chi-squared test with Yates' continuity correction	Bifidobacterium adolescentis	0.00701754	0.4325	Aminotransferase class-III	2.6.1.55	ko:K15372	-
COG1167@1|root,COG1167@2|Bacteria,2GM6I@201174|Actinobacteria,4D0G4@85004|Bifidobacteriales	156.169	6.68347e-35	Pearson's Chi-squared test with Yates' continuity correction	Bifidobacterium adolescentis	0.00701754	0.4325	Bacterial regulatory proteins, gntR family	-	-	-
COG0594@1|root,COG0594@2|Bacteria,2HZPS@201174|Actinobacteria,4D16S@85004|Bifidobacteriales	154.418	1.61135e-34	Pearson's Chi-squared test with Yates' continuity correction	Bifidobacterium adolescentis	0.0175439	0.4475	RNaseP catalyzes the removal of the 5'-leader sequence from pre-tRNA to produce the mature 5'-terminus. It can also cleave other RNA substrates such as 4.5S RNA. The protein component plays an auxiliary but essential role in vivo by binding to the 5'-leader sequence and broadening the substrate specificity of the ribozyme	3.1.26.5	ko:K03536	-
COG0559@1|root,COG0559@2|Bacteria,2GMAY@201174|Actinobacteria,4CZQ6@85004|Bifidobacteriales	153.103	3.11175e-34	Pearson's Chi-squared test with Yates' continuity correction	Bifidobacterium adolescentis	0.996491	0.58	Belongs to the binding-protein-dependent transport system permease family	-	ko:K01997,ko:K11956	-
COG0559@1|root,COG0559@2|Bacteria,2GMAY@201174|Actinobacteria,4CZQ6@85004|Bifidobacteriales	153.103	3.11175e-34	Pearson's Chi-squared test with Yates' continuity correction	Bifidobacterium adolescentis	0.996491	0.58	Belongs to the binding-protein-dependent transport system permease family	-	ko:K01997	-
COG0690@1|root,COG0690@2|Bacteria,2HZQC@201174|Actinobacteria,4D18K@85004|Bifidobacteriales	152.344	4.54405e-34	Pearson's Chi-squared test with Yates' continuity correction	Bifidobacterium adolescentis	0.936842	0.485	Essential subunit of the Sec protein translocation channel SecYEG. Clamps together the 2 halves of SecY. May contact the channel plug during translocation	-	ko:K03073	-
2B357@1|root,31VT1@2|Bacteria,2GW6G@201174|Actinobacteria,4D1FQ@85004|Bifidobacteriales	151.863	5.7781e-34	Pearson's Chi-squared test with Yates' continuity correction	Bifidobacterium adolescentis	0.00350877	0.4175	-	-	-	-
COG0041@1|root,COG0041@2|Bacteria,2IFFD@201174|Actinobacteria,4CYQZ@85004|Bifidobacteriales	151.759	6.07046e-34	Pearson's Chi-squared test with Yates' continuity correction	Bifidobacterium adolescentis	0.989474	0.57	Catalyzes the conversion of N5-carboxyaminoimidazole ribonucleotide (N5-CAIR) to 4-carboxy-5-aminoimidazole ribonucleotide (CAIR)	5.4.99.18	ko:K01588	-
COG1246@1|root,COG1246@2|Bacteria,2I61X@201174|Actinobacteria,4D2U1@85004|Bifidobacteriales	151.27	7.74773e-34	Pearson's Chi-squared test with Yates' continuity correction	Bifidobacterium adolescentis	0.438596	0.88	Psort location Cytoplasmic, score 8.87	-	-	-
COG5401@1|root,COG5401@2|Bacteria,2GJ5Y@201174|Actinobacteria,4D0HJ@85004|Bifidobacteriales	151.213	7.96373e-34	Pearson's Chi-squared test with Yates' continuity correction	Bifidobacterium adolescentis	0.161404	0.6375	Lipoprotein LpqB beta-propeller domain	-	-	-
COG0582@1|root,COG0732@1|root,COG0582@2|Bacteria,COG0732@2|Bacteria,2HUXN@201174|Actinobacteria,4CZ21@85004|Bifidobacteriales	151.154	8.1956e-34	Pearson's Chi-squared test with Yates' continuity correction	Bifidobacterium adolescentis	0.564912	0.1225	Phage integrase family	-	-	-
2ARXX@1|root,31H9W@2|Bacteria,2IGGH@201174|Actinobacteria,4D0QY@85004|Bifidobacteriales	150.912	9.24777e-34	Pearson's Chi-squared test with Yates' continuity correction	Bifidobacterium adolescentis	0.0245614	0.4525	Beta-lactamase enzyme family	-	-	-
COG1172@1|root,COG1172@2|Bacteria,2GJDW@201174|Actinobacteria,4CZMU@85004|Bifidobacteriales	150.766	9.9405e-34	Pearson's Chi-squared test with Yates' continuity correction	Bifidobacterium adolescentis	0.140351	0.6125	Branched-chain amino acid transport system / permease component	-	ko:K02057,ko:K10440,ko:K17209	-
COG1172@1|root,COG1172@2|Bacteria,2HB45@201174|Actinobacteria,4D0BE@85004|Bifidobacteriales	150.766	9.9405e-34	Pearson's Chi-squared test with Yates' continuity correction	Bifidobacterium adolescentis	0.140351	0.6125	Branched-chain amino acid transport system / permease component	-	ko:K02057,ko:K10440	-
COG2818@1|root,COG2818@2|Bacteria,2IFH0@201174|Actinobacteria,4D0ZA@85004|Bifidobacteriales	148.172	3.63873e-33	Pearson's Chi-squared test with Yates' continuity correction	Bifidobacterium adolescentis	0.00350877	0.41	Methyladenine glycosylase	3.2.2.20	ko:K01246	-
COG0410@1|root,COG0410@2|Bacteria,2GKSQ@201174|Actinobacteria,4CZE0@85004|Bifidobacteriales	146.952	6.70209e-33	Pearson's Chi-squared test with Yates' continuity correction	Bifidobacterium adolescentis	0.996491	0.5925	ATPases associated with a variety of cellular activities	-	ko:K01995,ko:K01996	-
COG0410@1|root,COG0410@2|Bacteria,2GKSQ@201174|Actinobacteria,4CZE0@85004|Bifidobacteriales	146.952	6.70209e-33	Pearson's Chi-squared test with Yates' continuity correction	Bifidobacterium adolescentis	0.996491	0.5925	ATPases associated with a variety of cellular activities	-	ko:K01996	-
COG0599@1|root,COG0599@2|Bacteria,2GITB@201174|Actinobacteria,4CZBK@85004|Bifidobacteriales	145.63	1.29894e-32	Pearson's Chi-squared test with Yates' continuity correction	Bifidobacterium adolescentis	0.926316	0.4825	Carboxymuconolactone decarboxylase family	4.1.1.44	ko:K01607	-
2DTWH@1|root,33MZC@2|Bacteria,2GUGG@201174|Actinobacteria,4D1FM@85004|Bifidobacteriales	145.045	1.74023e-32	Pearson's Chi-squared test with Yates' continuity correction	Bifidobacterium adolescentis	0.884211	0.4275	-	-	-	-
COG0451@1|root,COG0451@2|Bacteria,2ICHN@201174|Actinobacteria,4CYZ7@85004|Bifidobacteriales	144.998	1.78129e-32	Pearson's Chi-squared test with Yates' continuity correction	Bifidobacterium adolescentis	0.607018	0.16	ADP-glyceromanno-heptose 6-epimerase activity	5.1.3.2	ko:K01784	-
COG4932@1|root,COG4932@2|Bacteria,2HH2U@201174|Actinobacteria,4CZ5N@85004|Bifidobacteriales	144.771	1.99075e-32	Pearson's Chi-squared test with Yates' continuity correction	Bifidobacterium adolescentis	0.645614	0.19	cell wall anchor domain protein	-	-	-
COG5520@1|root,COG5520@2|Bacteria,2GMWN@201174|Actinobacteria,4CYYZ@85004|Bifidobacteriales	144.468	2.31706e-32	Pearson's Chi-squared test with Yates' continuity correction	Bifidobacterium adolescentis	0.740351	0.2725	Glycosyl hydrolase family 30 TIM-barrel domain	3.2.1.45	ko:K01201	GH30
28H6R@1|root,2Z7J3@2|Bacteria,2I9RC@201174|Actinobacteria,4CZ7J@85004|Bifidobacteriales	143.317	4.13042e-32	Pearson's Chi-squared test with Yates' continuity correction	Bifidobacterium adolescentis	0.00350877	0.4	Psort location CytoplasmicMembrane, score	-	-	-
COG4989@1|root,COG4989@2|Bacteria,2GM3C@201174|Actinobacteria,4CZZ2@85004|Bifidobacteriales	142.782	5.39864e-32	Pearson's Chi-squared test with Yates' continuity correction	Bifidobacterium adolescentis	0.957895	0.535	Aldo/keto reductase family	-	-	-
COG1879@1|root,COG1879@2|Bacteria,2GJ0Z@201174|Actinobacteria,4D2SP@85004|Bifidobacteriales	142.228	7.11709e-32	Pearson's Chi-squared test with Yates' continuity correction	Bifidobacterium adolescentis	0.150877	0.61	Periplasmic binding protein domain	-	ko:K02058,ko:K10439	-
COG1355@1|root,COG2078@1|root,COG1355@2|Bacteria,COG2078@2|Bacteria,2ISCW@201174|Actinobacteria,4D0HC@85004|Bifidobacteriales	142.115	7.5248e-32	Pearson's Chi-squared test with Yates' continuity correction	Bifidobacterium adolescentis	0.00350877	0.3975	AMMECR1	-	ko:K06990	-
2DDMI@1|root,2ZIJN@2|Bacteria,2ICIR@201174|Actinobacteria,4D00F@85004|Bifidobacteriales	141.81	8.75934e-32	Pearson's Chi-squared test with Yates' continuity correction	Bifidobacterium adolescentis	0.466667	0.8875	-	-	-	-
2DDMI@1|root,2ZIJN@2|Bacteria,2ICIR@201174|Actinobacteria,4D00F@85004|Bifidobacteriales	141.81	8.75934e-32	Pearson's Chi-squared test with Yates' continuity correction	Bifidobacterium adolescentis	0.466667	0.8875	-	-	ko:K03646	-
COG1653@1|root,COG1653@2|Bacteria,2HT29@201174|Actinobacteria,4CZ28@85004|Bifidobacteriales	141.241	1.16406e-31	Pearson's Chi-squared test with Yates' continuity correction	Bifidobacterium adolescentis	0.898246	0.4525	Psort location Cytoplasmic, score 8.87	-	-	-
COG3764@1|root,COG3764@2|Bacteria,1UN9R@1239|Firmicutes,24CEQ@186801|Clostridia,2215Z@1506553|Lachnoclostridium	141.164	1.20887e-31	Pearson's Chi-squared test with Yates' continuity correction	Bifidobacterium adolescentis	0.326316	0.005	Sortase family	3.4.22.70	ko:K07284	-
COG5658@1|root,COG5658@2|Bacteria,2ID8C@201174|Actinobacteria,4D18Z@85004|Bifidobacteriales	141.129	1.22813e-31	Pearson's Chi-squared test with Yates' continuity correction	Bifidobacterium adolescentis	0.550877	0.125	SdpI/YhfL protein family	-	-	-
COG2801@1|root,COG2963@1|root,COG2801@2|Bacteria,COG2963@2|Bacteria,2GKW1@201174|Actinobacteria,4D05P@85004|Bifidobacteriales	138.04	5.78731e-31	Pearson's Chi-squared test with Yates' continuity correction	Bifidobacterium adolescentis	0.0385965	0.45	PFAM Integrase catalytic	-	-	-
COG1180@1|root,COG1180@2|Bacteria,2HZHC@201174|Actinobacteria,4D0G1@85004|Bifidobacteriales	137.352	8.15413e-31	Pearson's Chi-squared test with Yates' continuity correction	Bifidobacterium adolescentis	0.00350877	0.3875	Radical SAM superfamily	1.97.1.4	ko:K04069	-
COG1073@1|root,COG1073@2|Bacteria,2H036@201174|Actinobacteria,4CYRR@85004|Bifidobacteriales	136.592	1.19207e-30	Pearson's Chi-squared test with Yates' continuity correction	Bifidobacterium adolescentis	0.992982	0.6075	alpha beta	-	ko:K06889	-
COG0730@1|root,COG0730@2|Bacteria,2I5VT@201174|Actinobacteria,4CZFS@85004|Bifidobacteriales	135.347	2.21717e-30	Pearson's Chi-squared test with Yates' continuity correction	Bifidobacterium adolescentis	0.694737	0.245	membrane transporter protein	-	ko:K07090	-
COG1687@1|root,COG1687@2|Bacteria,2HZNQ@201174|Actinobacteria,4D12M@85004|Bifidobacteriales	134.997	2.63803e-30	Pearson's Chi-squared test with Yates' continuity correction	Bifidobacterium adolescentis	0.00350877	0.3825	Branched-chain amino acid transport protein (AzlD)	-	-	-
COG3170@1|root,COG3170@2|Bacteria,2HZSX@201174|Actinobacteria,4D1MG@85004|Bifidobacteriales	134.997	2.63803e-30	Pearson's Chi-squared test with Yates' continuity correction	Bifidobacterium adolescentis	0.00350877	0.3825	Tfp pilus assembly protein FimV	-	-	-
COG1785@1|root,COG1785@2|Bacteria,2GM8A@201174|Actinobacteria,4CYZF@85004|Bifidobacteriales	133.661	5.15047e-30	Pearson's Chi-squared test with Yates' continuity correction	Bifidobacterium adolescentis	0.831579	0.385	Alkaline phosphatase homologues	3.1.3.1,3.1.3.39	ko:K01077,ko:K04342	-
COG3507@1|root,COG3507@2|Bacteria,2GIW3@201174|Actinobacteria,4CZ5I@85004|Bifidobacteriales	130.512	2.47081e-29	Pearson's Chi-squared test with Yates' continuity correction	Bifidobacterium adolescentis	0.901754	0.4775	Belongs to the glycosyl hydrolase 43 family	3.2.1.37,3.2.1.55	ko:K01198,ko:K01209	GH43,GH51
COG3507@1|root,COG3507@2|Bacteria,2GIW3@201174|Actinobacteria,4CZ5I@85004|Bifidobacteriales	130.512	2.47081e-29	Pearson's Chi-squared test with Yates' continuity correction	Bifidobacterium adolescentis	0.901754	0.4775	Belongs to the glycosyl hydrolase 43 family	3.2.1.37	ko:K01198	GH43
COG1490@1|root,COG1490@2|Bacteria,2IK7Y@201174|Actinobacteria,4D0VV@85004|Bifidobacteriales	130.354	2.67383e-29	Pearson's Chi-squared test with Yates' continuity correction	Bifidobacterium adolescentis	0.312281	0.0075	D-Tyr-tRNA(Tyr) deacylase	-	ko:K07560	-
COG4986@1|root,COG4986@2|Bacteria,2GNF7@201174|Actinobacteria,4CZJS@85004|Bifidobacteriales	129.555	3.99084e-29	Pearson's Chi-squared test with Yates' continuity correction	Bifidobacterium adolescentis	0.00701754	0.3775	Binding-protein-dependent transport system inner membrane component	-	ko:K02050	-
COG1116@1|root,COG4754@1|root,COG1116@2|Bacteria,COG4754@2|Bacteria,2GN33@201174|Actinobacteria,4D00C@85004|Bifidobacteriales	129.188	4.79967e-29	Pearson's Chi-squared test with Yates' continuity correction	Bifidobacterium adolescentis	0.00350877	0.37	ATPases associated with a variety of cellular activities	-	ko:K02049	-
COG1309@1|root,COG1309@2|Bacteria,2I8DN@201174|Actinobacteria,4D2T6@85004|Bifidobacteriales	125.754	2.69566e-28	Pearson's Chi-squared test with Yates' continuity correction	Bifidobacterium adolescentis	0.00350877	0.3625	Bacterial regulatory proteins, tetR family	-	-	-
COG4279@1|root,COG4279@2|Bacteria,2GJ39@201174|Actinobacteria,4CZC0@85004|Bifidobacteriales	125.166	3.62412e-28	Pearson's Chi-squared test with Yates' continuity correction	Bifidobacterium adolescentis	0.929825	0.5275	zinc finger	-	-	-
COG1472@1|root,COG1472@2|Bacteria,2GQQR@201174|Actinobacteria,4CZ02@85004|Bifidobacteriales	124.564	4.89865e-28	Pearson's Chi-squared test with Yates' continuity correction	Bifidobacterium adolescentis	0.859649	0.435	Fibronectin type III-like domain	3.2.1.21	ko:K05349	GH3
2B8IB@1|root,321TG@2|Bacteria,2H5YZ@201174|Actinobacteria,4D2CC@85004|Bifidobacteriales	123.987	6.53731e-28	Pearson's Chi-squared test with Yates' continuity correction	Bifidobacterium adolescentis	0.045614	0.4325	-	-	-	-
2DNNA@1|root,32Y8E@2|Bacteria,2ISEY@201174|Actinobacteria,4D0R1@85004|Bifidobacteriales	122.384	1.45999e-27	Pearson's Chi-squared test with Yates' continuity correction	Bifidobacterium adolescentis	0.508772	0.12	Psort location Cytoplasmic, score 8.87	-	-	-
COG5002@1|root,COG5002@2|Bacteria,2GJ2D@201174|Actinobacteria,4D03C@85004|Bifidobacteriales	122.287	1.53243e-27	Pearson's Chi-squared test with Yates' continuity correction	Bifidobacterium adolescentis	0.164912	0.59	HAMP (Histidine kinases, Adenylyl cyclases, Methyl binding proteins, Phosphatases) domain	2.7.13.3	ko:K07636,ko:K07654	-
COG1950@1|root,COG1950@2|Bacteria,2HZND@201174|Actinobacteria,4D117@85004|Bifidobacteriales	121.85	1.90215e-27	Pearson's Chi-squared test with Yates' continuity correction	Bifidobacterium adolescentis	0.582456	0.935	Mycobacterial 4 TMS phage holin, superfamily IV	-	ko:K08972	-
COG0577@1|root,COG0577@2|Bacteria,2HXTZ@201174|Actinobacteria,4CZYZ@85004|Bifidobacteriales	121.545	2.21646e-27	Pearson's Chi-squared test with Yates' continuity correction	Bifidobacterium adolescentis	0.00701754	0.36	MacB-like periplasmic core domain	-	ko:K02004	-
COG1669@1|root,COG1669@2|Bacteria,2IJSQ@201174|Actinobacteria,4D0XU@85004|Bifidobacteriales	121.235	2.58698e-27	Pearson's Chi-squared test with Yates' continuity correction	Bifidobacterium adolescentis	0.00350877	0.3525	Nucleotidyltransferase substrate binding protein like	-	-	-
2ATJW@1|root,3361K@2|Bacteria,2I80Y@201174|Actinobacteria,4D10Y@85004|Bifidobacteriales	121.114	2.74791e-27	Pearson's Chi-squared test with Yates' continuity correction	Bifidobacterium adolescentis	0.0210526	0.385	Domain of unknown function (DUF4193)	-	-	-
COG1979@1|root,COG1979@2|Bacteria,2IAN0@201174|Actinobacteria,4D02T@85004|Bifidobacteriales	120.736	3.31435e-27	Pearson's Chi-squared test with Yates' continuity correction	Bifidobacterium adolescentis	0.0315789	0.4025	Iron-containing alcohol dehydrogenase	-	-	-
COG1979@1|root,COG1979@2|Bacteria,2IAN0@201174|Actinobacteria,4D02T@85004|Bifidobacteriales	120.736	3.31435e-27	Pearson's Chi-squared test with Yates' continuity correction	Bifidobacterium adolescentis	0.0315789	0.4025	Iron-containing alcohol dehydrogenase	-	ko:K19955	-
COG1434@1|root,COG1434@2|Bacteria,2GMGZ@201174|Actinobacteria,4D0BS@85004|Bifidobacteriales	119.753	5.41882e-27	Pearson's Chi-squared test with Yates' continuity correction	Bifidobacterium adolescentis	0.785965	0.36	DUF218 domain	-	-	-
COG1807@1|root,COG1807@2|Bacteria,2IF4M@201174|Actinobacteria,4D0JK@85004|Bifidobacteriales	119.379	6.52884e-27	Pearson's Chi-squared test with Yates' continuity correction	Bifidobacterium adolescentis	0.315789	0.0175	4-amino-4-deoxy-L-arabinose transferase and related glycosyltransferases of PMT family	-	-	-
COG1373@1|root,COG1373@2|Bacteria,2HCYQ@201174|Actinobacteria,4D2TP@85004|Bifidobacteriales	117.889	1.37906e-26	Pearson's Chi-squared test with Yates' continuity correction	Bifidobacterium adolescentis	0.00350877	0.345	AAA domain	-	ko:K07133	-
COG2211@1|root,COG2211@2|Bacteria,2IAMT@201174|Actinobacteria,4CZNI@85004|Bifidobacteriales	116.692	2.5155e-26	Pearson's Chi-squared test with Yates' continuity correction	Bifidobacterium adolescentis	0.0140351	0.3625	MFS/sugar transport protein	-	ko:K16210	-
COG3507@1|root,COG3507@2|Bacteria,2H1NT@201174|Actinobacteria,4FT91@85023|Microbacteriaceae	116.289	3.07629e-26	Pearson's Chi-squared test with Yates' continuity correction	Bifidobacterium adolescentis	0.0105263	0.355	Glycosyl hydrolases family 43	-	-	-
COG3316@1|root,COG3316@2|Bacteria,1VZPC@1239|Firmicutes,4H9WS@91061|Bacilli	115.678	4.18025e-26	Pearson's Chi-squared test with Yates' continuity correction	Bifidobacterium adolescentis	0.00350877	0.34	COG3436 Transposase and inactivated derivatives	-	-	-
COG3934@1|root,COG3934@2|Bacteria,2GNN6@201174|Actinobacteria,4CZEH@85004|Bifidobacteriales	113.484	1.25441e-25	Pearson's Chi-squared test with Yates' continuity correction	Bifidobacterium adolescentis	0.00350877	0.335	Belongs to the glycosyl hydrolase 5 (cellulase A) family	-	-	-
COG4823@1|root,COG4823@2|Bacteria,2H1AS@201174|Actinobacteria,4D1TZ@85004|Bifidobacteriales	113.143	1.48511e-25	Pearson's Chi-squared test with Yates' continuity correction	Bifidobacterium adolescentis	0.357895	0.0425	Abi-like protein	-	-	-
COG2852@1|root,COG2852@2|Bacteria,2HTNX@201174|Actinobacteria,4D0CP@85004|Bifidobacteriales	112.907	1.67193e-25	Pearson's Chi-squared test with Yates' continuity correction	Bifidobacterium adolescentis	0.494737	0.87	Protein conserved in bacteria	-	-	-
COG0436@1|root,COG0436@2|Bacteria,2GJ7R@201174|Actinobacteria,4CZCF@85004|Bifidobacteriales	112.248	2.31989e-25	Pearson's Chi-squared test with Yates' continuity correction	Bifidobacterium adolescentis	0.0350877	0.39	Aminotransferase class I and II	2.6.1.1,2.6.1.83	ko:K00812,ko:K08969,ko:K10206,ko:K14261	-
COG0436@1|root,COG0436@2|Bacteria,2GJ7R@201174|Actinobacteria,4CZCF@85004|Bifidobacteriales	112.248	2.31989e-25	Pearson's Chi-squared test with Yates' continuity correction	Bifidobacterium adolescentis	0.0350877	0.39	Aminotransferase class I and II	2.6.1.1,2.6.1.2,2.6.1.66,2.6.1.83	ko:K00812,ko:K08969,ko:K10206,ko:K14260,ko:K14261	-
COG0436@1|root,COG0436@2|Bacteria,2GJ7R@201174|Actinobacteria,4CZCF@85004|Bifidobacteriales	112.248	2.31989e-25	Pearson's Chi-squared test with Yates' continuity correction	Bifidobacterium adolescentis	0.0350877	0.39	Aminotransferase class I and II	2.6.1.1,2.6.1.2,2.6.1.66,2.6.1.83	ko:K00812,ko:K08969,ko:K10206,ko:K10907,ko:K14260,ko:K14261	-
COG0477@1|root,COG0477@2|Bacteria,2HC9X@201174|Actinobacteria,4D2V1@85004|Bifidobacteriales	111.857	2.82206e-25	Pearson's Chi-squared test with Yates' continuity correction	Bifidobacterium adolescentis	0.989474	0.655	Sugar (and other) transporter	-	ko:K03290,ko:K08178,ko:K08369	-
COG3064@1|root,COG5434@1|root,COG3064@2|Bacteria,COG5434@2|Bacteria,2I2HT@201174|Actinobacteria,4D0IE@85004|Bifidobacteriales	111.857	2.82206e-25	Pearson's Chi-squared test with Yates' continuity correction	Bifidobacterium adolescentis	0.0105263	0.345	Parallel beta-helix repeats	-	-	-
COG2801@1|root,COG2801@2|Bacteria,2H928@201174|Actinobacteria,4CZCP@85004|Bifidobacteriales	111.564	3.26015e-25	Pearson's Chi-squared test with Yates' continuity correction	Bifidobacterium adolescentis	0.863158	0.465	Integrase core domain	-	ko:K07497	-
COG3328@1|root,COG3328@2|Bacteria,2GM8F@201174|Actinobacteria,4D01G@85004|Bifidobacteriales	111.556	3.27024e-25	Pearson's Chi-squared test with Yates' continuity correction	Bifidobacterium adolescentis	0.0175439	0.3575	Transposase, Mutator family	-	-	-
COG2148@1|root,COG2148@2|Bacteria,2GK0M@201174|Actinobacteria,4CZ4J@85004|Bifidobacteriales	111.424	3.49483e-25	Pearson's Chi-squared test with Yates' continuity correction	Bifidobacterium adolescentis	0.624561	0.2225	Exopolysaccharide biosynthesis polyprenyl glycosylphosphotransferase	-	-	-
COG0765@1|root,COG0765@2|Bacteria,2GN44@201174|Actinobacteria,4CZG7@85004|Bifidobacteriales	111.306	3.70306e-25	Pearson's Chi-squared test with Yates' continuity correction	Bifidobacterium adolescentis	0.996491	0.67	Binding-protein-dependent transport system inner membrane component	-	ko:K02029,ko:K10040	-
COG1175@1|root,COG1175@2|Bacteria,2GKJI@201174|Actinobacteria,4D0DM@85004|Bifidobacteriales	111.306	3.70306e-25	Pearson's Chi-squared test with Yates' continuity correction	Bifidobacterium adolescentis	0.00350877	0.33	Binding-protein-dependent transport system inner membrane component	-	ko:K02025,ko:K17330	-
COG3507@1|root,COG3507@2|Bacteria,2I911@201174|Actinobacteria	111.127	4.04534e-25	Pearson's Chi-squared test with Yates' continuity correction	Bifidobacterium adolescentis	0.0140351	0.35	Belongs to the glycosyl hydrolase 43 family	3.2.1.55	ko:K15921	CBM6,GH43
COG3507@1|root,COG3507@2|Bacteria,2GIW3@201174|Actinobacteria,4CZY8@85004|Bifidobacteriales	110.953	4.41481e-25	Pearson's Chi-squared test with Yates' continuity correction	Bifidobacterium adolescentis	0.85614	0.4575	Belongs to the glycosyl hydrolase 43 family	3.2.1.37,3.2.1.55	ko:K01198,ko:K01209	GH43,GH51
COG3550@1|root,COG3550@2|Bacteria	109.37	9.73757e-25	Pearson's Chi-squared test with Yates' continuity correction	Bifidobacterium adolescentis	0.00701754	0.3325	kinase activity	2.7.11.1	ko:K07154	-
COG1653@1|root,COG1653@2|Bacteria,2GJSR@201174|Actinobacteria,4D08C@85004|Bifidobacteriales	109.143	1.09013e-24	Pearson's Chi-squared test with Yates' continuity correction	Bifidobacterium adolescentis	0.00350877	0.325	Bacterial extracellular solute-binding protein	-	ko:K02027	-
COG4585@1|root,COG4585@2|Bacteria	108.931	1.21166e-24	Pearson's Chi-squared test with Yates' continuity correction	Bifidobacterium adolescentis	0.0140351	0.345	Histidine kinase	-	ko:K03406	-
COG4585@1|root,COG4585@2|Bacteria	108.931	1.21166e-24	Pearson's Chi-squared test with Yates' continuity correction	Bifidobacterium adolescentis	0.0140351	0.345	Histidine kinase	2.7.13.3	ko:K07675,ko:K20263	-
COG4585@1|root,COG4585@2|Bacteria	108.931	1.21166e-24	Pearson's Chi-squared test with Yates' continuity correction	Bifidobacterium adolescentis	0.0140351	0.345	Histidine kinase	-	ko:K03406,ko:K21470	-
COG0239@1|root,COG0239@2|Bacteria,2IC26@201174|Actinobacteria,4D14T@85004|Bifidobacteriales	108.828	1.27555e-24	Pearson's Chi-squared test with Yates' continuity correction	Bifidobacterium adolescentis	0.852632	0.4575	Important for reducing fluoride concentration in the cell, thus reducing its toxicity	-	ko:K06199	-
29W7D@1|root,30HSK@2|Bacteria,2GUZ2@201174|Actinobacteria,4D1I1@85004|Bifidobacteriales	108.644	1.39886e-24	Pearson's Chi-squared test with Yates' continuity correction	Bifidobacterium adolescentis	0.294737	0.0175	Antitoxin component of a toxin-antitoxin (TA) module	-	-	-
COG0395@1|root,COG0395@2|Bacteria,2GMTH@201174|Actinobacteria,4CZQ9@85004|Bifidobacteriales	107.132	2.98151e-24	Pearson's Chi-squared test with Yates' continuity correction	Bifidobacterium adolescentis	0.0526316	0.4075	Binding-protein-dependent transport system inner membrane component	-	ko:K02026,ko:K10190	-
COG0395@1|root,COG0395@2|Bacteria,2GMTH@201174|Actinobacteria,4CZQ9@85004|Bifidobacteriales	107.132	2.98151e-24	Pearson's Chi-squared test with Yates' continuity correction	Bifidobacterium adolescentis	0.0526316	0.4075	Binding-protein-dependent transport system inner membrane component	-	ko:K02026	-
COG0395@1|root,COG0395@2|Bacteria,2GMTH@201174|Actinobacteria,4CZQ9@85004|Bifidobacteriales	107.132	2.98151e-24	Pearson's Chi-squared test with Yates' continuity correction	Bifidobacterium adolescentis	0.0526316	0.4075	Binding-protein-dependent transport system inner membrane component	-	ko:K02026,ko:K10190,ko:K10242	-
COG0477@1|root,COG2814@2|Bacteria,2GJF6@201174|Actinobacteria,4CYVF@85004|Bifidobacteriales	107.132	2.98151e-24	Pearson's Chi-squared test with Yates' continuity correction	Bifidobacterium adolescentis	0.947368	0.5925	Fungal trichothecene efflux pump (TRI12)	-	-	-
COG4585@1|root,COG4585@2|Bacteria,2GVWR@201174|Actinobacteria,4D03H@85004|Bifidobacteriales	106.996	3.18671e-24	Pearson's Chi-squared test with Yates' continuity correction	Bifidobacterium adolescentis	0.00350877	0.32	Histidine kinase	-	-	-
2AQIV@1|root,31FRN@2|Bacteria,2IE9Q@201174|Actinobacteria,4D0GF@85004|Bifidobacteriales	106.749	3.60943e-24	Pearson's Chi-squared test with Yates' continuity correction	Bifidobacterium adolescentis	0.252632	0.0025	-	-	-	-
COG0765@1|root,COG0765@2|Bacteria,2GM0I@201174|Actinobacteria,4CZ8E@85004|Bifidobacteriales	106.41	4.28e-24	Pearson's Chi-squared test with Yates' continuity correction	Bifidobacterium adolescentis	0.989474	0.6675	Binding-protein-dependent transport system inner membrane component	-	ko:K02029	-
COG1225@1|root,COG1225@2|Bacteria,2IHZ6@201174|Actinobacteria,4D0PN@85004|Bifidobacteriales	105.13	8.13205e-24	Pearson's Chi-squared test with Yates' continuity correction	Bifidobacterium adolescentis	0.277193	0.6775	Redoxin	1.11.1.15	ko:K03564	-
28NJG@1|root,30HV1@2|Bacteria,2GT1B@201174|Actinobacteria	103.805	1.57704e-23	Pearson's Chi-squared test with Yates' continuity correction	Bifidobacterium adolescentis	0.00350877	0.3125	-	-	-	-
COG1846@1|root,COG1846@2|Bacteria,2IHK6@201174|Actinobacteria,4D0T3@85004|Bifidobacteriales	103.798	1.58152e-23	Pearson's Chi-squared test with Yates' continuity correction	Bifidobacterium adolescentis	0.277193	0.675	Winged helix DNA-binding domain	-	-	-
2B78R@1|root,320BB@2|Bacteria,2IQGT@201174|Actinobacteria,4D178@85004|Bifidobacteriales	103.603	1.74434e-23	Pearson's Chi-squared test with Yates' continuity correction	Bifidobacterium adolescentis	0.0421053	0.3825	-	-	-	-
2EVGH@1|root,33NWW@2|Bacteria,2I7DB@201174|Actinobacteria,4D0DU@85004|Bifidobacteriales	103.558	1.78371e-23	Pearson's Chi-squared test with Yates' continuity correction	Bifidobacterium adolescentis	0.34386	0.045	-	-	-	-
COG1175@1|root,COG1175@2|Bacteria,2GKJI@201174|Actinobacteria,4D2TA@85004|Bifidobacteriales	103.504	1.83039e-23	Pearson's Chi-squared test with Yates' continuity correction	Bifidobacterium adolescentis	0.0561404	0.405	Binding-protein-dependent transport system inner membrane component	-	ko:K02025	-
COG2249@1|root,COG2249@2|Bacteria,2HZE1@201174|Actinobacteria,4D11H@85004|Bifidobacteriales	103.192	2.14145e-23	Pearson's Chi-squared test with Yates' continuity correction	Bifidobacterium adolescentis	0.97193	0.6425	Flavodoxin-like fold	-	-	-
2CETP@1|root,33P5Y@2|Bacteria,2GMJ0@201174|Actinobacteria,4CZCV@85004|Bifidobacteriales	102.931	2.44033e-23	Pearson's Chi-squared test with Yates' continuity correction	Bifidobacterium adolescentis	0.950877	0.6075	-	-	-	-
COG0454@1|root,COG0454@2|Bacteria,2IC6K@201174|Actinobacteria,4D0SR@85004|Bifidobacteriales	101.823	4.23869e-23	Pearson's Chi-squared test with Yates' continuity correction	Bifidobacterium adolescentis	0.0491228	0.39	Acetyltransferase (GNAT) family	-	-	-
COG3677@1|root,COG3677@2|Bacteria,2IEJD@201174|Actinobacteria,4CZ5C@85004|Bifidobacteriales	101.595	4.74862e-23	Pearson's Chi-squared test with Yates' continuity correction	Bifidobacterium adolescentis	0.0315789	0.36	Transposase and inactivated derivatives	-	-	-
COG2197@1|root,COG2197@2|Bacteria,2IBZ9@201174|Actinobacteria,4D07J@85004|Bifidobacteriales	101.062	6.18584e-23	Pearson's Chi-squared test with Yates' continuity correction	Bifidobacterium adolescentis	0.989474	0.68	helix_turn_helix, Lux Regulon	-	-	-
COG3077@1|root,COG3077@2|Bacteria,2IRS1@201174|Actinobacteria,4D1BV@85004|Bifidobacteriales	100.597	7.79975e-23	Pearson's Chi-squared test with Yates' continuity correction	Bifidobacterium adolescentis	0.312281	0.0325	RelB antitoxin	-	ko:K07473	-
2E39G@1|root,32Y91@2|Bacteria,2IMAD@201174|Actinobacteria,4D0XM@85004|Bifidobacteriales	100.313	8.99149e-23	Pearson's Chi-squared test with Yates' continuity correction	Bifidobacterium adolescentis	0.922807	0.57	-	-	-	-
COG4677@1|root,COG4677@2|Bacteria,4NEEI@976|Bacteroidetes,47M0T@768503|Cytophagia	99.7682	1.17983e-22	Pearson's Chi-squared test with Yates' continuity correction	Bifidobacterium adolescentis	0.00701754	0.31	Pectinesterase	3.1.1.11	ko:K01051	-
2ARR4@1|root,31H25@2|Bacteria,2IG5G@201174|Actinobacteria,4D0U6@85004|Bifidobacteriales	98.9503	1.77328e-22	Pearson's Chi-squared test with Yates' continuity correction	Bifidobacterium adolescentis	0.0105263	0.315	-	-	-	-
COG3429@1|root,COG3429@2|Bacteria,2GJ1H@201174|Actinobacteria,4CZI4@85004|Bifidobacteriales	98.2266	2.54792e-22	Pearson's Chi-squared test with Yates' continuity correction	Bifidobacterium adolescentis	0.817544	0.4375	Glucose-6-phosphate dehydrogenase subunit	-	-	-
COG1136@1|root,COG1136@2|Bacteria,2ICH8@201174|Actinobacteria,4CZF8@85004|Bifidobacteriales	97.2965	4.05728e-22	Pearson's Chi-squared test with Yates' continuity correction	Bifidobacterium adolescentis	0.722807	0.3375	ATPases associated with a variety of cellular activities	-	ko:K02003,ko:K09810	-
2ES5F@1|root,33JQ8@2|Bacteria,2ISIF@201174|Actinobacteria,4D1DS@85004|Bifidobacteriales	96.6422	5.60978e-22	Pearson's Chi-squared test with Yates' continuity correction	Bifidobacterium adolescentis	0.329825	0.045	-	-	-	-
2BZ1Y@1|root,2ZFHW@2|Bacteria,2GWQP@201174|Actinobacteria,4D6W8@85005|Actinomycetales	95.5999	9.43186e-22	Pearson's Chi-squared test with Yates' continuity correction	Bifidobacterium adolescentis	0.00701754	0.3	Psort location Cytoplasmic, score	-	-	-
COG1472@1|root,COG1472@2|Bacteria,2GJ5H@201174|Actinobacteria,4D05C@85004|Bifidobacteriales	95.4602	1.01066e-21	Pearson's Chi-squared test with Yates' continuity correction	Bifidobacterium adolescentis	0.00350877	0.2925	Glycosyl hydrolase family 3 C-terminal domain	3.2.1.21	ko:K05349	GH3
COG4724@1|root,COG4724@2|Bacteria,2GIRN@201174|Actinobacteria,4D0D5@85004|Bifidobacteriales	95.4602	1.01066e-21	Pearson's Chi-squared test with Yates' continuity correction	Bifidobacterium adolescentis	0.00350877	0.2925	Glycosyl hydrolase family 85	-	-	-
2F769@1|root,33ZMP@2|Bacteria,2IFMJ@201174|Actinobacteria,4D0UD@85004|Bifidobacteriales	94.7665	1.42921e-21	Pearson's Chi-squared test with Yates' continuity correction	Bifidobacterium adolescentis	0.722807	0.3425	-	-	-	-
COG1653@1|root,COG1653@2|Bacteria,2GZ1E@201174|Actinobacteria,4CZNE@85004|Bifidobacteriales	94.7085	1.47031e-21	Pearson's Chi-squared test with Yates' continuity correction	Bifidobacterium adolescentis	0.0561404	0.385	Bacterial extracellular solute-binding protein	-	ko:K02027	-
2DU83@1|root,33PAY@2|Bacteria,2IMPR@201174|Actinobacteria,4D19W@85004|Bifidobacteriales	94.5672	1.57832e-21	Pearson's Chi-squared test with Yates' continuity correction	Bifidobacterium adolescentis	0.00701754	0.2975	Protein of unknown function (DUF2975)	-	-	-
2BEP3@1|root,328EN@2|Bacteria,1UUBZ@1239|Firmicutes,2569M@186801|Clostridia,27SMT@186928|unclassified Lachnospiraceae	94.5312	1.60651e-21	Pearson's Chi-squared test with Yates' continuity correction	Bifidobacterium adolescentis	0.045614	0.3675	Protein of unknown function, DUF600	-	-	-
COG2356@1|root,COG3064@1|root,COG2356@2|Bacteria,COG3064@2|Bacteria,2GJ38@201174|Actinobacteria,4CYVR@85004|Bifidobacteriales	94.4337	1.68594e-21	Pearson's Chi-squared test with Yates' continuity correction	Bifidobacterium adolescentis	0.00350877	0.29	Excalibur calcium-binding domain	-	-	-
COG1414@1|root,COG2865@1|root,COG1414@2|Bacteria,COG2865@2|Bacteria,2I3IG@201174|Actinobacteria,4CZRW@85004|Bifidobacteriales	93.8103	2.30673e-21	Pearson's Chi-squared test with Yates' continuity correction	Bifidobacterium adolescentis	0.112281	0.465	Putative ATP-dependent DNA helicase recG C-terminal	3.6.4.12	ko:K03655	-
2C746@1|root,340R4@2|Bacteria,2I2G8@201174|Actinobacteria,4CZHI@85004|Bifidobacteriales	93.0121	3.43911e-21	Pearson's Chi-squared test with Yates' continuity correction	Bifidobacterium adolescentis	0.719298	0.3425	-	-	-	-
COG0388@1|root,COG0388@2|Bacteria,2GMQA@201174|Actinobacteria,4D07K@85004|Bifidobacteriales	92.5206	4.39385e-21	Pearson's Chi-squared test with Yates' continuity correction	Bifidobacterium adolescentis	0.105263	0.4525	Carbon-nitrogen hydrolase	-	ko:K11206	-
COG0385@1|root,COG0385@2|Bacteria,2GMAM@201174|Actinobacteria,4CZ1K@85004|Bifidobacteriales	91.4527	7.51876e-21	Pearson's Chi-squared test with Yates' continuity correction	Bifidobacterium adolescentis	0.97193	0.67	SBF-like CPA transporter family (DUF4137)	-	ko:K03453	-
COG3152@1|root,COG3152@2|Bacteria,2IQHK@201174|Actinobacteria,4D0Q2@85004|Bifidobacteriales	90.9302	9.77224e-21	Pearson's Chi-squared test with Yates' continuity correction	Bifidobacterium adolescentis	0.968421	0.665	Protein of unknown function (DUF805)	-	-	-
COG3507@1|root,COG3507@2|Bacteria,2IECJ@201174|Actinobacteria,4D07X@85004|Bifidobacteriales	90.6859	1.10458e-20	Pearson's Chi-squared test with Yates' continuity correction	Bifidobacterium adolescentis	0.0701754	0.3975	C-terminal of Glycosyl hydrolases family 43	3.2.1.99	ko:K06113	GH43
COG1086@1|root,COG2148@1|root,COG1086@2|Bacteria,COG2148@2|Bacteria,2GK0M@201174|Actinobacteria,4CZ4J@85004|Bifidobacteriales	90.4729	1.22777e-20	Pearson's Chi-squared test with Yates' continuity correction	Bifidobacterium adolescentis	0.00701754	0.2875	Exopolysaccharide biosynthesis polyprenyl glycosylphosphotransferase	-	-	-
COG3265@1|root,COG3265@2|Bacteria,2GMW2@201174|Actinobacteria,4D0QX@85004|Bifidobacteriales	89.3724	2.12915e-20	Pearson's Chi-squared test with Yates' continuity correction	Bifidobacterium adolescentis	0.97193	0.675	Shikimate kinase	2.7.1.12,2.7.1.71	ko:K00851,ko:K00891	-
COG3265@1|root,COG3265@2|Bacteria,2GMW2@201174|Actinobacteria,4D0QX@85004|Bifidobacteriales	89.3724	2.12915e-20	Pearson's Chi-squared test with Yates' continuity correction	Bifidobacterium adolescentis	0.97193	0.675	Shikimate kinase	2.7.1.12	ko:K00851	-
COG0366@1|root,COG5492@1|root,COG0366@2|Bacteria,COG5492@2|Bacteria,2GM4Q@201174|Actinobacteria,4CYYI@85004|Bifidobacteriales	89.0985	2.44185e-20	Pearson's Chi-squared test with Yates' continuity correction	Bifidobacterium adolescentis	0.249123	0.015	Belongs to the glycosyl hydrolase 13 family	3.2.1.1	ko:K01176	GH13
COG0366@1|root,COG5492@1|root,COG0366@2|Bacteria,COG5492@2|Bacteria,2GM4Q@201174|Actinobacteria,4CYYI@85004|Bifidobacteriales	89.0985	2.44185e-20	Pearson's Chi-squared test with Yates' continuity correction	Bifidobacterium adolescentis	0.249123	0.015	Belongs to the glycosyl hydrolase 13 family	-	-	-
COG0474@1|root,COG0474@2|Bacteria,2GJJC@201174|Actinobacteria,4CZMI@85004|Bifidobacteriales	88.35	3.54965e-20	Pearson's Chi-squared test with Yates' continuity correction	Bifidobacterium adolescentis	0.00350877	0.275	Cation transporting ATPase, C-terminus	3.6.3.2	ko:K01531	-
COG1361@1|root,COG1361@2|Bacteria,2I2GZ@201174|Actinobacteria,4D2V9@85004|Bifidobacteriales	88.1379	3.94397e-20	Pearson's Chi-squared test with Yates' continuity correction	Bifidobacterium adolescentis	0.0175439	0.3025	Conserved repeat domain	-	-	-
COG3023@1|root,COG3023@2|Bacteria,2I9EN@201174|Actinobacteria,4D025@85004|Bifidobacteriales	88.111	3.99276e-20	Pearson's Chi-squared test with Yates' continuity correction	Bifidobacterium adolescentis	0.719298	0.3525	N-Acetylmuramoyl-L-alanine amidase	-	-	-
COG3550@1|root,COG3550@2|Bacteria,2IH51@201174|Actinobacteria,4D001@85004|Bifidobacteriales	87.813	4.63259e-20	Pearson's Chi-squared test with Yates' continuity correction	Bifidobacterium adolescentis	0.0315789	0.3275	HipA-like C-terminal domain	2.7.11.1	ko:K07154	-
COG1335@1|root,COG1335@2|Bacteria,2IFQW@201174|Actinobacteria,4CYTT@85004|Bifidobacteriales	87.5253	5.35045e-20	Pearson's Chi-squared test with Yates' continuity correction	Bifidobacterium adolescentis	0.550877	0.8725	Isochorismatase family	3.5.1.19	ko:K08281	-
COG3345@1|root,COG3345@2|Bacteria,2GKZ2@201174|Actinobacteria,4CYZ3@85004|Bifidobacteriales	87.3291	5.90011e-20	Pearson's Chi-squared test with Yates' continuity correction	Bifidobacterium adolescentis	0.0350877	0.3325	Raffinose synthase or seed imbibition protein Sip1	-	-	-
COG5444@1|root,COG5444@2|Bacteria,1V6QC@1239|Firmicutes,24SZ6@186801|Clostridia	87.1416	6.47451e-20	Pearson's Chi-squared test with Yates' continuity correction	Bifidobacterium adolescentis	0.045614	0.35	DNA/RNA non-specific endonuclease	-	-	-
2B8XW@1|root,3228D@2|Bacteria,2H6J9@201174|Actinobacteria,4D2B4@85004|Bifidobacteriales	85.8522	1.23579e-19	Pearson's Chi-squared test with Yates' continuity correction	Bifidobacterium adolescentis	0.0385965	0.335	-	-	-	-
2EFU9@1|root,339KE@2|Bacteria,2GQJW@201174|Actinobacteria,4D16T@85004|Bifidobacteriales	85.8522	1.23579e-19	Pearson's Chi-squared test with Yates' continuity correction	Bifidobacterium adolescentis	0.0385965	0.335	Protein of unknown function (DUF3046)	-	-	-
COG1672@1|root,COG1672@2|Bacteria,2GMAZ@201174|Actinobacteria,4CZTD@85004|Bifidobacteriales	85.5915	1.40796e-19	Pearson's Chi-squared test with Yates' continuity correction	Bifidobacterium adolescentis	0.0105263	0.2825	ATPase domain predominantly from Archaea	-	ko:K06921	-
COG3830@1|root,COG3830@2|Bacteria,2IKS1@201174|Actinobacteria,4D11D@85004|Bifidobacteriales	85.4572	1.5062e-19	Pearson's Chi-squared test with Yates' continuity correction	Bifidobacterium adolescentis	0.877193	0.54	Belongs to the UPF0237 family	-	ko:K07166	-
COG0582@1|root,COG4974@1|root,COG0582@2|Bacteria,COG4974@2|Bacteria,2IH6A@201174|Actinobacteria,4CZ62@85004|Bifidobacteriales	85.3558	1.58323e-19	Pearson's Chi-squared test with Yates' continuity correction	Bifidobacterium adolescentis	0.00350877	0.2675	Phage integrase family	-	-	-
COG4124@1|root,COG4124@2|Bacteria,2GJ4D@201174|Actinobacteria,4CZ39@85004|Bifidobacteriales	84.0754	3.01703e-19	Pearson's Chi-squared test with Yates' continuity correction	Bifidobacterium adolescentis	0.459649	0.14	Glycosyl hydrolase family 26	3.2.1.78	ko:K01218	GH26
2EAM6@1|root,307HA@2|Bacteria,1UECV@1239|Firmicutes,24W08@186801|Clostridia	84.0432	3.0638e-19	Pearson's Chi-squared test with Yates' continuity correction	Bifidobacterium adolescentis	0.238596	0.015	-	-	-	-
COG1724@1|root,COG1724@2|Bacteria,2GVZW@201174|Actinobacteria,4D1FJ@85004|Bifidobacteriales	83.791	3.47573e-19	Pearson's Chi-squared test with Yates' continuity correction	Bifidobacterium adolescentis	0.340351	0.065	HicA toxin of bacterial toxin-antitoxin,	-	-	-
COG3467@1|root,COG3467@2|Bacteria,2IGUA@201174|Actinobacteria,4D0SF@85004|Bifidobacteriales	83.6166	3.79457e-19	Pearson's Chi-squared test with Yates' continuity correction	Bifidobacterium adolescentis	0.263158	0.62	Pyridoxamine 5'-phosphate oxidase	-	ko:K07005	-
COG3464@1|root,COG3464@2|Bacteria,2IP45@201174|Actinobacteria,4D04T@85004|Bifidobacteriales	83.4125	4.20156e-19	Pearson's Chi-squared test with Yates' continuity correction	Bifidobacterium adolescentis	0.0210526	0.2975	Transposase	-	-	-
COG0834@1|root,COG0834@2|Bacteria,2GJH8@201174|Actinobacteria,4CZAC@85004|Bifidobacteriales	83.2283	4.60744e-19	Pearson's Chi-squared test with Yates' continuity correction	Bifidobacterium adolescentis	0.964912	0.6775	Bacterial periplasmic substrate-binding proteins	-	ko:K02030,ko:K10039	-
2ASX6@1|root,31ICR@2|Bacteria,2IHV1@201174|Actinobacteria,4D0WZ@85004|Bifidobacteriales	82.8205	5.65286e-19	Pearson's Chi-squared test with Yates' continuity correction	Bifidobacterium adolescentis	0.435088	0.125	Psort location Cytoplasmic, score 8.87	-	-	-
COG1028@1|root,COG1028@2|Bacteria,2GIX2@201174|Actinobacteria,4CZ8N@85004|Bifidobacteriales	82.371	7.07361e-19	Pearson's Chi-squared test with Yates' continuity correction	Bifidobacterium adolescentis	0.235088	0.015	Enoyl-(Acyl carrier protein) reductase	1.1.1.127	ko:K00065	-
COG1028@1|root,COG1028@2|Bacteria,2GIX2@201174|Actinobacteria,4CZ8N@85004|Bifidobacteriales	82.371	7.07361e-19	Pearson's Chi-squared test with Yates' continuity correction	Bifidobacterium adolescentis	0.235088	0.015	Enoyl-(Acyl carrier protein) reductase	1.1.1.127,1.1.1.30	ko:K00019,ko:K00065	-
COG1132@1|root,COG4988@1|root,COG1132@2|Bacteria,COG4988@2|Bacteria,2GITR@201174|Actinobacteria,4CYSB@85004|Bifidobacteriales	81.4707	1.10533e-18	Pearson's Chi-squared test with Yates' continuity correction	Bifidobacterium adolescentis	0.992982	0.735	ABC transporter transmembrane region	-	ko:K06147,ko:K06148,ko:K16013	-
COG1136@1|root,COG1136@2|Bacteria,2ICH8@201174|Actinobacteria,4CZM0@85004|Bifidobacteriales	81.3924	1.14951e-18	Pearson's Chi-squared test with Yates' continuity correction	Bifidobacterium adolescentis	0.214035	0.0075	ABC transporter	-	ko:K02003	-
COG0515@1|root,COG0515@2|Bacteria,2IB6I@201174|Actinobacteria,4D0BZ@85004|Bifidobacteriales	79.7805	2.57541e-18	Pearson's Chi-squared test with Yates' continuity correction	Bifidobacterium adolescentis	0.505263	0.8275	Protein tyrosine kinase	-	-	-
COG0454@1|root,COG0454@2|Bacteria,2I2G2@201174|Actinobacteria,4D0RY@85004|Bifidobacteriales	79.7686	2.58977e-18	Pearson's Chi-squared test with Yates' continuity correction	Bifidobacterium adolescentis	0.863158	0.535	Acetyltransferase (GNAT) domain	-	-	-
2BPPZ@1|root,32IH7@2|Bacteria,2H788@201174|Actinobacteria,4D2GD@85004|Bifidobacteriales	79.5934	2.82606e-18	Pearson's Chi-squared test with Yates' continuity correction	Bifidobacterium adolescentis	0.203509	0.005	-	-	-	-
2B5E2@1|root,31Y8I@2|Bacteria,2GQWF@201174|Actinobacteria,4D1G4@85004|Bifidobacteriales	79.4603	3.02025e-18	Pearson's Chi-squared test with Yates' continuity correction	Bifidobacterium adolescentis	0.00350877	0.2525	-	-	-	-
COG1215@1|root,COG1215@2|Bacteria,2I2IF@201174|Actinobacteria,4CYW6@85004|Bifidobacteriales	79.4603	3.02025e-18	Pearson's Chi-squared test with Yates' continuity correction	Bifidobacterium adolescentis	0.00350877	0.2525	Glycosyltransferase like family 2	-	-	-
COG2115@1|root,COG2115@2|Bacteria,2GJCA@201174|Actinobacteria,4CZK8@85004|Bifidobacteriales	79.2126	3.42075e-18	Pearson's Chi-squared test with Yates' continuity correction	Bifidobacterium adolescentis	0.97193	0.7	Belongs to the xylose isomerase family	5.3.1.5	ko:K01805	-
COG0350@1|root,COG0350@2|Bacteria,2IHXW@201174|Actinobacteria,4D10F@85004|Bifidobacteriales	79.0996	3.62035e-18	Pearson's Chi-squared test with Yates' continuity correction	Bifidobacterium adolescentis	0.982456	0.72	Involved in the cellular defense against the biological effects of O6-methylguanine (O6-MeG) and O4-methylthymine (O4-MeT) in DNA. Repairs the methylated nucleobase in DNA by stoichiometrically transferring the methyl group to a cysteine residue in the enzyme. This is a suicide reaction the enzyme is irreversibly inactivated	2.1.1.63	ko:K00567,ko:K07443	-
2BFV3@1|root,329QD@2|Bacteria,2IT9I@201174|Actinobacteria,4D1CE@85004|Bifidobacteriales	78.5329	4.81033e-18	Pearson's Chi-squared test with Yates' continuity correction	Bifidobacterium adolescentis	0.00701754	0.2575	-	-	-	-
2ETSK@1|root,33MA0@2|Bacteria,1VN3Q@1239|Firmicutes,3VU1W@526524|Erysipelotrichia	77.9384	6.49352e-18	Pearson's Chi-squared test with Yates' continuity correction	Bifidobacterium adolescentis	0.2	0.005	-	-	-	-
COG1846@1|root,COG1846@2|Bacteria,2IQ1Z@201174|Actinobacteria,4D13P@85004|Bifidobacteriales	77.5222	7.98459e-18	Pearson's Chi-squared test with Yates' continuity correction	Bifidobacterium adolescentis	0.00350877	0.2475	Winged helix DNA-binding domain	-	-	-
COG1296@1|root,COG1296@2|Bacteria,2HZA0@201174|Actinobacteria,4CZ7Q@85004|Bifidobacteriales	77.4393	8.31947e-18	Pearson's Chi-squared test with Yates' continuity correction	Bifidobacterium adolescentis	0.978947	0.7175	AzlC protein	-	-	-
COG0789@1|root,COG0789@2|Bacteria,2HZI3@201174|Actinobacteria,4D0I1@85004|Bifidobacteriales	76.7025	1.2028e-17	Pearson's Chi-squared test with Yates' continuity correction	Bifidobacterium adolescentis	0.0105263	0.26	helix_turn_helix, mercury resistance	-	-	-
COG3464@1|root,COG3464@2|Bacteria,2GJK7@201174|Actinobacteria,4D1TR@85004|Bifidobacteriales	76.5914	1.27183e-17	Pearson's Chi-squared test with Yates' continuity correction	Bifidobacterium adolescentis	0.00701754	0.2525	Transposase	-	-	-
2B7IS@1|root,320PA@2|Bacteria,2H4FT@201174|Actinobacteria,4D26B@85004|Bifidobacteriales	76.4215	1.38552e-17	Pearson's Chi-squared test with Yates' continuity correction	Bifidobacterium adolescentis	0.203509	0.0075	-	-	-	-
COG1598@1|root,COG1598@2|Bacteria,2IPZP@201174|Actinobacteria,4D0YY@85004|Bifidobacteriales	75.8417	1.85504e-17	Pearson's Chi-squared test with Yates' continuity correction	Bifidobacterium adolescentis	0.340351	0.075	HicB_like antitoxin of bacterial toxin-antitoxin system	-	-	-
COG2188@1|root,COG2188@2|Bacteria,2IAW7@201174|Actinobacteria,4E1D2@85010|Pseudonocardiales	75.7418	1.94783e-17	Pearson's Chi-squared test with Yates' continuity correction	Bifidobacterium adolescentis	0.238596	0.0225	UTRA	-	ko:K03710	-
COG0657@1|root,COG0657@2|Bacteria,1V1UH@1239|Firmicutes,248MF@186801|Clostridia,3Y1Q0@572511|Blautia	75.7323	1.95636e-17	Pearson's Chi-squared test with Yates' continuity correction	Bifidobacterium adolescentis	0.0105263	0.2575	alpha/beta hydrolase fold	-	-	-
COG1196@1|root,COG3940@1|root,COG1196@2|Bacteria,COG3940@2|Bacteria,2GJJP@201174|Actinobacteria,4CZFV@85004|Bifidobacteriales	75.5974	2.09013e-17	Pearson's Chi-squared test with Yates' continuity correction	Bifidobacterium adolescentis	0.00350877	0.2425	Glycosyl hydrolases family 43	-	-	-
COG1476@1|root,COG1476@2|Bacteria	75.5974	2.09013e-17	Pearson's Chi-squared test with Yates' continuity correction	Bifidobacterium adolescentis	0.00350877	0.2425	sequence-specific DNA binding	-	ko:K07729	-
COG1476@1|root,COG1476@2|Bacteria	75.5974	2.09013e-17	Pearson's Chi-squared test with Yates' continuity correction	Bifidobacterium adolescentis	0.00350877	0.2425	sequence-specific DNA binding	-	-	-
COG1609@1|root,COG1609@2|Bacteria,2GJBJ@201174|Actinobacteria,4D0MI@85004|Bifidobacteriales	75.5974	2.09013e-17	Pearson's Chi-squared test with Yates' continuity correction	Bifidobacterium adolescentis	0.00350877	0.2425	helix_turn _helix lactose operon repressor	-	-	-
COG0077@1|root,COG0077@2|Bacteria,2GJQ5@201174|Actinobacteria,4CZ61@85004|Bifidobacteriales	74.9393	2.90797e-17	Pearson's Chi-squared test with Yates' continuity correction	Bifidobacterium adolescentis	0.985965	0.7375	Prephenate dehydratase	4.2.1.51,5.4.99.5	ko:K04518,ko:K14170	-
COG0066@1|root,COG0066@2|Bacteria,2GJ8Z@201174|Actinobacteria,4CZ2F@85004|Bifidobacteriales	74.8552	3.0319e-17	Pearson's Chi-squared test with Yates' continuity correction	Bifidobacterium adolescentis	0.975439	0.7175	Catalyzes the isomerization between 2-isopropylmalate and 3-isopropylmalate, via the formation of 2-isopropylmaleate	4.2.1.33,4.2.1.35	ko:K01704	-
2BPBC@1|root,32I3A@2|Bacteria,2IDK5@201174|Actinobacteria,4D0AN@85004|Bifidobacteriales	74.776	3.15454e-17	Pearson's Chi-squared test with Yates' continuity correction	Bifidobacterium adolescentis	0.2	0.0075	-	-	-	-
2B3I8@1|root,31W7B@2|Bacteria,2GWTJ@201174|Actinobacteria,4D1TE@85004|Bifidobacteriales	74.7656	3.16985e-17	Pearson's Chi-squared test with Yates' continuity correction	Bifidobacterium adolescentis	0.0105263	0.255	-	-	-	-
COG0834@1|root,COG0834@2|Bacteria,2GJQW@201174|Actinobacteria,4CZ6H@85004|Bifidobacteriales	74.6399	3.36646e-17	Pearson's Chi-squared test with Yates' continuity correction	Bifidobacterium adolescentis	0.996491	0.76	ABC transporter, substrate-binding protein, family 3	-	ko:K02030	-
COG0591@1|root,COG0591@2|Bacteria,2I041@201174|Actinobacteria,4CZS2@85004|Bifidobacteriales	73.7517	5.25654e-17	Pearson's Chi-squared test with Yates' continuity correction	Bifidobacterium adolescentis	0.968421	0.7075	Belongs to the sodium solute symporter (SSF) (TC 2.A.21) family	-	ko:K11928	-
COG3525@1|root,COG5492@1|root,COG3525@2|Bacteria,COG5492@2|Bacteria,2GK90@201174|Actinobacteria	73.6857	5.43041e-17	Pearson's Chi-squared test with Yates' continuity correction	Bifidobacterium adolescentis	0.00350877	0.2375	hydrolase family 20, catalytic	3.2.1.52	ko:K12373	GH20
COG1100@1|root,COG1100@2|Bacteria,2HGCH@201174|Actinobacteria,4D1SG@85004|Bifidobacteriales	73.3712	6.36297e-17	Pearson's Chi-squared test with Yates' continuity correction	Bifidobacterium adolescentis	0.203509	0.01	Zeta toxin	-	-	-
2B3RJ@1|root,31WF5@2|Bacteria,2GX60@201174|Actinobacteria,4D1R3@85004|Bifidobacteriales	73.0124	7.61848e-17	Pearson's Chi-squared test with Yates' continuity correction	Bifidobacterium adolescentis	0.045614	0.315	-	-	-	-
COG3645@1|root,COG3645@2|Bacteria,2IQN4@201174|Actinobacteria,4CZ9I@85004|Bifidobacteriales	72.9091	8.02418e-17	Pearson's Chi-squared test with Yates' continuity correction	Bifidobacterium adolescentis	0.0245614	0.2775	SOS response	-	ko:K14623	-
COG2271@1|root,COG2271@2|Bacteria,2GVNB@201174|Actinobacteria,4CZGZ@85004|Bifidobacteriales	72.8218	8.36556e-17	Pearson's Chi-squared test with Yates' continuity correction	Bifidobacterium adolescentis	0.498246	0.1875	Major Facilitator Superfamily	-	-	-
COG3527@1|root,COG3527@2|Bacteria,2IBRH@201174|Actinobacteria,4D0BN@85004|Bifidobacteriales	72.7348	8.7387e-17	Pearson's Chi-squared test with Yates' continuity correction	Bifidobacterium adolescentis	0.00350877	0.235	Alpha-acetolactate decarboxylase	4.1.1.5	ko:K01575	-
COG2337@1|root,COG2337@2|Bacteria,2IFQF@201174|Actinobacteria,4D0PF@85004|Bifidobacteriales	72.2757	1.10084e-16	Pearson's Chi-squared test with Yates' continuity correction	Bifidobacterium adolescentis	0.0175439	0.2625	Toxic component of a toxin-antitoxin (TA) module	-	-	-
2C3F9@1|root,32UDZ@2|Bacteria,2IK91@201174|Actinobacteria,4D0ZB@85004|Bifidobacteriales	72.0645	1.22366e-16	Pearson's Chi-squared test with Yates' continuity correction	Bifidobacterium adolescentis	0.207018	0.0125	-	-	-	-
COG0194@1|root,COG0194@2|Bacteria,2I2FT@201174|Actinobacteria,4CYUT@85004|Bifidobacteriales	71.886	1.33716e-16	Pearson's Chi-squared test with Yates' continuity correction	Bifidobacterium adolescentis	0.989474	0.7525	Essential for recycling GMP and indirectly, cGMP	2.7.4.8	ko:K00942	-
COG0553@1|root,COG4715@1|root,COG0553@2|Bacteria,COG4715@2|Bacteria,2GISC@201174|Actinobacteria,4CZSD@85004|Bifidobacteriales	71.886	1.33716e-16	Pearson's Chi-squared test with Yates' continuity correction	Bifidobacterium adolescentis	0.989474	0.7525	Psort location Cytoplasmic, score 8.87	-	-	-
COG3177@1|root,COG3177@2|Bacteria,2GN3K@201174|Actinobacteria,4D1MZ@85004|Bifidobacteriales	71.886	1.33716e-16	Pearson's Chi-squared test with Yates' continuity correction	Bifidobacterium adolescentis	0.0105263	0.2475	Fic/DOC family	-	-	-
COG4721@1|root,COG4721@2|Bacteria,2IDAN@201174|Actinobacteria,4D00D@85004|Bifidobacteriales	71.886	1.33716e-16	Pearson's Chi-squared test with Yates' continuity correction	Bifidobacterium adolescentis	0.989474	0.7525	ABC-type cobalt transport system, permease component	-	ko:K16925	-
2D9KB@1|root,32TTF@2|Bacteria,2ISEM@201174|Actinobacteria,4D0VB@85004|Bifidobacteriales	71.8784	1.34177e-16	Pearson's Chi-squared test with Yates' continuity correction	Bifidobacterium adolescentis	0.224561	0.02	Domain of unknown function (DUF4234)	-	-	-
COG3290@1|root,COG3290@2|Bacteria	71.8112	1.38762e-16	Pearson's Chi-squared test with Yates' continuity correction	Bifidobacterium adolescentis	0.291228	0.0525	protein histidine kinase activity	-	-	-
COG1055@1|root,COG1055@2|Bacteria,2GP6U@201174|Actinobacteria,4CZ37@85004|Bifidobacteriales	71.7966	1.39733e-16	Pearson's Chi-squared test with Yates' continuity correction	Bifidobacterium adolescentis	0.992982	0.76	Citrate transporter	-	-	-
COG1196@1|root,COG2273@1|root,COG5263@1|root,COG1196@2|Bacteria,COG2273@2|Bacteria,COG5263@2|Bacteria,1UUUJ@1239|Firmicutes,25KCI@186801|Clostridia,3Y1HA@572511|Blautia	71.7871	1.4035e-16	Pearson's Chi-squared test with Yates' continuity correction	Bifidobacterium adolescentis	0.00350877	0.2325	Putative cell wall binding repeat	3.2.1.35	ko:K01197	-
28ITE@1|root,2Z8SB@2|Bacteria,2IC2S@201174|Actinobacteria,4D1X1@85004|Bifidobacteriales	71.6042	1.53851e-16	Pearson's Chi-squared test with Yates' continuity correction	Bifidobacterium adolescentis	0.266667	0.04	-	-	-	-
COG4974@1|root,COG4974@2|Bacteria,2HD2H@201174|Actinobacteria,4D2VK@85004|Bifidobacteriales	71.3864	1.7158e-16	Pearson's Chi-squared test with Yates' continuity correction	Bifidobacterium adolescentis	0.0526316	0.3225	Phage integrase family	-	-	-
COG0395@1|root,COG0395@2|Bacteria,2GJNN@201174|Actinobacteria,4CZK1@85004|Bifidobacteriales	70.9781	2.105e-16	Pearson's Chi-squared test with Yates' continuity correction	Bifidobacterium adolescentis	0.0245614	0.2725	Binding-protein-dependent transport system inner membrane component	-	ko:K10119	-
COG0845@1|root,COG3525@1|root,COG0845@2|Bacteria,COG3525@2|Bacteria,2GM4H@201174|Actinobacteria	70.8426	2.24785e-16	Pearson's Chi-squared test with Yates' continuity correction	Bifidobacterium adolescentis	0.00350877	0.23	beta-N-acetylglucosaminidase	3.2.1.35	ko:K01197	-
COG1196@1|root,COG3250@1|root,COG1196@2|Bacteria,COG3250@2|Bacteria,2GMAT@201174|Actinobacteria,4CYRA@85004|Bifidobacteriales	70.8426	2.24785e-16	Pearson's Chi-squared test with Yates' continuity correction	Bifidobacterium adolescentis	0.00350877	0.23	Domain of unknown function (DUF4982)	3.2.1.23	ko:K01190	-
COG1196@1|root,COG3934@1|root,COG4409@1|root,COG5492@1|root,COG1196@2|Bacteria,COG3934@2|Bacteria,COG4409@2|Bacteria,COG5492@2|Bacteria,2GUR0@201174|Actinobacteria	70.8426	2.24785e-16	Pearson's Chi-squared test with Yates' continuity correction	Bifidobacterium adolescentis	0.00350877	0.23	BNR repeat-like domain	-	-	-
COG1409@1|root,COG1572@1|root,COG3669@1|root,COG1409@2|Bacteria,COG1572@2|Bacteria,COG3669@2|Bacteria,2GNPW@201174|Actinobacteria	70.8426	2.24785e-16	Pearson's Chi-squared test with Yates' continuity correction	Bifidobacterium adolescentis	0.00350877	0.23	Alpha-N-acetylglucosaminidase (NAGLU) tim-barrel domain	3.2.1.50	ko:K01205	-
COG4905@1|root,COG4905@2|Bacteria,2IGJG@201174|Actinobacteria,4D0SP@85004|Bifidobacteriales	70.8426	2.24785e-16	Pearson's Chi-squared test with Yates' continuity correction	Bifidobacterium adolescentis	0.00350877	0.23	Putative ABC-transporter type IV	-	-	-
COG0477@1|root,COG0517@1|root,COG0517@2|Bacteria,COG2814@2|Bacteria,2GIZX@201174|Actinobacteria,4CZWX@85004|Bifidobacteriales	70.1893	3.1145e-16	Pearson's Chi-squared test with Yates' continuity correction	Bifidobacterium adolescentis	0.824561	0.51	Drug resistance MFS transporter, drug H antiporter-2 family	-	-	-
COG0477@1|root,COG0517@1|root,COG0517@2|Bacteria,COG2814@2|Bacteria,2GIZX@201174|Actinobacteria,4CZWX@85004|Bifidobacteriales	70.1893	3.1145e-16	Pearson's Chi-squared test with Yates' continuity correction	Bifidobacterium adolescentis	0.824561	0.51	Drug resistance MFS transporter, drug H antiporter-2 family	-	ko:K18926	-
2B304@1|root,31VMB@2|Bacteria,2GVW8@201174|Actinobacteria,4D2FV@85004|Bifidobacteriales	69.9014	3.58877e-16	Pearson's Chi-squared test with Yates' continuity correction	Bifidobacterium adolescentis	0.00350877	0.2275	-	-	-	-
2B66H@1|root,31Z3P@2|Bacteria,2H1MR@201174|Actinobacteria,4D2PR@85004|Bifidobacteriales	69.9014	3.58877e-16	Pearson's Chi-squared test with Yates' continuity correction	Bifidobacterium adolescentis	0.00350877	0.2275	-	-	-	-
2DMQA@1|root,32SZE@2|Bacteria,2GPRU@201174|Actinobacteria,4D1R8@85004|Bifidobacteriales	69.9014	3.58877e-16	Pearson's Chi-squared test with Yates' continuity correction	Bifidobacterium adolescentis	0.00350877	0.2275	-	-	-	-
COG2326@1|root,COG2326@2|Bacteria,2GKRN@201174|Actinobacteria,4CZZU@85004|Bifidobacteriales	69.9019	3.58877e-16	Pearson's Chi-squared test with Yates' continuity correction	Bifidobacterium adolescentis	0.992982	0.765	Polyphosphate kinase 2 (PPK2)	-	-	-
COG2367@1|root,COG2367@2|Bacteria,2HZMP@201174|Actinobacteria,4D0YE@85004|Bifidobacteriales	69.9014	3.58877e-16	Pearson's Chi-squared test with Yates' continuity correction	Bifidobacterium adolescentis	0.00350877	0.2275	Beta-lactamase enzyme family	3.5.2.6	ko:K17836	-
COG3547@1|root,COG3547@2|Bacteria,2GNQB@201174|Actinobacteria,4D0M5@85004|Bifidobacteriales	69.9019	3.58877e-16	Pearson's Chi-squared test with Yates' continuity correction	Bifidobacterium adolescentis	0.00701754	0.235	Transposase	-	-	-
COG4733@1|root,COG4733@2|Bacteria,2I3TX@201174|Actinobacteria	69.9014	3.58877e-16	Pearson's Chi-squared test with Yates' continuity correction	Bifidobacterium adolescentis	0.00350877	0.2275	Protein of unknown function (DUF2961)	-	-	-
COG0366@1|root,COG0366@2|Bacteria,2GKS4@201174|Actinobacteria,4D02W@85004|Bifidobacteriales	69.8777	3.63056e-16	Pearson's Chi-squared test with Yates' continuity correction	Bifidobacterium adolescentis	0.0315789	0.2825	Alpha-amylase domain	3.2.1.20	ko:K01187	GH31
2DP2K@1|root,3309G@2|Bacteria,2IA7D@201174|Actinobacteria	69.7466	3.87358e-16	Pearson's Chi-squared test with Yates' continuity correction	Bifidobacterium adolescentis	0.182456	0.005	Domain of unknown function (DUF4839)	-	-	-
COG0451@1|root,COG0451@2|Bacteria,2IH1R@201174|Actinobacteria,4D0MJ@85004|Bifidobacteriales	68.9633	5.74284e-16	Pearson's Chi-squared test with Yates' continuity correction	Bifidobacterium adolescentis	0.00350877	0.225	GDP-mannose 4,6 dehydratase	-	-	-
COG0673@1|root,COG0673@2|Bacteria,2GJCY@201174|Actinobacteria,4D1RS@85004|Bifidobacteriales	68.9633	5.74284e-16	Pearson's Chi-squared test with Yates' continuity correction	Bifidobacterium adolescentis	0.00350877	0.225	Oxidoreductase family, C-terminal alpha/beta domain	1.1.1.18,1.1.1.369	ko:K00010	-
COG2135@1|root,COG2135@2|Bacteria,2GKY8@201174|Actinobacteria,4CZPW@85004|Bifidobacteriales	68.5425	7.0911e-16	Pearson's Chi-squared test with Yates' continuity correction	Bifidobacterium adolescentis	0.0421053	0.2975	SOS response associated peptidase (SRAP)	-	-	-
2AUTC@1|root,31KGE@2|Bacteria,2IKRN@201174|Actinobacteria,4D134@85004|Bifidobacteriales	68.2411	8.24145e-16	Pearson's Chi-squared test with Yates' continuity correction	Bifidobacterium adolescentis	0.985965	0.755	-	-	-	-
arCOG08992@1|root,333S7@2|Bacteria,2IPD5@201174|Actinobacteria,4CZX8@85004|Bifidobacteriales	68.2411	8.24145e-16	Pearson's Chi-squared test with Yates' continuity correction	Bifidobacterium adolescentis	0.0140351	0.245	-	-	-	-
COG2160@1|root,COG2160@2|Bacteria,2GJNB@201174|Actinobacteria,4CZH6@85004|Bifidobacteriales	68.2411	8.24145e-16	Pearson's Chi-squared test with Yates' continuity correction	Bifidobacterium adolescentis	0.985965	0.755	Catalyzes the conversion of L-arabinose to L-ribulose	5.3.1.4	ko:K01804	-
COG0791@1|root,COG0791@2|Bacteria,2GJX7@201174|Actinobacteria,4D01Q@85004|Bifidobacteriales	68.0939	8.86174e-16	Pearson's Chi-squared test with Yates' continuity correction	Bifidobacterium adolescentis	0.989474	0.7625	NlpC/P60 family	-	ko:K21471	-
COG3311@1|root,COG3311@2|Bacteria,2IQFY@201174|Actinobacteria,4D15C@85004|Bifidobacteriales	68.0284	9.15705e-16	Pearson's Chi-squared test with Yates' continuity correction	Bifidobacterium adolescentis	0.00350877	0.2225	Helix-turn-helix domain	-	-	-
2A0RN@1|root,30NW7@2|Bacteria,2IH59@201174|Actinobacteria,4D0T0@85004|Bifidobacteriales	68.0204	9.1909e-16	Pearson's Chi-squared test with Yates' continuity correction	Bifidobacterium adolescentis	0.00701754	0.23	-	-	-	-
2E3TC@1|root,32DPP@2|Bacteria,2GU2H@201174|Actinobacteria,4D1HW@85004|Bifidobacteriales	67.4815	1.20547e-15	Pearson's Chi-squared test with Yates' continuity correction	Bifidobacterium adolescentis	0.0350877	0.2825	-	-	-	-
COG1961@1|root,COG1961@2|Bacteria,2I8HV@201174|Actinobacteria,4D020@85004|Bifidobacteriales	67.1542	1.41899e-15	Pearson's Chi-squared test with Yates' continuity correction	Bifidobacterium adolescentis	0.0105263	0.235	Recombinase	-	-	-
COG3677@1|root,COG3677@2|Bacteria,2IEJD@201174|Actinobacteria,4CZTH@85004|Bifidobacteriales	67.1542	1.41899e-15	Pearson's Chi-squared test with Yates' continuity correction	Bifidobacterium adolescentis	0.0105263	0.235	Transposase, Mutator family	-	-	-
29W0J@1|root,30HIU@2|Bacteria,2HBEV@201174|Actinobacteria,4D2JK@85004|Bifidobacteriales	67.0967	1.45858e-15	Pearson's Chi-squared test with Yates' continuity correction	Bifidobacterium adolescentis	0.00350877	0.22	-	-	-	-
COG1520@1|root,COG2114@1|root,COG1520@2|Bacteria,COG2114@2|Bacteria,2IBDZ@201174|Actinobacteria,4CYUA@85004|Bifidobacteriales	67.0967	1.45858e-15	Pearson's Chi-squared test with Yates' continuity correction	Bifidobacterium adolescentis	0.00350877	0.22	Pfam Adenylate and Guanylate cyclase catalytic domain	-	-	-
COG4106@1|root,COG4106@2|Bacteria	67.0967	1.45858e-15	Pearson's Chi-squared test with Yates' continuity correction	Bifidobacterium adolescentis	0.00350877	0.22	trans-aconitate 2-methyltransferase activity	2.1.1.144,2.1.1.197	ko:K00598,ko:K02169	-
COG1887@1|root,COG1887@2|Bacteria,2I9SV@201174|Actinobacteria,4D24D@85004|Bifidobacteriales	67.0844	1.46711e-15	Pearson's Chi-squared test with Yates' continuity correction	Bifidobacterium adolescentis	0.00701754	0.2275	CDP-Glycerol:Poly(glycerophosphate) glycerophosphotransferase	2.7.8.14,2.7.8.47	ko:K18704	-
COG0305@1|root,COG0305@2|Bacteria,2IHBI@201174|Actinobacteria,4D0S2@85004|Bifidobacteriales	66.6355	1.83478e-15	Pearson's Chi-squared test with Yates' continuity correction	Bifidobacterium adolescentis	0.182456	0.0075	DnaB-like helicase C terminal domain	-	-	-
COG3507@1|root,COG3507@2|Bacteria,2IECJ@201174|Actinobacteria,4CZF0@85004|Bifidobacteriales	66.2636	2.21119e-15	Pearson's Chi-squared test with Yates' continuity correction	Bifidobacterium adolescentis	0.0736842	0.3425	C-terminal of Glycosyl hydrolases family 43	3.2.1.99	ko:K06113	GH43
COG0775@1|root,COG0775@2|Bacteria,2I8GZ@201174|Actinobacteria,4CYTM@85004|Bifidobacteriales	66.2179	2.26119e-15	Pearson's Chi-squared test with Yates' continuity correction	Bifidobacterium adolescentis	0.989474	0.7675	Catalyzes the irreversible cleavage of the glycosidic bond in both 5'-methylthioadenosine (MTA) and S- adenosylhomocysteine (SAH AdoHcy) to adenine and the corresponding thioribose, 5'-methylthioribose and S-ribosylhomocysteine, respectively	3.2.2.9	ko:K01243	-
COG4653@1|root,COG4653@2|Bacteria,2I9E6@201174|Actinobacteria	65.658	2.99303e-15	Pearson's Chi-squared test with Yates' continuity correction	Bifidobacterium adolescentis	0.263158	0.045	Phage capsid family	-	-	-
COG1070@1|root,COG1070@2|Bacteria,2GVSJ@201174|Actinobacteria,4CZK7@85004|Bifidobacteriales	65.6268	3.03831e-15	Pearson's Chi-squared test with Yates' continuity correction	Bifidobacterium adolescentis	0.982456	0.755	FGGY family of carbohydrate kinases, C-terminal domain	-	-	-
2E9J1@1|root,333RY@2|Bacteria,1NCU6@1224|Proteobacteria,1SF5Y@1236|Gammaproteobacteria,2Q4YM@267888|Pseudoalteromonadaceae	65.2428	3.68601e-15	Pearson's Chi-squared test with Yates' continuity correction	Bifidobacterium adolescentis	0.00350877	0.215	-	-	-	-
COG3012@1|root,COG3012@2|Bacteria,2I5YJ@201174|Actinobacteria,4D17C@85004|Bifidobacteriales	65.2428	3.68601e-15	Pearson's Chi-squared test with Yates' continuity correction	Bifidobacterium adolescentis	0.00350877	0.215	Plasmid pRiA4b ORF-3-like protein	-	-	-
2BIKN@1|root,32CTH@2|Bacteria,2IQ4U@201174|Actinobacteria,4D19Y@85004|Bifidobacteriales	65.2223	3.72304e-15	Pearson's Chi-squared test with Yates' continuity correction	Bifidobacterium adolescentis	0.00701754	0.2225	-	-	-	-
COG1309@1|root,COG1309@2|Bacteria,2I8DN@201174|Actinobacteria,4CZXN@85004|Bifidobacteriales	64.9946	4.17568e-15	Pearson's Chi-squared test with Yates' continuity correction	Bifidobacterium adolescentis	0.82807	0.5275	Bacterial regulatory proteins, tetR family	-	-	-
COG0125@1|root,COG0125@2|Bacteria,2GNTI@201174|Actinobacteria,4CYQ8@85004|Bifidobacteriales	64.9544	4.2564e-15	Pearson's Chi-squared test with Yates' continuity correction	Bifidobacterium adolescentis	0.978947	0.75	Phosphorylation of dTMP to form dTDP in both de novo and salvage pathways of dTTP synthesis	2.7.4.9	ko:K00943	-
COG0394@1|root,COG0394@2|Bacteria,2GMPR@201174|Actinobacteria,4D0GD@85004|Bifidobacteriales	64.8673	4.44522e-15	Pearson's Chi-squared test with Yates' continuity correction	Bifidobacterium adolescentis	0.754386	0.4425	Low molecular weight phosphatase family	3.1.3.48	ko:K01104	-
29W32@1|root,30HMS@2|Bacteria,2GYJB@201174|Actinobacteria,4D1SB@85004|Bifidobacteriales	64.8296	4.52917e-15	Pearson's Chi-squared test with Yates' continuity correction	Bifidobacterium adolescentis	0.319298	0.0775	-	-	-	-
2A7AI@1|root,30W77@2|Bacteria,2GX3Z@201174|Actinobacteria,4D1RF@85004|Bifidobacteriales	64.5004	5.34203e-15	Pearson's Chi-squared test with Yates' continuity correction	Bifidobacterium adolescentis	0.350877	0.0975	-	-	-	-
COG1957@1|root,COG1957@2|Bacteria,2GP6N@201174|Actinobacteria,4CZIN@85004|Bifidobacteriales	64.4892	5.37028e-15	Pearson's Chi-squared test with Yates' continuity correction	Bifidobacterium adolescentis	0.0140351	0.235	Inosine-uridine preferring nucleoside hydrolase	3.2.2.1,3.2.2.8	ko:K01239,ko:K01250,ko:K10213	-
2ASZC@1|root,30V61@2|Bacteria,2H9FD@201174|Actinobacteria,4D2GH@85004|Bifidobacteriales	64.3205	5.84102e-15	Pearson's Chi-squared test with Yates' continuity correction	Bifidobacterium adolescentis	0.00350877	0.2125	-	-	-	-
2ASZC@1|root,31IF2@2|Bacteria,2IHXX@201174|Actinobacteria,4D0YI@85004|Bifidobacteriales	64.3205	5.84102e-15	Pearson's Chi-squared test with Yates' continuity correction	Bifidobacterium adolescentis	0.00350877	0.2125	-	-	-	-
2DPD8@1|root,331K3@2|Bacteria	64.3205	5.84102e-15	Pearson's Chi-squared test with Yates' continuity correction	Bifidobacterium adolescentis	0.00350877	0.2125	-	-	-	-
COG4421@1|root,COG4421@2|Bacteria,1VZW4@1239|Firmicutes	64.296	5.90925e-15	Pearson's Chi-squared test with Yates' continuity correction	Bifidobacterium adolescentis	0.00701754	0.22	Protein of unknown function (DUF563)	-	-	-
COG1609@1|root,COG1609@2|Bacteria,2GJY9@201174|Actinobacteria,4CYU8@85004|Bifidobacteriales	64.0755	6.59577e-15	Pearson's Chi-squared test with Yates' continuity correction	Bifidobacterium adolescentis	0.273684	0.0525	Periplasmic binding protein domain	-	ko:K02529	-
COG0145@1|root,COG0145@2|Bacteria,2GIYE@201174|Actinobacteria,4CX45@84998|Coriobacteriia	63.4013	9.24279e-15	Pearson's Chi-squared test with Yates' continuity correction	Bifidobacterium adolescentis	0.00350877	0.21	Hydantoinase/oxoprolinase N-terminal region	-	-	-
COG1762@1|root,COG1762@2|Bacteria,2I8CH@201174|Actinobacteria,4D0XI@85004|Bifidobacteriales	63.4013	9.24279e-15	Pearson's Chi-squared test with Yates' continuity correction	Bifidobacterium adolescentis	0.00350877	0.21	Phosphoenolpyruvate-dependent sugar phosphotransferase system, EIIA 2	2.7.1.194	ko:K02821	-
COG3037@1|root,COG3037@2|Bacteria,2GMYV@201174|Actinobacteria,4D064@85004|Bifidobacteriales	63.4013	9.24279e-15	Pearson's Chi-squared test with Yates' continuity correction	Bifidobacterium adolescentis	0.00350877	0.21	PTS system sugar-specific permease component	-	ko:K03475	-
28JU1@1|root,2Z9J4@2|Bacteria,2IC3T@201174|Actinobacteria	63.2942	9.75102e-15	Pearson's Chi-squared test with Yates' continuity correction	Bifidobacterium adolescentis	0.161404	0.0025	-	-	-	-
COG3533@1|root,COG3533@2|Bacteria,2GM60@201174|Actinobacteria,4CYSU@85004|Bifidobacteriales	62.8364	1.22295e-14	Pearson's Chi-squared test with Yates' continuity correction	Bifidobacterium adolescentis	0.97193	0.7425	Beta-L-arabinofuranosidase, GH127	3.2.1.185	ko:K09955,ko:K18205	GH127
COG3533@1|root,COG3533@2|Bacteria,2GM60@201174|Actinobacteria,4CYSU@85004|Bifidobacteriales	62.8364	1.22295e-14	Pearson's Chi-squared test with Yates' continuity correction	Bifidobacterium adolescentis	0.97193	0.7425	Beta-L-arabinofuranosidase, GH127	-	ko:K09955	-
COG4221@1|root,COG4221@2|Bacteria,2GMGQ@201174|Actinobacteria,4CZA7@85004|Bifidobacteriales	62.7713	1.26248e-14	Pearson's Chi-squared test with Yates' continuity correction	Bifidobacterium adolescentis	0.964912	0.73	Enoyl-(Acyl carrier protein) reductase	-	-	-
COG1396@1|root,COG1396@2|Bacteria,2GNWM@201174|Actinobacteria,4D0SB@85004|Bifidobacteriales	62.7102	1.30074e-14	Pearson's Chi-squared test with Yates' continuity correction	Bifidobacterium adolescentis	0.231579	0.0325	sequence-specific DNA binding	-	-	-
COG1070@1|root,COG1070@2|Bacteria,2GJDZ@201174|Actinobacteria,4CZH0@85004|Bifidobacteriales	62.5054	1.44267e-14	Pearson's Chi-squared test with Yates' continuity correction	Bifidobacterium adolescentis	0.989474	0.7775	FGGY family of carbohydrate kinases, C-terminal domain	2.7.1.17	ko:K00854	-
2DBC0@1|root,2Z8BE@2|Bacteria,2I65C@201174|Actinobacteria,4D2Y9@85004|Bifidobacteriales	62.4852	1.45588e-14	Pearson's Chi-squared test with Yates' continuity correction	Bifidobacterium adolescentis	0.00350877	0.2075	-	-	-	-
COG0582@1|root,COG0582@2|Bacteria,2HZMA@201174|Actinobacteria,4D0X7@85004|Bifidobacteriales	62.4852	1.45588e-14	Pearson's Chi-squared test with Yates' continuity correction	Bifidobacterium adolescentis	0.00350877	0.2075	Phage integrase, N-terminal SAM-like domain	-	-	-
COG3414@1|root,COG3414@2|Bacteria,2GUM3@201174|Actinobacteria,4D1AA@85004|Bifidobacteriales	62.4852	1.45588e-14	Pearson's Chi-squared test with Yates' continuity correction	Bifidobacterium adolescentis	0.00350877	0.2075	PTS system, Lactose/Cellobiose specific IIB subunit	2.7.1.194	ko:K02822	-
COG0726@1|root,COG0726@2|Bacteria,2GN6G@201174|Actinobacteria,4D08Y@85004|Bifidobacteriales	62.453	1.47927e-14	Pearson's Chi-squared test with Yates' continuity correction	Bifidobacterium adolescentis	0.00701754	0.215	Polysaccharide deacetylase	3.2.1.8,3.5.1.104	ko:K01181,ko:K22278	-
COG2367@1|root,COG2367@2|Bacteria,2I9TI@201174|Actinobacteria,4D0DX@85004|Bifidobacteriales	62.1601	1.71447e-14	Pearson's Chi-squared test with Yates' continuity correction	Bifidobacterium adolescentis	0.0210526	0.2425	Beta-lactamase enzyme family	3.5.2.6	ko:K17836	-
2DNQG@1|root,32YJZ@2|Bacteria,2I2FY@201174|Actinobacteria,4CZE9@85004|Bifidobacteriales	61.9044	1.94749e-14	Pearson's Chi-squared test with Yates' continuity correction	Bifidobacterium adolescentis	0.982456	0.765	-	-	-	-
COG1609@1|root,COG1609@2|Bacteria,2GJ5Q@201174|Actinobacteria,4D041@85004|Bifidobacteriales	61.8702	1.98007e-14	Pearson's Chi-squared test with Yates' continuity correction	Bifidobacterium adolescentis	0.947368	0.7025	helix_turn _helix lactose operon repressor	-	-	-
COG1309@1|root,COG1309@2|Bacteria,2GND5@201174|Actinobacteria,4CZUU@85004|Bifidobacteriales	61.8412	2.00867e-14	Pearson's Chi-squared test with Yates' continuity correction	Bifidobacterium adolescentis	0.964912	0.7325	Bacterial regulatory proteins, tetR family	-	-	-
28N18@1|root,31P2Z@2|Bacteria	61.5721	2.29915e-14	Pearson's Chi-squared test with Yates' continuity correction	Bifidobacterium adolescentis	0.00350877	0.205	-	-	-	-
COG0410@1|root,COG0410@2|Bacteria,2GKSQ@201174|Actinobacteria,4D0EB@85004|Bifidobacteriales	61.5721	2.29915e-14	Pearson's Chi-squared test with Yates' continuity correction	Bifidobacterium adolescentis	0.00350877	0.205	ABC transporter	-	ko:K11963	-
COG0263@1|root,COG0263@2|Bacteria,2GM8U@201174|Actinobacteria,4CZ2B@85004|Bifidobacteriales	61.2357	2.72433e-14	Pearson's Chi-squared test with Yates' continuity correction	Bifidobacterium adolescentis	0.978947	0.76	Catalyzes the transfer of a phosphate group to glutamate to form L-glutamate 5-phosphate	2.7.2.11	ko:K00931	-
COG3041@1|root,COG3041@2|Bacteria,2IR0M@201174|Actinobacteria,4D1BB@85004|Bifidobacteriales	60.8055	3.38574e-14	Pearson's Chi-squared test with Yates' continuity correction	Bifidobacterium adolescentis	0.182456	0.0125	Bacterial toxin of type II toxin-antitoxin system, YafQ	-	ko:K19157	-
2BM51@1|root,32FNI@2|Bacteria,2H05H@201174|Actinobacteria,4D1SR@85004|Bifidobacteriales	60.6976	3.57508e-14	Pearson's Chi-squared test with Yates' continuity correction	Bifidobacterium adolescentis	0.242105	0.04	-	-	-	-
COG0790@1|root,COG0790@2|Bacteria,2GTVX@201174|Actinobacteria,4D1KI@85004|Bifidobacteriales	60.6622	3.63571e-14	Pearson's Chi-squared test with Yates' continuity correction	Bifidobacterium adolescentis	0.00350877	0.2025	Sel1-like repeats.	-	ko:K07126	-
COG3535@1|root,COG3535@2|Bacteria,1TR39@1239|Firmicutes,24A65@186801|Clostridia	60.6622	3.63571e-14	Pearson's Chi-squared test with Yates' continuity correction	Bifidobacterium adolescentis	0.00350877	0.2025	Protein of unknown function (DUF917)	-	ko:K09703	-
COG3535@1|root,COG3535@2|Bacteria,2HJF5@201174|Actinobacteria,4CXIY@84998|Coriobacteriia	60.6622	3.63571e-14	Pearson's Chi-squared test with Yates' continuity correction	Bifidobacterium adolescentis	0.00350877	0.2025	Protein of unknown function (DUF917)	-	ko:K09703	-
2B0WB@1|root,31T91@2|Bacteria,2GRYR@201174|Actinobacteria,4D1GV@85004|Bifidobacteriales	60.6226	3.70657e-14	Pearson's Chi-squared test with Yates' continuity correction	Bifidobacterium adolescentis	0.00701754	0.21	-	-	-	-
2B57P@1|root,31Y1M@2|Bacteria,2IFRB@201174|Actinobacteria,4D307@85004|Bifidobacteriales	60.4655	4.00826e-14	Pearson's Chi-squared test with Yates' continuity correction	Bifidobacterium adolescentis	0.968421	0.7425	Protein of unknown function (DUF3052)	-	-	-
COG0833@1|root,COG0833@2|Bacteria,2I2DX@201174|Actinobacteria,4D2V7@85004|Bifidobacteriales	60.4655	4.00826e-14	Pearson's Chi-squared test with Yates' continuity correction	Bifidobacterium adolescentis	0.968421	0.7425	amino acid	-	ko:K16235	-
COG0833@1|root,COG0833@2|Bacteria,2I2DX@201174|Actinobacteria,4D2V7@85004|Bifidobacteriales	60.4655	4.00826e-14	Pearson's Chi-squared test with Yates' continuity correction	Bifidobacterium adolescentis	0.968421	0.7425	amino acid	-	ko:K11733,ko:K16235	-
29PCN@1|root,30AAW@2|Bacteria,2IDVU@201174|Actinobacteria,4D12V@85004|Bifidobacteriales	60.457	4.02251e-14	Pearson's Chi-squared test with Yates' continuity correction	Bifidobacterium adolescentis	0.231579	0.035	-	-	-	-
COG1126@1|root,COG1126@2|Bacteria,2GIZW@201174|Actinobacteria,4CZSB@85004|Bifidobacteriales	60.0604	4.90889e-14	Pearson's Chi-squared test with Yates' continuity correction	Bifidobacterium adolescentis	0.97193	0.75	ATPases associated with a variety of cellular activities	3.6.3.21	ko:K02028,ko:K02029	-
COG2801@1|root,COG2801@2|Bacteria,2GKDY@201174|Actinobacteria,4CZQK@85004|Bifidobacteriales	59.7914	5.61249e-14	Pearson's Chi-squared test with Yates' continuity correction	Bifidobacterium adolescentis	0.670175	0.3675	Integrase core domain	-	ko:K07483	-
COG1918@1|root,COG1918@2|Bacteria,2GS42@201174|Actinobacteria,4D1FW@85004|Bifidobacteriales	59.7577	5.70515e-14	Pearson's Chi-squared test with Yates' continuity correction	Bifidobacterium adolescentis	0.203509	0.0225	FeoA	-	ko:K04758	-
COG1457@1|root,COG1457@2|Bacteria,2HVIY@201174|Actinobacteria,4CWX0@84998|Coriobacteriia	59.7553	5.7098e-14	Pearson's Chi-squared test with Yates' continuity correction	Bifidobacterium adolescentis	0.00350877	0.2	Permease for cytosine/purines, uracil, thiamine, allantoin	-	ko:K10974	-
2F4G0@1|root,33X63@2|Bacteria,2GPDM@201174|Actinobacteria	59.6193	6.11359e-14	Pearson's Chi-squared test with Yates' continuity correction	Bifidobacterium adolescentis	0.224561	0.0325	-	-	-	-
COG1132@1|root,COG1132@2|Bacteria,2GJYK@201174|Actinobacteria,4D0G2@85004|Bifidobacteriales	58.8514	8.98617e-14	Pearson's Chi-squared test with Yates' continuity correction	Bifidobacterium adolescentis	0.00350877	0.1975	ATPases associated with a variety of cellular activities	-	ko:K06147	-
COG1457@1|root,COG1457@2|Bacteria,2GNHN@201174|Actinobacteria,4CWQM@84998|Coriobacteriia	58.8514	8.98617e-14	Pearson's Chi-squared test with Yates' continuity correction	Bifidobacterium adolescentis	0.00350877	0.1975	Permease for cytosine/purines, uracil, thiamine, allantoin	-	ko:K10974	-
COG0858@1|root,COG0858@2|Bacteria,2IKXP@201174|Actinobacteria,4CZZZ@85004|Bifidobacteriales	58.7874	9.27987e-14	Pearson's Chi-squared test with Yates' continuity correction	Bifidobacterium adolescentis	0.975439	0.76	One of several proteins that assist in the late maturation steps of the functional core of the 30S ribosomal subunit. Associates with free 30S ribosomal subunits (but not with 30S subunits that are part of 70S ribosomes or polysomes). Required for efficient processing of 16S rRNA. May interact with the 5'-terminal helix region of 16S rRNA	-	ko:K02834	-
29SX4@1|root,30E3E@2|Bacteria,2GWKW@201174|Actinobacteria,4D1TK@85004|Bifidobacteriales	58.5281	1.0583e-13	Pearson's Chi-squared test with Yates' continuity correction	Bifidobacterium adolescentis	0.25614	0.05	-	-	-	-
28PVK@1|root,2ZCG6@2|Bacteria,1UB11@1239|Firmicutes,4IMDY@91061|Bacilli,1ZJX6@1386|Bacillus	58.5092	1.06809e-13	Pearson's Chi-squared test with Yates' continuity correction	Bifidobacterium adolescentis	0.157895	0.005	PD-(D/E)XK nuclease superfamily	-	-	-
2ADBM@1|root,31312@2|Bacteria,2HD0P@201174|Actinobacteria,4D2QT@85004|Bifidobacteriales	58.4571	1.09632e-13	Pearson's Chi-squared test with Yates' continuity correction	Bifidobacterium adolescentis	0.34386	0.1025	-	-	-	-
COG4683@1|root,COG4683@2|Bacteria,2IQAB@201174|Actinobacteria,4D1AR@85004|Bifidobacteriales	57.6468	1.65071e-13	Pearson's Chi-squared test with Yates' continuity correction	Bifidobacterium adolescentis	0.175439	0.0125	Phage derived protein Gp49-like (DUF891)	-	-	-
2AZUG@1|root,31S3T@2|Bacteria,2GQ7F@201174|Actinobacteria,4D1BR@85004|Bifidobacteriales	57.5738	1.70976e-13	Pearson's Chi-squared test with Yates' continuity correction	Bifidobacterium adolescentis	0.0210526	0.23	-	-	-	-
2AQMV@1|root,31FV1@2|Bacteria,2IEG5@201174|Actinobacteria,4D0KQ@85004|Bifidobacteriales	57.5373	1.74111e-13	Pearson's Chi-squared test with Yates' continuity correction	Bifidobacterium adolescentis	0.112281	0.375	-	-	-	-
COG0071@1|root,COG0071@2|Bacteria,2HZHR@201174|Actinobacteria,4D0H9@85004|Bifidobacteriales	57.3408	1.92112e-13	Pearson's Chi-squared test with Yates' continuity correction	Bifidobacterium adolescentis	0.957895	0.7325	Hsp20/alpha crystallin family	-	-	-
COG0454@1|root,COG0454@2|Bacteria,2IKFK@201174|Actinobacteria,4D0XC@85004|Bifidobacteriales	57.3182	1.94259e-13	Pearson's Chi-squared test with Yates' continuity correction	Bifidobacterium adolescentis	0.0280702	0.2425	#NAME?	-	-	-
COG0388@1|root,COG0388@2|Bacteria,2GKRJ@201174|Actinobacteria,4CWJT@84998|Coriobacteriia	57.0527	2.22076e-13	Pearson's Chi-squared test with Yates' continuity correction	Bifidobacterium adolescentis	0.00350877	0.1925	Carbon-nitrogen hydrolase	-	-	-
COG1609@1|root,COG1609@2|Bacteria,2GNVD@201174|Actinobacteria,4CZNG@85004|Bifidobacteriales	57.0343	2.24083e-13	Pearson's Chi-squared test with Yates' continuity correction	Bifidobacterium adolescentis	0.0105263	0.2075	helix_turn _helix lactose operon repressor	-	ko:K02529	-
COG4222@1|root,COG4222@2|Bacteria,2I65I@201174|Actinobacteria,4D2YE@85004|Bifidobacteriales	56.9995	2.27994e-13	Pearson's Chi-squared test with Yates' continuity correction	Bifidobacterium adolescentis	0.00701754	0.2	Esterase-like activity of phytase	-	-	-
COG1640@1|root,COG1640@2|Bacteria,2GM5Z@201174|Actinobacteria,4CZ0F@85004|Bifidobacteriales	56.9854	2.29457e-13	Pearson's Chi-squared test with Yates' continuity correction	Bifidobacterium adolescentis	0.954386	0.7275	4-alpha-glucanotransferase	2.4.1.25	ko:K00705	GH77
COG3507@1|root,COG3507@2|Bacteria,2I2H2@201174|Actinobacteria,4CZDP@85004|Bifidobacteriales	56.9854	2.29457e-13	Pearson's Chi-squared test with Yates' continuity correction	Bifidobacterium adolescentis	0.045614	0.2725	Glycosyl hydrolases family 43	-	-	-
COG0728@1|root,COG0728@2|Bacteria,2GKN0@201174|Actinobacteria,4CZ8M@85004|Bifidobacteriales	56.6631	2.69296e-13	Pearson's Chi-squared test with Yates' continuity correction	Bifidobacterium adolescentis	0.950877	0.7225	MviN-like protein	-	ko:K03980	-
COG0248@1|root,COG0248@2|Bacteria,2GMME@201174|Actinobacteria,4CYW8@85004|Bifidobacteriales	56.5497	2.85182e-13	Pearson's Chi-squared test with Yates' continuity correction	Bifidobacterium adolescentis	0.757895	0.955	Ppx/GppA phosphatase family	3.6.1.11,3.6.1.40	ko:K01524	-
COG2197@1|root,COG2197@2|Bacteria,2GJ46@201174|Actinobacteria,4CYQW@85004|Bifidobacteriales	56.4485	2.99667e-13	Pearson's Chi-squared test with Yates' continuity correction	Bifidobacterium adolescentis	0.817544	0.5375	helix_turn_helix, Lux Regulon	-	-	-
COG0477@1|root,COG2814@2|Bacteria,2I8QF@201174|Actinobacteria,4D2YD@85004|Bifidobacteriales	56.1015	3.5602e-13	Pearson's Chi-squared test with Yates' continuity correction	Bifidobacterium adolescentis	0.00701754	0.1975	Transmembrane secretion effector	-	-	-
COG1510@1|root,COG3177@1|root,COG1510@2|Bacteria,COG3177@2|Bacteria,2HZGJ@201174|Actinobacteria,4D0D3@85004|Bifidobacteriales	56.062	3.63109e-13	Pearson's Chi-squared test with Yates' continuity correction	Bifidobacterium adolescentis	0.0245614	0.2325	Fic/DOC family	-	-	-
COG0395@1|root,COG0395@2|Bacteria,2GNQW@201174|Actinobacteria,4CZTW@85004|Bifidobacteriales	56.0539	3.63917e-13	Pearson's Chi-squared test with Yates' continuity correction	Bifidobacterium adolescentis	0.733333	0.4425	Binding-protein-dependent transport system inner membrane component	-	ko:K02026,ko:K10119,ko:K17243	-
2EGYA@1|root,32NZ4@2|Bacteria,2IR7A@201174|Actinobacteria,4D1DV@85004|Bifidobacteriales	56.0253	3.68838e-13	Pearson's Chi-squared test with Yates' continuity correction	Bifidobacterium adolescentis	0.189474	0.02	-	-	-	-
COG3408@1|root,COG3408@2|Bacteria	55.2661	5.40256e-13	Pearson's Chi-squared test with Yates' continuity correction	Bifidobacterium adolescentis	0.00350877	0.1875	Glycogen debranching enzyme	-	-	-
COG2931@1|root,COG3534@1|root,COG4932@1|root,COG2931@2|Bacteria,COG3534@2|Bacteria,COG4932@2|Bacteria,2GMAK@201174|Actinobacteria,4CYXS@85004|Bifidobacteriales	55.2065	5.56658e-13	Pearson's Chi-squared test with Yates' continuity correction	Bifidobacterium adolescentis	0.00701754	0.195	arabinose metabolic process	3.2.1.55	ko:K01209	GH51
COG1940@1|root,COG1940@2|Bacteria,2GJIE@201174|Actinobacteria,4CZPD@85004|Bifidobacteriales	54.8645	6.61731e-13	Pearson's Chi-squared test with Yates' continuity correction	Bifidobacterium adolescentis	0.978947	0.7775	ROK family	-	-	-
COG2936@1|root,COG2936@2|Bacteria,2GK8B@201174|Actinobacteria,4D21R@85004|Bifidobacteriales	54.3772	8.43837e-13	Pearson's Chi-squared test with Yates' continuity correction	Bifidobacterium adolescentis	0.00350877	0.185	X-Pro dipeptidyl-peptidase C-terminal non-catalytic domain	-	ko:K06978	-
COG4585@1|root,COG4585@2|Bacteria,2GVYN@201174|Actinobacteria,4D0I7@85004|Bifidobacteriales	54.3772	8.43837e-13	Pearson's Chi-squared test with Yates' continuity correction	Bifidobacterium adolescentis	0.00350877	0.185	Histidine kinase	-	-	-
COG1653@1|root,COG1653@2|Bacteria,2GN9T@201174|Actinobacteria,4CZ4V@85004|Bifidobacteriales	54.3154	8.70124e-13	Pearson's Chi-squared test with Yates' continuity correction	Bifidobacterium adolescentis	0.94386	0.7175	Bacterial extracellular solute-binding protein	-	ko:K10117	-
COG1846@1|root,COG1940@1|root,COG1846@2|Bacteria,COG1940@2|Bacteria,2GMBH@201174|Actinobacteria,4CZK4@85004|Bifidobacteriales	54.3154	8.70124e-13	Pearson's Chi-squared test with Yates' continuity correction	Bifidobacterium adolescentis	0.94386	0.7175	ROK family	-	-	-
COG1609@1|root,COG1609@2|Bacteria,2GJV7@201174|Actinobacteria,4CZUG@85004|Bifidobacteriales	54.3147	8.70146e-13	Pearson's Chi-squared test with Yates' continuity correction	Bifidobacterium adolescentis	0.00701754	0.1925	Periplasmic binding protein domain	-	-	-
2B599@1|root,31Y3D@2|Bacteria,2H050@201174|Actinobacteria,4D1S0@85004|Bifidobacteriales	54.1645	9.3509e-13	Pearson's Chi-squared test with Yates' continuity correction	Bifidobacterium adolescentis	0.161404	0.01	-	-	-	-
COG3077@1|root,COG3077@2|Bacteria,2IS3T@201174|Actinobacteria,4D16X@85004|Bifidobacteriales	53.5784	1.25265e-12	Pearson's Chi-squared test with Yates' continuity correction	Bifidobacterium adolescentis	0.189474	0.0225	RelB antitoxin	-	ko:K07473	-
COG3757@1|root,COG3757@2|Bacteria,2II95@201174|Actinobacteria,4D0VT@85004|Bifidobacteriales	53.4913	1.308e-12	Pearson's Chi-squared test with Yates' continuity correction	Bifidobacterium adolescentis	0.00350877	0.1825	domain, Protein	-	-	-
2DB9A@1|root,2Z7VI@2|Bacteria,2ICCG@201174|Actinobacteria,4D05W@85004|Bifidobacteriales	53.4509	1.33467e-12	Pearson's Chi-squared test with Yates' continuity correction	Bifidobacterium adolescentis	0.0105263	0.1975	Adenine-specific methyltransferase EcoRI	-	-	-
COG2267@1|root,COG2267@2|Bacteria,2GIVB@201174|Actinobacteria,4D077@85004|Bifidobacteriales	53.4258	1.35031e-12	Pearson's Chi-squared test with Yates' continuity correction	Bifidobacterium adolescentis	0.00701754	0.19	Serine aminopeptidase, S33	-	-	-
COG3069@1|root,COG3069@2|Bacteria,2J73I@203691|Spirochaetes	53.4258	1.35031e-12	Pearson's Chi-squared test with Yates' continuity correction	Bifidobacterium adolescentis	0.00701754	0.19	C4-dicarboxylate anaerobic carrier	-	ko:K03326	-
2EU2I@1|root,33MJH@2|Bacteria,2IRRZ@201174|Actinobacteria,4D1BP@85004|Bifidobacteriales	53.0758	1.61072e-12	Pearson's Chi-squared test with Yates' continuity correction	Bifidobacterium adolescentis	0.0210526	0.2175	-	-	-	-
COG2390@1|root,COG2390@2|Bacteria,2GMIM@201174|Actinobacteria,4D05F@85004|Bifidobacteriales	52.4294	2.21573e-12	Pearson's Chi-squared test with Yates' continuity correction	Bifidobacterium adolescentis	0.505263	0.235	Putative sugar-binding domain	-	-	-
COG2390@1|root,COG2390@2|Bacteria,2GMIM@201174|Actinobacteria,4D05F@85004|Bifidobacteriales	52.4294	2.21573e-12	Pearson's Chi-squared test with Yates' continuity correction	Bifidobacterium adolescentis	0.505263	0.235	Putative sugar-binding domain	-	ko:K05346	-
COG0765@1|root,COG0765@2|Bacteria,2GJJ9@201174|Actinobacteria,4CYSN@85004|Bifidobacteriales	51.8702	2.93725e-12	Pearson's Chi-squared test with Yates' continuity correction	Bifidobacterium adolescentis	0.964912	0.76	Binding-protein-dependent transport system inner membrane component	-	ko:K02029	-
COG0454@1|root,COG0456@2|Bacteria	51.6782	3.22612e-12	Pearson's Chi-squared test with Yates' continuity correction	Bifidobacterium adolescentis	0.0105263	0.1925	acetyltransferase	-	-	-
COG0454@1|root,COG0456@2|Bacteria	51.6782	3.22612e-12	Pearson's Chi-squared test with Yates' continuity correction	Bifidobacterium adolescentis	0.0105263	0.1925	acetyltransferase	2.3.1.128	ko:K03789	-
COG3507@1|root,COG3507@2|Bacteria,2GNEY@201174|Actinobacteria,4D05A@85004|Bifidobacteriales	51.6782	3.22612e-12	Pearson's Chi-squared test with Yates' continuity correction	Bifidobacterium adolescentis	0.0105263	0.1925	Glycosyl hydrolases family 43	-	-	-
COG1132@1|root,COG1132@2|Bacteria,2GITR@201174|Actinobacteria,4D028@85004|Bifidobacteriales	51.6581	3.25811e-12	Pearson's Chi-squared test with Yates' continuity correction	Bifidobacterium adolescentis	0.94386	0.725	ABC transporter	-	ko:K06147	-
COG1136@1|root,COG1136@2|Bacteria,2I9KA@201174|Actinobacteria,4CZ7R@85004|Bifidobacteriales	51.6573	3.25823e-12	Pearson's Chi-squared test with Yates' continuity correction	Bifidobacterium adolescentis	0.00701754	0.185	ABC transporter	-	ko:K02003	-
COG1479@1|root,COG1479@2|Bacteria,1W0EJ@1239|Firmicutes	51.457	3.60299e-12	Pearson's Chi-squared test with Yates' continuity correction	Bifidobacterium adolescentis	0.0385965	0.245	Protein of unknown function DUF262	-	-	-
2B4W2@1|root,31XNR@2|Bacteria,2GZAZ@201174|Actinobacteria,4D1QA@85004|Bifidobacteriales	51.4422	3.62902e-12	Pearson's Chi-squared test with Yates' continuity correction	Bifidobacterium adolescentis	0.294737	0.0825	-	-	-	-
COG0745@1|root,COG0745@2|Bacteria,2GJE6@201174|Actinobacteria,4D2SY@85004|Bifidobacteriales	51.4093	3.68773e-12	Pearson's Chi-squared test with Yates' continuity correction	Bifidobacterium adolescentis	0.161404	0.0125	Transcriptional regulatory protein, C terminal	-	ko:K07670	-
COG0311@1|root,COG0311@2|Bacteria,2GNYG@201174|Actinobacteria,4CYUS@85004|Bifidobacteriales	51.259	3.96672e-12	Pearson's Chi-squared test with Yates' continuity correction	Bifidobacterium adolescentis	0.908772	0.6725	Catalyzes the hydrolysis of glutamine to glutamate and ammonia as part of the biosynthesis of pyridoxal 5'-phosphate. The resulting ammonia molecule is channeled to the active site of PdxS	4.3.3.6	ko:K08681	-
29K5G@1|root,3072W@2|Bacteria,2HAGM@201174|Actinobacteria,4D2RB@85004|Bifidobacteriales	50.9752	4.56596e-12	Pearson's Chi-squared test with Yates' continuity correction	Bifidobacterium adolescentis	0.277193	0.0725	-	-	-	-
COG1957@1|root,COG1957@2|Bacteria,2GP6N@201174|Actinobacteria,4CZMN@85004|Bifidobacteriales	50.7776	5.03867e-12	Pearson's Chi-squared test with Yates' continuity correction	Bifidobacterium adolescentis	0.00701754	0.1825	Inosine-uridine preferring nucleoside hydrolase	-	ko:K01250,ko:K12700	-
COG2271@1|root,COG2271@2|Bacteria,2HZ9S@201174|Actinobacteria,4CZ4Z@85004|Bifidobacteriales	50.572	5.58903e-12	Pearson's Chi-squared test with Yates' continuity correction	Bifidobacterium adolescentis	0.14386	0.3975	Transmembrane secretion effector	-	-	-
2BH71@1|root,32B89@2|Bacteria,2IIPG@201174|Actinobacteria,4D0XE@85004|Bifidobacteriales	50.493	5.8105e-12	Pearson's Chi-squared test with Yates' continuity correction	Bifidobacterium adolescentis	0.284211	0.0775	-	-	-	-
COG0714@1|root,COG0714@2|Bacteria,2GK07@201174|Actinobacteria,4CZ3M@85004|Bifidobacteriales	50.2243	6.65609e-12	Pearson's Chi-squared test with Yates' continuity correction	Bifidobacterium adolescentis	0.154386	0.41	ATPase family associated with various cellular activities (AAA)	-	ko:K03924	-
COG0738@1|root,COG0738@2|Bacteria,2HWKN@201174|Actinobacteria,4CYRZ@85004|Bifidobacteriales	50.186	6.78231e-12	Pearson's Chi-squared test with Yates' continuity correction	Bifidobacterium adolescentis	0.982456	0.7975	Major Facilitator Superfamily	-	-	-
COG1215@1|root,COG1215@2|Bacteria,2I2H4@201174|Actinobacteria,4CYWJ@85004|Bifidobacteriales	50.1086	7.04025e-12	Pearson's Chi-squared test with Yates' continuity correction	Bifidobacterium adolescentis	0.0350877	0.235	Glycosyltransferase like family 2	-	-	-
2B6YP@1|root,31ZYT@2|Bacteria,2H32T@201174|Actinobacteria,4D1XQ@85004|Bifidobacteriales	49.9769	7.51554e-12	Pearson's Chi-squared test with Yates' continuity correction	Bifidobacterium adolescentis	0.00350877	0.1725	-	-	-	-
COG2197@1|root,COG2197@2|Bacteria,2GK4B@201174|Actinobacteria,4D2S3@85004|Bifidobacteriales	49.9769	7.51554e-12	Pearson's Chi-squared test with Yates' continuity correction	Bifidobacterium adolescentis	0.00350877	0.1725	Bacterial regulatory proteins, luxR family	-	-	-
COG2017@1|root,COG2017@2|Bacteria,2IDCU@201174|Actinobacteria,4D0FY@85004|Bifidobacteriales	49.3212	1.04356e-11	Pearson's Chi-squared test with Yates' continuity correction	Bifidobacterium adolescentis	0.168421	0.425	Domain of unknown function (DUF4432)	-	-	-
2A3Y6@1|root,30SGI@2|Bacteria,2IM76@201174|Actinobacteria,4D10Z@85004|Bifidobacteriales	49.1681	1.12746e-11	Pearson's Chi-squared test with Yates' continuity correction	Bifidobacterium adolescentis	0.929825	0.71	-	-	-	-
COG0515@1|root,COG0728@1|root,COG0515@2|Bacteria,COG0728@2|Bacteria,2GKN0@201174|Actinobacteria,4CZ8M@85004|Bifidobacteriales	49.1397	1.14312e-11	Pearson's Chi-squared test with Yates' continuity correction	Bifidobacterium adolescentis	0.0140351	0.1925	MviN-like protein	-	ko:K03980	-
2BN4U@1|root,32GRT@2|Bacteria,2H4MS@201174|Actinobacteria,4D26G@85004|Bifidobacteriales	49.1056	1.16192e-11	Pearson's Chi-squared test with Yates' continuity correction	Bifidobacterium adolescentis	0.00350877	0.17	-	-	-	-
2EXFX@1|root,33QS8@2|Bacteria,2IC7Z@201174|Actinobacteria,4CZUQ@85004|Bifidobacteriales	49.1056	1.16192e-11	Pearson's Chi-squared test with Yates' continuity correction	Bifidobacterium adolescentis	0.00350877	0.17	-	-	-	-
COG1484@1|root,COG4584@1|root,COG1484@2|Bacteria,COG4584@2|Bacteria,2IBDV@201174|Actinobacteria,4CZS6@85004|Bifidobacteriales	48.9539	1.25228e-11	Pearson's Chi-squared test with Yates' continuity correction	Bifidobacterium adolescentis	0.0245614	0.2125	PFAM Integrase catalytic	-	-	-
COG4186@1|root,COG4186@2|Bacteria,2IRS9@201174|Actinobacteria,4D018@85004|Bifidobacteriales	48.8348	1.32837e-11	Pearson's Chi-squared test with Yates' continuity correction	Bifidobacterium adolescentis	0.547368	0.28	phosphoesterase or phosphohydrolase	-	-	-
COG1129@1|root,COG1129@2|Bacteria,2I2G1@201174|Actinobacteria,4CZ58@85004|Bifidobacteriales	48.7071	1.41671e-11	Pearson's Chi-squared test with Yates' continuity correction	Bifidobacterium adolescentis	0.842105	0.59	ATPases associated with a variety of cellular activities	-	ko:K16786,ko:K16787	-
COG0656@1|root,COG0656@2|Bacteria,2GJQ7@201174|Actinobacteria,4CZ1F@85004|Bifidobacteriales	48.4341	1.62268e-11	Pearson's Chi-squared test with Yates' continuity correction	Bifidobacterium adolescentis	0.982456	0.8025	Aldo/keto reductase family	-	-	-
COG0656@1|root,COG0656@2|Bacteria,2GJQ7@201174|Actinobacteria,4CZ1F@85004|Bifidobacteriales	48.4341	1.62268e-11	Pearson's Chi-squared test with Yates' continuity correction	Bifidobacterium adolescentis	0.982456	0.8025	Aldo/keto reductase family	1.1.1.346	ko:K06221	-
2B10P@1|root,31TDZ@2|Bacteria,2GS86@201174|Actinobacteria,4D1GZ@85004|Bifidobacteriales	48.3945	1.65524e-11	Pearson's Chi-squared test with Yates' continuity correction	Bifidobacterium adolescentis	0.603509	0.3325	-	-	-	-
2DZQA@1|root,32VG4@2|Bacteria	48.2372	1.78974e-11	Pearson's Chi-squared test with Yates' continuity correction	Bifidobacterium adolescentis	0.00350877	0.1675	-	-	-	-
COG0366@1|root,COG0366@2|Bacteria,2GIV1@201174|Actinobacteria,4CZ7N@85004|Bifidobacteriales	48.0423	1.97068e-11	Pearson's Chi-squared test with Yates' continuity correction	Bifidobacterium adolescentis	0.880702	0.6425	Alpha-amylase domain	2.4.1.4,3.2.1.1,3.2.1.20,5.4.99.16	ko:K01187,ko:K05341,ko:K05343	GH13,GH31
COG3677@1|root,COG3677@2|Bacteria,2IF22@201174|Actinobacteria,4D0MK@85004|Bifidobacteriales	47.6006	2.45671e-11	Pearson's Chi-squared test with Yates' continuity correction	Bifidobacterium adolescentis	0.0666667	0.28	Transposase	-	-	-
29W76@1|root,30HSD@2|Bacteria,2IGT8@201174|Actinobacteria,4D0UG@85004|Bifidobacteriales	47.4874	2.60095e-11	Pearson's Chi-squared test with Yates' continuity correction	Bifidobacterium adolescentis	0.319298	0.105	-	-	-	-
2BPUM@1|root,32IN6@2|Bacteria,2H7IF@201174|Actinobacteria,4D2HU@85004|Bifidobacteriales	47.3717	2.7516e-11	Pearson's Chi-squared test with Yates' continuity correction	Bifidobacterium adolescentis	0.00350877	0.165	-	-	-	-
2F10A@1|root,33U1T@2|Bacteria,2IAKS@201174|Actinobacteria,4D01S@85004|Bifidobacteriales	47.3717	2.7516e-11	Pearson's Chi-squared test with Yates' continuity correction	Bifidobacterium adolescentis	0.00350877	0.165	-	-	-	-
COG0577@1|root,COG0577@2|Bacteria,2IF0F@201174|Actinobacteria,4D0HZ@85004|Bifidobacteriales	47.3717	2.7516e-11	Pearson's Chi-squared test with Yates' continuity correction	Bifidobacterium adolescentis	0.00350877	0.165	Efflux ABC transporter, permease protein	-	ko:K02004	-
COG1167@1|root,COG1167@2|Bacteria,2GITW@201174|Actinobacteria,4CZGJ@85004|Bifidobacteriales	47.3717	2.7516e-11	Pearson's Chi-squared test with Yates' continuity correction	Bifidobacterium adolescentis	0.996491	0.835	Alanine-glyoxylate amino-transferase	-	ko:K03710,ko:K05825	-
COG1167@1|root,COG1167@2|Bacteria,2GITW@201174|Actinobacteria,4CZGJ@85004|Bifidobacteriales	47.3717	2.7516e-11	Pearson's Chi-squared test with Yates' continuity correction	Bifidobacterium adolescentis	0.996491	0.835	Alanine-glyoxylate amino-transferase	-	ko:K05825,ko:K18907	-
COG1373@1|root,COG1373@2|Bacteria,2HJ52@201174|Actinobacteria,4D2TQ@85004|Bifidobacteriales	47.3362	2.79897e-11	Pearson's Chi-squared test with Yates' continuity correction	Bifidobacterium adolescentis	0.147368	0.3925	Domain of unknown function (DUF4143)	-	ko:K07133	-
COG3533@1|root,COG3533@2|Bacteria,2GM60@201174|Actinobacteria	47.3013	2.84832e-11	Pearson's Chi-squared test with Yates' continuity correction	Bifidobacterium adolescentis	0.0105263	0.18	protein conserved in bacteria	-	ko:K09955	-
COG1136@1|root,COG1136@2|Bacteria,2GJN6@201174|Actinobacteria,4D2SJ@85004|Bifidobacteriales	46.9707	3.36817e-11	Pearson's Chi-squared test with Yates' continuity correction	Bifidobacterium adolescentis	0.950877	0.75	ATPases associated with a variety of cellular activities	-	ko:K02003,ko:K02004	-
COG2723@1|root,COG2723@2|Bacteria,2GJAF@201174|Actinobacteria,4CYPX@85004|Bifidobacteriales	46.8714	3.52876e-11	Pearson's Chi-squared test with Yates' continuity correction	Bifidobacterium adolescentis	0.596491	0.33	Glycosyl hydrolase family 1	3.2.1.21	ko:K05350	-
COG2723@1|root,COG2723@2|Bacteria,2GJAF@201174|Actinobacteria,4CYPX@85004|Bifidobacteriales	46.8714	3.52876e-11	Pearson's Chi-squared test with Yates' continuity correction	Bifidobacterium adolescentis	0.596491	0.33	Glycosyl hydrolase family 1	3.2.1.86	ko:K01223	GT1
COG1070@1|root,COG1070@2|Bacteria,2HFYG@201174|Actinobacteria,4D0I3@85004|Bifidobacteriales	46.7359	3.7762e-11	Pearson's Chi-squared test with Yates' continuity correction	Bifidobacterium adolescentis	0.0421053	0.2375	FGGY family of carbohydrate kinases, C-terminal domain	2.7.1.53	ko:K00880	-
COG1131@1|root,COG1131@2|Bacteria,2IEJK@201174|Actinobacteria,4D0K4@85004|Bifidobacteriales	46.509	4.23257e-11	Pearson's Chi-squared test with Yates' continuity correction	Bifidobacterium adolescentis	0.00350877	0.1625	ATPases associated with a variety of cellular activities	-	ko:K01990	-
COG1113@1|root,COG1113@2|Bacteria,2GJ0X@201174|Actinobacteria,4CZAY@85004|Bifidobacteriales	46.4807	4.2927e-11	Pearson's Chi-squared test with Yates' continuity correction	Bifidobacterium adolescentis	0.926316	0.7125	Amino acid permease	-	ko:K03293	-
COG1826@1|root,COG1826@2|Bacteria,1N73F@1224|Proteobacteria,2UF4Z@28211|Alphaproteobacteria,3ZHPB@58840|unclassified Rhodobacteraceae	46.4241	4.416e-11	Pearson's Chi-squared test with Yates' continuity correction	Bifidobacterium adolescentis	0.00701754	0.17	Part of the twin-arginine translocation (Tat) system that transports large folded proteins containing a characteristic twin-arginine motif in their signal peptide across membranes. Together with TatC, TatB is part of a receptor directly interacting with Tat signal peptides. TatB may form an oligomeric binding site that transiently accommodates folded Tat precursor proteins before their translocat…	-	ko:K03117	-
COG0363@1|root,COG0363@2|Bacteria,2GMQ2@201174|Actinobacteria,4CZRG@85004|Bifidobacteriales	46.2827	4.73774e-11	Pearson's Chi-squared test with Yates' continuity correction	Bifidobacterium adolescentis	0.838596	0.9825	Glucosamine-6-phosphate isomerases/6-phosphogluconolactonase	3.1.1.31	ko:K01057	-
COG0292@1|root,COG0292@2|Bacteria,2IHTN@201174|Actinobacteria,4D0QF@85004|Bifidobacteriales	46.0662	5.27889e-11	Pearson's Chi-squared test with Yates' continuity correction	Bifidobacterium adolescentis	0.936842	0.73	Binds directly to 23S ribosomal RNA and is necessary for the in vitro assembly process of the 50S ribosomal subunit. It is not involved in the protein synthesizing functions of that subunit	-	ko:K02887	-
COG0772@1|root,COG0772@2|Bacteria,2GJTI@201174|Actinobacteria,4CZ67@85004|Bifidobacteriales	45.902	5.73277e-11	Pearson's Chi-squared test with Yates' continuity correction	Bifidobacterium adolescentis	0.933333	0.725	Belongs to the SEDS family	-	ko:K03588	-
COG0395@1|root,COG0395@2|Bacteria,2GS4P@201174|Actinobacteria,4D06H@85004|Bifidobacteriales	45.8202	5.97512e-11	Pearson's Chi-squared test with Yates' continuity correction	Bifidobacterium adolescentis	0.238596	0.0575	Binding-protein-dependent transport system inner membrane component	-	ko:K02026	-
COG0805@1|root,COG0805@2|Bacteria,2GJK8@201174|Actinobacteria,4F1TP@85016|Cellulomonadaceae	45.5723	6.76749e-11	Pearson's Chi-squared test with Yates' continuity correction	Bifidobacterium adolescentis	0.0105263	0.175	Part of the twin-arginine translocation (Tat) system that transports large folded proteins containing a characteristic twin-arginine motif in their signal peptide across membranes. Together with TatB, TatC is part of a receptor directly interacting with Tat signal peptides	-	ko:K03118	-
COG1653@1|root,COG1653@2|Bacteria,2GP9H@201174|Actinobacteria,4D01H@85004|Bifidobacteriales	44.9627	9.15853e-11	Pearson's Chi-squared test with Yates' continuity correction	Bifidobacterium adolescentis	0.715789	0.455	ABC transporter periplasmic binding protein YcjN precursor K02027	-	ko:K02027,ko:K10117	-
COG1653@1|root,COG1653@2|Bacteria,2GP9H@201174|Actinobacteria,4D01H@85004|Bifidobacteriales	44.9627	9.15853e-11	Pearson's Chi-squared test with Yates' continuity correction	Bifidobacterium adolescentis	0.715789	0.455	ABC transporter periplasmic binding protein YcjN precursor K02027	-	-	-
COG1653@1|root,COG1653@2|Bacteria,2GP9H@201174|Actinobacteria,4D01H@85004|Bifidobacteriales	44.9627	9.15853e-11	Pearson's Chi-squared test with Yates' continuity correction	Bifidobacterium adolescentis	0.715789	0.455	ABC transporter periplasmic binding protein YcjN precursor K02027	-	ko:K17326	-
COG4715@1|root,COG4715@2|Bacteria	44.7922	9.97204e-11	Pearson's Chi-squared test with Yates' continuity correction	Bifidobacterium adolescentis	0.00350877	0.1575	zinc ion binding	-	-	-
2BHA3@1|root,32BBN@2|Bacteria,2GWW1@201174|Actinobacteria,4D1R7@85004|Bifidobacteriales	44.7827	1.00169e-10	Pearson's Chi-squared test with Yates' continuity correction	Bifidobacterium adolescentis	0.231579	0.055	-	-	-	-
COG1957@1|root,COG1957@2|Bacteria,2GP6N@201174|Actinobacteria,4CZ0Y@85004|Bifidobacteriales	44.7096	1.03914e-10	Pearson's Chi-squared test with Yates' continuity correction	Bifidobacterium adolescentis	0.810526	0.9675	Inosine-uridine preferring nucleoside hydrolase	3.2.2.1	ko:K01239	-
COG0656@1|root,COG0656@2|Bacteria,2GJQ7@201174|Actinobacteria,4CZXR@85004|Bifidobacteriales	44.5303	1.13687e-10	Pearson's Chi-squared test with Yates' continuity correction	Bifidobacterium adolescentis	0.0385965	0.225	Aldo/keto reductase family	-	-	-
2BDBJ@1|root,3270A@2|Bacteria,2HCKW@201174|Actinobacteria,4D2JW@85004|Bifidobacteriales	44.4935	1.15693e-10	Pearson's Chi-squared test with Yates' continuity correction	Bifidobacterium adolescentis	0.203509	0.04	-	-	-	-
COG1609@1|root,COG1609@2|Bacteria,2GM7M@201174|Actinobacteria,4D2RZ@85004|Bifidobacteriales	44.4885	1.15948e-10	Pearson's Chi-squared test with Yates' continuity correction	Bifidobacterium adolescentis	0.105263	0.3275	helix_turn _helix lactose operon repressor	-	ko:K02529	-
COG0699@1|root,COG0699@2|Bacteria	44.4479	1.18337e-10	Pearson's Chi-squared test with Yates' continuity correction	Bifidobacterium adolescentis	0.119298	0.0025	ATPase. Has a role at an early stage in the morphogenesis of the spore coat	-	ko:K06883	-
COG1175@1|root,COG1175@2|Bacteria,2HN9S@201174|Actinobacteria,4D03P@85004|Bifidobacteriales	44.4469	1.1836e-10	Pearson's Chi-squared test with Yates' continuity correction	Bifidobacterium adolescentis	0.235088	0.0575	Binding-protein-dependent transport system inner membrane component	-	ko:K02025	-
2AZUG@1|root,31VH8@2|Bacteria,2GVNQ@201174|Actinobacteria,4D1M0@85004|Bifidobacteriales	44.0129	1.46908e-10	Pearson's Chi-squared test with Yates' continuity correction	Bifidobacterium adolescentis	0.207018	0.0425	-	-	-	-
2BMXN@1|root,32GHD@2|Bacteria,1TY9V@1239|Firmicutes,4I7DH@91061|Bacilli,4H0EW@90964|Staphylococcaceae	43.938	1.5249e-10	Pearson's Chi-squared test with Yates' continuity correction	Bifidobacterium adolescentis	0.00350877	0.155	-	-	-	-
COG2826@1|root,COG2826@2|Bacteria,2H4CW@201174|Actinobacteria,4D25Y@85004|Bifidobacteriales	43.938	1.5249e-10	Pearson's Chi-squared test with Yates' continuity correction	Bifidobacterium adolescentis	0.00350877	0.155	Helix-turn-helix domain	-	-	-
COG3077@1|root,COG3077@2|Bacteria,2HVDH@201174|Actinobacteria,4CWQ2@84998|Coriobacteriia	43.8974	1.55482e-10	Pearson's Chi-squared test with Yates' continuity correction	Bifidobacterium adolescentis	0.161404	0.02	RelB antitoxin	-	ko:K07473	-
2EVRK@1|root,33P5I@2|Bacteria,2GYQ5@201174|Actinobacteria	43.8477	1.59272e-10	Pearson's Chi-squared test with Yates' continuity correction	Bifidobacterium adolescentis	0.00701754	0.1625	-	-	-	-
COG2304@1|root,COG2931@1|root,COG2304@2|Bacteria,COG2931@2|Bacteria,2I2FN@201174|Actinobacteria,4D2UT@85004|Bifidobacteriales	43.4119	1.98478e-10	Pearson's Chi-squared test with Yates' continuity correction	Bifidobacterium adolescentis	0.22807	0.055	von Willebrand factor (vWF) type A domain	-	-	-
2C08P@1|root,31YSD@2|Bacteria,2I2GB@201174|Actinobacteria,4D1M5@85004|Bifidobacteriales	43.3808	2.01458e-10	Pearson's Chi-squared test with Yates' continuity correction	Bifidobacterium adolescentis	0.136842	0.01	Domain of unknown function (DUF4417)	-	-	-
COG0395@1|root,COG0395@2|Bacteria,2GMTH@201174|Actinobacteria,4D014@85004|Bifidobacteriales	43.3285	2.06583e-10	Pearson's Chi-squared test with Yates' continuity correction	Bifidobacterium adolescentis	0.645614	0.3875	Binding-protein-dependent transport system inner membrane component	-	ko:K02026	-
COG4974@1|root,COG4974@2|Bacteria,2I9JH@201174|Actinobacteria,4D2KU@85004|Bifidobacteriales	43.2623	2.13619e-10	Pearson's Chi-squared test with Yates' continuity correction	Bifidobacterium adolescentis	0.0280702	0.2025	Phage integrase, N-terminal SAM-like domain	-	ko:K03733	-
COG1309@1|root,COG1309@2|Bacteria,2HZI8@201174|Actinobacteria,4D0IS@85004|Bifidobacteriales	43.2547	2.14379e-10	Pearson's Chi-squared test with Yates' continuity correction	Bifidobacterium adolescentis	0.929825	0.7275	Psort location Cytoplasmic, score 8.87	-	-	-
2B5Q5@1|root,31YJP@2|Bacteria,2IPRN@201174|Actinobacteria,4D144@85004|Bifidobacteriales	43.1468	2.26387e-10	Pearson's Chi-squared test with Yates' continuity correction	Bifidobacterium adolescentis	0.214035	0.0475	-	-	-	-
COG0816@1|root,COG0816@2|Bacteria,2IQB0@201174|Actinobacteria,4D0WQ@85004|Bifidobacteriales	43.0867	2.3292e-10	Pearson's Chi-squared test with Yates' continuity correction	Bifidobacterium adolescentis	0.00350877	0.1525	Could be a nuclease involved in processing of the 5'-end of pre-16S rRNA	-	ko:K07447	-	-
COG3513@1|root,COG3513@2|Bacteria,2HZA7@201174|Actinobacteria,4CZ8J@85004|Bifidobacteriales	43.0867	2.3292e-10	Pearson's Chi-squared test with Yates' continuity correction	Bifidobacterium adolescentis	0.00350877	0.1525	CRISPR (clustered regularly interspaced short palindromic repeat) is an adaptive immune system that provides protection against mobile genetic elements (viruses, transposable elements and conjugative plasmids). CRISPR clusters contain spacers, sequences complementary to antecedent mobile elements, and target invading nucleic acids. CRISPR clusters are transcribed and processed into CRISPR RNA (cr…	-	ko:K09952	-
COG0477@1|root,COG2814@2|Bacteria,2GJU2@201174|Actinobacteria,4CZVY@85004|Bifidobacteriales	42.9646	2.4759e-10	Pearson's Chi-squared test with Yates' continuity correction	Bifidobacterium adolescentis	0.919298	0.7125	Transmembrane secretion effector	-	-	-
COG0346@1|root,COG0346@2|Bacteria,2II51@201174|Actinobacteria,4D0XJ@85004|Bifidobacteriales	42.9253	2.52534e-10	Pearson's Chi-squared test with Yates' continuity correction	Bifidobacterium adolescentis	0.975439	0.805	Glyoxalase/Bleomycin resistance protein/Dioxygenase superfamily	-	-	-
COG2246@1|root,COG2246@2|Bacteria,2II4Y@201174|Actinobacteria,4D0YG@85004|Bifidobacteriales	42.8918	2.56731e-10	Pearson's Chi-squared test with Yates' continuity correction	Bifidobacterium adolescentis	0.891228	0.6725	Psort location CytoplasmicMembrane, score	-	-	-
2B0X3@1|root,31T9V@2|Bacteria,2GS0B@201174|Actinobacteria,4D1HX@85004|Bifidobacteriales	42.7567	2.74818e-10	Pearson's Chi-squared test with Yates' continuity correction	Bifidobacterium adolescentis	0.217544	0.05	-	-	-	-
COG0697@1|root,COG0697@2|Bacteria,2I8X5@201174|Actinobacteria,4D011@85004|Bifidobacteriales	42.6389	2.91691e-10	Pearson's Chi-squared test with Yates' continuity correction	Bifidobacterium adolescentis	0.978947	0.8125	EamA-like transporter family	-	-	-
2ENA9@1|root,33FXZ@2|Bacteria,2IHCR@201174|Actinobacteria,4CZCJ@85004|Bifidobacteriales	42.5254	3.08911e-10	Pearson's Chi-squared test with Yates' continuity correction	Bifidobacterium adolescentis	0.385965	0.1625	-	-	-	-
2FFI7@1|root,347FP@2|Bacteria,2GQCS@201174|Actinobacteria,4D7E1@85005|Actinomycetales	42.4194	3.25705e-10	Pearson's Chi-squared test with Yates' continuity correction	Bifidobacterium adolescentis	0.157895	0.02	Addiction module toxin, RelE StbE family	-	-	-
COG0346@1|root,COG2962@1|root,COG4279@1|root,COG0346@2|Bacteria,COG2962@2|Bacteria,COG4279@2|Bacteria,2HZT1@201174|Actinobacteria,4D1NI@85004|Bifidobacteriales	42.2382	3.56861e-10	Pearson's Chi-squared test with Yates' continuity correction	Bifidobacterium adolescentis	0.00350877	0.15	Rard protein	-	-	-
290DA@1|root,2ZN2Q@2|Bacteria,2IG4N@201174|Actinobacteria,4D0Q5@85004|Bifidobacteriales	41.8048	4.43261e-10	Pearson's Chi-squared test with Yates' continuity correction	Bifidobacterium adolescentis	0.150877	0.0175	-	-	-	-
COG1106@1|root,COG1106@2|Bacteria,2GMVX@201174|Actinobacteria,4CZWP@85004|Bifidobacteriales	41.6504	4.79058e-10	Pearson's Chi-squared test with Yates' continuity correction	Bifidobacterium adolescentis	0.17193	0.0275	AAA domain, putative AbiEii toxin, Type IV TA system	-	ko:K06926	-
COG2801@1|root,COG2801@2|Bacteria,2GVZP@201174|Actinobacteria,4D1IR@85004|Bifidobacteriales	41.5733	4.98172e-10	Pearson's Chi-squared test with Yates' continuity correction	Bifidobacterium adolescentis	0.0280702	0.1975	Integrase core domain	-	-	-
COG2801@1|root,COG2801@2|Bacteria,2GKW1@201174|Actinobacteria,4CYXY@85004|Bifidobacteriales	41.562	5.00886e-10	Pearson's Chi-squared test with Yates' continuity correction	Bifidobacterium adolescentis	0.0175439	0.1775	HTH-like domain	-	-	-
2AVVF@1|root,31MP8@2|Bacteria,2INFF@201174|Actinobacteria,4D167@85004|Bifidobacteriales	41.3925	5.45051e-10	Pearson's Chi-squared test with Yates' continuity correction	Bifidobacterium adolescentis	0.00350877	0.1475	-	-	-	-
COG2865@1|root,COG2865@2|Bacteria,2I3IG@201174|Actinobacteria,4CZRW@85004|Bifidobacteriales	41.354	5.55359e-10	Pearson's Chi-squared test with Yates' continuity correction	Bifidobacterium adolescentis	0.045614	0.2275	Putative ATP-dependent DNA helicase recG C-terminal	3.6.4.12	ko:K03655	-
COG3227@1|root,COG5520@1|root,COG3227@2|Bacteria,COG5520@2|Bacteria	41.2979	5.70957e-10	Pearson's Chi-squared test with Yates' continuity correction	Bifidobacterium adolescentis	0.00701754	0.155	Belongs to the glycosyl hydrolase 30 family	-	-	-
COG2813@1|root,COG2813@2|Bacteria,2IFG7@201174|Actinobacteria,4CZP1@85004|Bifidobacteriales	40.9503	6.80357e-10	Pearson's Chi-squared test with Yates' continuity correction	Bifidobacterium adolescentis	0.845614	0.98	Ribosomal protein L11 methyltransferase (PrmA)	2.1.1.172	ko:K00564	-
COG1653@1|root,COG1653@2|Bacteria,2GKRG@201174|Actinobacteria,4D0KE@85004|Bifidobacteriales	40.907	6.95153e-10	Pearson's Chi-squared test with Yates' continuity correction	Bifidobacterium adolescentis	0.238596	0.065	Bacterial extracellular solute-binding protein	-	-	-
28MKK@1|root,2ZAWR@2|Bacteria,2IS2W@201174|Actinobacteria,4D1DD@85004|Bifidobacteriales	40.46	8.6806e-10	Pearson's Chi-squared test with Yates' continuity correction	Bifidobacterium adolescentis	0.0105263	0.16	-	-	-	-
COG1175@1|root,COG1175@2|Bacteria,2GKJI@201174|Actinobacteria,4CZPG@85004|Bifidobacteriales	40.4286	8.8154e-10	Pearson's Chi-squared test with Yates' continuity correction	Bifidobacterium adolescentis	0.912281	0.71	Binding-protein-dependent transport system inner membrane component	-	ko:K10118	-
COG1175@1|root,COG1175@2|Bacteria,2GKJI@201174|Actinobacteria,4CZPG@85004|Bifidobacteriales	40.4286	8.8154e-10	Pearson's Chi-squared test with Yates' continuity correction	Bifidobacterium adolescentis	0.912281	0.71	Binding-protein-dependent transport system inner membrane component	-	ko:K02025,ko:K10118	-
COG1874@1|root,COG1874@2|Bacteria,2GMDT@201174|Actinobacteria,4CZ6K@85004|Bifidobacteriales	40.3984	8.94409e-10	Pearson's Chi-squared test with Yates' continuity correction	Bifidobacterium adolescentis	0.224561	0.0575	Beta-galactosidase trimerisation domain	3.2.1.23	ko:K12308	-
2B5AK@1|root,31Y4R@2|Bacteria,2IPRY@201174|Actinobacteria,4D15E@85004|Bifidobacteriales	40.3292	9.26105e-10	Pearson's Chi-squared test with Yates' continuity correction	Bifidobacterium adolescentis	0.147368	0.0175	RloB-like protein	-	-	-
2BY0N@1|root,321KG@2|Bacteria,2IEYW@201174|Actinobacteria,4CZZD@85004|Bifidobacteriales	40.1039	1.03666e-09	Pearson's Chi-squared test with Yates' continuity correction	Bifidobacterium adolescentis	0.810526	0.5775	Hypothetical bacterial integral membrane protein (Trep_Strep)	-	ko:K16926	-
COG0239@1|root,COG0239@2|Bacteria,2IC26@201174|Actinobacteria,4D0RK@85004|Bifidobacteriales	40.0026	1.08944e-09	Pearson's Chi-squared test with Yates' continuity correction	Bifidobacterium adolescentis	0.957895	0.7825	Important for reducing fluoride concentration in the cell, thus reducing its toxicity	-	ko:K06199	-
COG2963@1|root,COG2963@2|Bacteria,2IF4K@201174|Actinobacteria,4D0JP@85004|Bifidobacteriales	39.7699	1.22538e-09	Pearson's Chi-squared test with Yates' continuity correction	Bifidobacterium adolescentis	0.354386	0.145	Helix-turn-helix domain	-	-	-
2BCG2@1|root,3261S@2|Bacteria,2HBD9@201174|Actinobacteria,4D2MI@85004|Bifidobacteriales	39.7113	1.26231e-09	Pearson's Chi-squared test with Yates' continuity correction	Bifidobacterium adolescentis	0.0140351	0.165	-	-	-	-
COG4932@1|root,COG4932@2|Bacteria,2IK2B@201174|Actinobacteria,4D2XD@85004|Bifidobacteriales	39.7094	1.26311e-09	Pearson's Chi-squared test with Yates' continuity correction	Bifidobacterium adolescentis	0.00350877	0.1425	LPXTG-motif cell wall anchor domain protein	-	-	-
COG2807@1|root,COG2807@2|Bacteria,2GJRD@201174|Actinobacteria,4CYTK@85004|Bifidobacteriales	39.1795	1.65126e-09	Pearson's Chi-squared test with Yates' continuity correction	Bifidobacterium adolescentis	0.929825	0.74	LacY proton/sugar symporter	-	ko:K02532	-
COG3077@1|root,COG3077@2|Bacteria,2GV25@201174|Actinobacteria,4D179@85004|Bifidobacteriales	38.8857	1.91465e-09	Pearson's Chi-squared test with Yates' continuity correction	Bifidobacterium adolescentis	0.045614	0.22	RelB antitoxin	-	ko:K07473	-
COG0534@1|root,COG0534@2|Bacteria,2GXXK@201174|Actinobacteria,4CZU6@85004|Bifidobacteriales	38.8737	1.92521e-09	Pearson's Chi-squared test with Yates' continuity correction	Bifidobacterium adolescentis	0.985965	0.8375	MatE	-	-	-
COG0524@1|root,COG0524@2|Bacteria,2I04R@201174|Actinobacteria	38.8721	1.92621e-09	Pearson's Chi-squared test with Yates' continuity correction	Bifidobacterium adolescentis	0.00350877	0.14	Catalyzes the phosphorylation of ribose at O-5 in a reaction requiring ATP and magnesium. The resulting D-ribose-5- phosphate can then be used either for sythesis of nucleotides, histidine, and tryptophan, or as a component of the pentose phosphate pathway	2.7.1.15	ko:K00852	-
COG3077@1|root,COG3077@2|Bacteria,2GRBT@201174|Actinobacteria,4D1GU@85004|Bifidobacteriales	38.814	1.98252e-09	Pearson's Chi-squared test with Yates' continuity correction	Bifidobacterium adolescentis	0.0912281	0.29	RelB antitoxin	-	ko:K07473	-
COG0060@1|root,COG0060@2|Bacteria,2GK9M@201174|Actinobacteria,4CYT7@85004|Bifidobacteriales	38.5385	2.27888e-09	Pearson's Chi-squared test with Yates' continuity correction	Bifidobacterium adolescentis	0.77193	0.9375	amino acids such as valine, to avoid such errors it has two additional distinct tRNA(Ile)-dependent editing activities. One activity is designated as 'pretransfer' editing and involves the hydrolysis of activated Val-AMP. The other activity is designated 'posttransfer' editing and involves deacylation of mischarged Val-tRNA(Ile)	6.1.1.5	ko:K01870	-
COG1028@1|root,COG1028@2|Bacteria,2GJGM@201174|Actinobacteria,4CZMJ@85004|Bifidobacteriales	38.4962	2.32589e-09	Pearson's Chi-squared test with Yates' continuity correction	Bifidobacterium adolescentis	0.340351	0.1375	Enoyl-(Acyl carrier protein) reductase	1.1.1.100,1.1.1.413	ko:K00059,ko:K18333,ko:K22322	-
COG1028@1|root,COG1028@2|Bacteria,2GJGM@201174|Actinobacteria,4CZMJ@85004|Bifidobacteriales	38.4962	2.32589e-09	Pearson's Chi-squared test with Yates' continuity correction	Bifidobacterium adolescentis	0.340351	0.1375	Enoyl-(Acyl carrier protein) reductase	1.1.1.127	ko:K00065	-
COG1061@1|root,COG3886@1|root,COG1061@2|Bacteria,COG3886@2|Bacteria,2GJ4Y@201174|Actinobacteria,4CZNN@85004|Bifidobacteriales	38.3502	2.50117e-09	Pearson's Chi-squared test with Yates' continuity correction	Bifidobacterium adolescentis	0.85614	0.64	Domain of unknown function (DUF3427)	-	-	-
COG0582@1|root,COG0582@2|Bacteria,2HB7R@201174|Actinobacteria	38.2416	2.64023e-09	Pearson's Chi-squared test with Yates' continuity correction	Bifidobacterium adolescentis	0.0280702	0.1875	Belongs to the 'phage' integrase family	-	-	-
COG2274@1|root,COG2274@2|Bacteria,2GNB5@201174|Actinobacteria,4D1BI@85004|Bifidobacteriales	38.2078	2.68548e-09	Pearson's Chi-squared test with Yates' continuity correction	Bifidobacterium adolescentis	0.0175439	0.1675	ABC transporter	-	-	-
COG5001@1|root,COG5001@2|Bacteria,2GIZF@201174|Actinobacteria,4D0M7@85004|Bifidobacteriales	38.0394	2.92033e-09	Pearson's Chi-squared test with Yates' continuity correction	Bifidobacterium adolescentis	0.0140351	0.16	Diguanylate cyclase, GGDEF domain	-	-	-
COG0842@1|root,COG0842@2|Bacteria,2IBJP@201174|Actinobacteria,4CZD5@85004|Bifidobacteriales	38.0375	2.92046e-09	Pearson's Chi-squared test with Yates' continuity correction	Bifidobacterium adolescentis	0.996491	0.8625	ABC-2 family transporter protein	-	ko:K01992	-
COG2307@1|root,COG2308@1|root,COG2307@2|Bacteria,COG2308@2|Bacteria,2GN0J@201174|Actinobacteria,4D061@85004|Bifidobacteriales	38.0375	2.92046e-09	Pearson's Chi-squared test with Yates' continuity correction	Bifidobacterium adolescentis	0.996491	0.8625	A circularly permuted ATPgrasp	-	ko:K06048	-
COG4725@1|root,COG4725@2|Bacteria,2IIR3@201174|Actinobacteria,4D53I@85005|Actinomycetales	38.0375	2.92046e-09	Pearson's Chi-squared test with Yates' continuity correction	Bifidobacterium adolescentis	0.00350877	0.1375	MT-A70	-	-	-
COG1680@1|root,COG1680@2|Bacteria,2GK3A@201174|Actinobacteria,4D06I@85004|Bifidobacteriales	37.9394	3.06634e-09	Pearson's Chi-squared test with Yates' continuity correction	Bifidobacterium adolescentis	0.00701754	0.145	Beta-lactamase	-	-	-
29G83@1|root,3035W@2|Bacteria,2GQWW@201174|Actinobacteria,4D1G9@85004|Bifidobacteriales	37.9135	3.10634e-09	Pearson's Chi-squared test with Yates' continuity correction	Bifidobacterium adolescentis	0.649123	0.4075	-	-	-	-
COG4096@1|root,COG4096@2|Bacteria,2I2FC@201174|Actinobacteria,4D2UZ@85004|Bifidobacteriales	37.7904	3.30372e-09	Pearson's Chi-squared test with Yates' continuity correction	Bifidobacterium adolescentis	0.129825	0.0125	EcoEI R protein C-terminal	3.1.21.3	ko:K01153	-
2E401@1|root,32YWY@2|Bacteria,2IE7W@201174|Actinobacteria,4CZYJ@85004|Bifidobacteriales	37.6778	3.4924e-09	Pearson's Chi-squared test with Yates' continuity correction	Bifidobacterium adolescentis	0.242105	0.0725	-	-	-	-
2EGCD@1|root,33A46@2|Bacteria,2HZ8E@201174|Actinobacteria,4CYRF@85004|Bifidobacteriales	37.6118	3.6116e-09	Pearson's Chi-squared test with Yates' continuity correction	Bifidobacterium adolescentis	0.978947	0.8275	Domain of unknown function (DUF5067)	-	-	-
29W79@1|root,30HSG@2|Bacteria,2IC42@201174|Actinobacteria,4CZZM@85004|Bifidobacteriales	37.3462	4.12818e-09	Pearson's Chi-squared test with Yates' continuity correction	Bifidobacterium adolescentis	0.445614	0.2225	Helix-turn-helix domain	-	-	-
COG1653@1|root,COG1653@2|Bacteria,2GWCY@201174|Actinobacteria,4CYWG@85004|Bifidobacteriales	37.2959	4.23483e-09	Pearson's Chi-squared test with Yates' continuity correction	Bifidobacterium adolescentis	0.915789	0.725	Bacterial extracellular solute-binding protein	-	ko:K10117	-
COG0546@1|root,COG0546@2|Bacteria,2GR01@201174|Actinobacteria	37.2057	4.43127e-09	Pearson's Chi-squared test with Yates' continuity correction	Bifidobacterium adolescentis	0.00350877	0.135	Haloacid dehalogenase-like hydrolase	3.1.3.18	ko:K01091	-
COG2361@1|root,COG2361@2|Bacteria,2GQBW@201174|Actinobacteria,4D1CC@85004|Bifidobacteriales	36.8532	5.29643e-09	Pearson's Chi-squared test with Yates' continuity correction	Bifidobacterium adolescentis	0.108772	0.005	Protein of unknown function DUF86	-	-	-
COG0061@1|root,COG0061@2|Bacteria,2GKM2@201174|Actinobacteria,4CYZ0@85004|Bifidobacteriales	36.5993	6.01019e-09	Pearson's Chi-squared test with Yates' continuity correction	Bifidobacterium adolescentis	0.85614	0.98	Involved in the regulation of the intracellular balance of NAD and NADP, and is a key enzyme in the biosynthesis of NADP. Catalyzes specifically the phosphorylation on 2'-hydroxyl of the adenosine moiety of NAD to yield NADP	2.7.1.23	ko:K00858	-
COG1119@1|root,COG1119@2|Bacteria,2GIXX@201174|Actinobacteria,4CZDS@85004|Bifidobacteriales	36.5514	6.15525e-09	Pearson's Chi-squared test with Yates' continuity correction	Bifidobacterium adolescentis	0.982456	0.8375	ATPases associated with a variety of cellular activities	3.6.3.34	ko:K02013	-
COG0395@1|root,COG0395@2|Bacteria,2GNQW@201174|Actinobacteria,4D02Q@85004|Bifidobacteriales	36.5013	6.31154e-09	Pearson's Chi-squared test with Yates' continuity correction	Bifidobacterium adolescentis	0.898246	0.7025	Binding-protein-dependent transport system inner membrane component	-	ko:K10119	-
28J7N@1|root,2Z931@2|Bacteria,2IBUF@201174|Actinobacteria,4D6S3@85005|Actinomycetales	36.3766	6.72236e-09	Pearson's Chi-squared test with Yates' continuity correction	Bifidobacterium adolescentis	0.00350877	0.1325	Restriction endonuclease BglII	-	-	-
2BJMR@1|root,32DZ9@2|Bacteria,2GVHC@201174|Actinobacteria,4D1MW@85004|Bifidobacteriales	36.3724	6.73513e-09	Pearson's Chi-squared test with Yates' continuity correction	Bifidobacterium adolescentis	0.178947	0.3975	BetR domain	-	-	-
2EJHA@1|root,33D88@2|Bacteria,2I4ZV@201174|Actinobacteria,4D2XA@85004|Bifidobacteriales	36.2777	7.05532e-09	Pearson's Chi-squared test with Yates' continuity correction	Bifidobacterium adolescentis	0.00701754	0.14	-	-	-	-
COG2856@1|root,COG2856@2|Bacteria,2IAJ1@201174|Actinobacteria,4CZ76@85004|Bifidobacteriales	36.2777	7.05532e-09	Pearson's Chi-squared test with Yates' continuity correction	Bifidobacterium adolescentis	0.00701754	0.14	IrrE N-terminal-like domain	-	-	-
COG1609@1|root,COG1609@2|Bacteria,2GMHV@201174|Actinobacteria,4CZ3G@85004|Bifidobacteriales	35.9842	8.17528e-09	Pearson's Chi-squared test with Yates' continuity correction	Bifidobacterium adolescentis	0.947368	0.7775	helix_turn _helix lactose operon repressor	-	ko:K03484	-
COG1609@1|root,COG1609@2|Bacteria,2GMHV@201174|Actinobacteria,4CZ3G@85004|Bifidobacteriales	35.9842	8.17528e-09	Pearson's Chi-squared test with Yates' continuity correction	Bifidobacterium adolescentis	0.947368	0.7775	helix_turn _helix lactose operon repressor	-	ko:K02529,ko:K03484	-
COG0514@1|root,COG0514@2|Bacteria,2GJSS@201174|Actinobacteria,4D01D@85004|Bifidobacteriales	35.8663	8.67707e-09	Pearson's Chi-squared test with Yates' continuity correction	Bifidobacterium adolescentis	0.147368	0.0225	RecQ zinc-binding	3.6.4.12	ko:K03654	-
COG2942@1|root,COG2942@2|Bacteria,2GMJ7@201174|Actinobacteria,4CZNY@85004|Bifidobacteriales	35.7896	9.02299e-09	Pearson's Chi-squared test with Yates' continuity correction	Bifidobacterium adolescentis	0.249123	0.4775	N-acylglucosamine 2-epimerase (GlcNAc 2-epimerase)	-	-	-
COG1484@1|root,COG1484@2|Bacteria,2I90G@201174|Actinobacteria,4D05J@85004|Bifidobacteriales	35.788	9.02776e-09	Pearson's Chi-squared test with Yates' continuity correction	Bifidobacterium adolescentis	0.0561404	0.2275	IstB-like ATP binding protein	-	-	-
29ZI4@1|root,30MI7@2|Bacteria,2GWTX@201174|Actinobacteria	35.7861	9.03392e-09	Pearson's Chi-squared test with Yates' continuity correction	Bifidobacterium adolescentis	0.0350877	0.1925	Helix-turn-helix domain	-	-	-
COG2755@1|root,COG2755@2|Bacteria,2H9RY@201174|Actinobacteria,4D06T@85004|Bifidobacteriales	35.6948	9.46433e-09	Pearson's Chi-squared test with Yates' continuity correction	Bifidobacterium adolescentis	0.25614	0.085	GDSL-like Lipase/Acylhydrolase family	-	-	-
COG2910@1|root,COG2910@2|Bacteria,2GK2P@201174|Actinobacteria,4D0A4@85004|Bifidobacteriales	35.5562	1.01499e-08	Pearson's Chi-squared test with Yates' continuity correction	Bifidobacterium adolescentis	0.0140351	0.1525	NAD(P)H-binding	-	ko:K07118	-
28KNW@1|root,2ZA74@2|Bacteria,1RCXY@1224|Proteobacteria,42S71@68525|delta/epsilon subdivisions,2WNUZ@28221|Deltaproteobacteria	35.5503	1.01685e-08	Pearson's Chi-squared test with Yates' continuity correction	Bifidobacterium adolescentis	0.00350877	0.13	Restriction endonuclease XhoI	-	-	-
COG1122@1|root,COG1122@2|Bacteria,2GJ0M@201174|Actinobacteria,4D0DS@85004|Bifidobacteriales	35.5503	1.01685e-08	Pearson's Chi-squared test with Yates' continuity correction	Bifidobacterium adolescentis	0.00350877	0.13	ATPases associated with a variety of cellular activities	-	ko:K16786,ko:K16787	-
COG1122@1|root,COG1122@2|Bacteria,2GJ0M@201174|Actinobacteria,4D0KZ@85004|Bifidobacteriales	35.5503	1.01685e-08	Pearson's Chi-squared test with Yates' continuity correction	Bifidobacterium adolescentis	0.00350877	0.13	ATPases associated with a variety of cellular activities	-	ko:K16786,ko:K16787	-
COG3275@1|root,COG3275@2|Bacteria,2IJ6N@201174|Actinobacteria,4D0NQ@85004|Bifidobacteriales	35.5503	1.01685e-08	Pearson's Chi-squared test with Yates' continuity correction	Bifidobacterium adolescentis	0.00350877	0.13	ECF transporter, substrate-specific component	-	ko:K16923	-
COG0297@1|root,COG0297@2|Bacteria,2I2EE@201174|Actinobacteria,4CZKY@85004|Bifidobacteriales	35.4513	1.06894e-08	Pearson's Chi-squared test with Yates' continuity correction	Bifidobacterium adolescentis	0.992982	0.8625	Starch synthase catalytic domain	2.4.1.342	ko:K16148	GT4
2A3T2@1|root,30SAY@2|Bacteria,2HMYB@201174|Actinobacteria,4D7QQ@85005|Actinomycetales	35.35	1.12396e-08	Pearson's Chi-squared test with Yates' continuity correction	Bifidobacterium adolescentis	0.105263	0.005	-	-	-	-
COG0286@1|root,COG0732@1|root,COG0286@2|Bacteria,COG0732@2|Bacteria,1UZUD@1239|Firmicutes,4H47U@909932|Negativicutes	35.3052	1.14908e-08	Pearson's Chi-squared test with Yates' continuity correction	Bifidobacterium adolescentis	0.0982456	0.0025	Type I restriction enzyme R protein N terminus (HSDR_N)	-	-	-
COG2040@1|root,COG2040@2|Bacteria,1UHQ5@1239|Firmicutes,4HAS6@91061|Bacilli,3F4UT@33958|Lactobacillaceae	35.3052	1.14908e-08	Pearson's Chi-squared test with Yates' continuity correction	Bifidobacterium adolescentis	0.0982456	0.0025	homocysteine S-methyltransferase	2.1.1.10	ko:K00547	-
COG4977@1|root,COG4977@2|Bacteria	35.3052	1.14908e-08	Pearson's Chi-squared test with Yates' continuity correction	Bifidobacterium adolescentis	0.0982456	0.0025	sequence-specific DNA binding	-	ko:K07506	-
2B29P@1|root,31UTG@2|Bacteria,2GUFB@201174|Actinobacteria,4D1HY@85004|Bifidobacteriales	35.1356	1.25145e-08	Pearson's Chi-squared test with Yates' continuity correction	Bifidobacterium adolescentis	0.0421053	0.2025	-	-	-	-
COG0741@1|root,COG3942@1|root,COG0741@2|Bacteria,COG3942@2|Bacteria,2I9VT@201174|Actinobacteria,4D074@85004|Bifidobacteriales	34.9089	1.40175e-08	Pearson's Chi-squared test with Yates' continuity correction	Bifidobacterium adolescentis	0.0175439	0.1575	CHAP domain	-	-	-
COG1501@1|root,COG1501@2|Bacteria,2GP4V@201174|Actinobacteria,4D005@85004|Bifidobacteriales	34.8321	1.45687e-08	Pearson's Chi-squared test with Yates' continuity correction	Bifidobacterium adolescentis	0.940351	0.77	Belongs to the glycosyl hydrolase 31 family	3.2.1.177	ko:K01811	GH31
COG1501@1|root,COG1501@2|Bacteria,2GP4V@201174|Actinobacteria,4D005@85004|Bifidobacteriales	34.8321	1.45687e-08	Pearson's Chi-squared test with Yates' continuity correction	Bifidobacterium adolescentis	0.940351	0.77	Belongs to the glycosyl hydrolase 31 family	-	-	-
28PY9@1|root,2ZCI0@2|Bacteria,2INBV@201174|Actinobacteria,4D13Q@85004|Bifidobacteriales	34.7625	1.50903e-08	Pearson's Chi-squared test with Yates' continuity correction	Bifidobacterium adolescentis	0.722807	0.495	-	-	-	-
COG0135@1|root,COG0135@2|Bacteria,2IE3A@201174|Actinobacteria	34.7268	1.53557e-08	Pearson's Chi-squared test with Yates' continuity correction	Bifidobacterium adolescentis	0.00350877	0.1275	N-(5'phosphoribosyl)anthranilate (PRA) isomerase	5.3.1.24	ko:K01817	-
COG0524@1|root,COG1609@1|root,COG0524@2|Bacteria,COG1609@2|Bacteria,2IDN2@201174|Actinobacteria,4CZBP@85004|Bifidobacteriales	34.7268	1.53557e-08	Pearson's Chi-squared test with Yates' continuity correction	Bifidobacterium adolescentis	0.00350877	0.1275	Catalyzes the phosphorylation of ribose at O-5 in a reaction requiring ATP and magnesium. The resulting D-ribose-5- phosphate can then be used either for sythesis of nucleotides, histidine, and tryptophan, or as a component of the pentose phosphate pathway	2.7.1.15	ko:K00852	-
COG1309@1|root,COG1309@2|Bacteria,2H119@201174|Actinobacteria	34.7268	1.53557e-08	Pearson's Chi-squared test with Yates' continuity correction	Bifidobacterium adolescentis	0.00350877	0.1275	Bacterial regulatory proteins, tetR family	-	-	-
COG0607@1|root,COG1073@1|root,COG0607@2|Bacteria,COG1073@2|Bacteria,1V2C5@1239|Firmicutes,25EB6@186801|Clostridia,36F2M@31979|Clostridiaceae	34.4095	1.80259e-08	Pearson's Chi-squared test with Yates' continuity correction	Bifidobacterium adolescentis	0.115789	0.01	Alpha/beta hydrolase family	-	-	-
2B9TE@1|root,32369@2|Bacteria,2H7S8@201174|Actinobacteria,4D2EA@85004|Bifidobacteriales	34.386	1.82343e-08	Pearson's Chi-squared test with Yates' continuity correction	Bifidobacterium adolescentis	0.168421	0.035	-	-	-	-
COG0461@1|root,COG0461@2|Bacteria,2GM5A@201174|Actinobacteria,4CZHB@85004|Bifidobacteriales	34.3401	1.86641e-08	Pearson's Chi-squared test with Yates' continuity correction	Bifidobacterium adolescentis	0.957895	0.8	Catalyzes the transfer of a ribosyl phosphate group from 5-phosphoribose 1-diphosphate to orotate, leading to the formation of orotidine monophosphate (OMP)	2.4.2.10	ko:K00762	-
2AE10@1|root,313TP@2|Bacteria,2HDGN@201174|Actinobacteria,4D2QP@85004|Bifidobacteriales	33.9507	2.26587e-08	Pearson's Chi-squared test with Yates' continuity correction	Bifidobacterium adolescentis	0.277193	0.1025	-	-	-	-
COG0467@1|root,COG0467@2|Bacteria,2I2HD@201174|Actinobacteria,4D242@85004|Bifidobacteriales	33.8173	2.42025e-08	Pearson's Chi-squared test with Yates' continuity correction	Bifidobacterium adolescentis	0.0105263	0.14	Bifunctional DNA primase/polymerase, N-terminal	-	-	-
2DXEY@1|root,344QE@2|Bacteria,2IJBW@201174|Actinobacteria	33.8015	2.43937e-08	Pearson's Chi-squared test with Yates' continuity correction	Bifidobacterium adolescentis	0.147368	0.025	-	-	-	-
COG0346@1|root,COG0346@2|Bacteria,2IHBC@201174|Actinobacteria,4D0P3@85004|Bifidobacteriales	33.6967	2.57209e-08	Pearson's Chi-squared test with Yates' continuity correction	Bifidobacterium adolescentis	0.884211	0.6925	Glyoxalase/Bleomycin resistance protein/Dioxygenase superfamily	-	-	-
COG3843@1|root,COG3843@2|Bacteria,2GKSD@201174|Actinobacteria,4CZZ8@85004|Bifidobacteriales	33.5381	2.7882e-08	Pearson's Chi-squared test with Yates' continuity correction	Bifidobacterium adolescentis	0.077193	0.2525	Relaxase/Mobilisation nuclease domain	-	-	-
COG0366@1|root,COG0366@2|Bacteria,2GKS4@201174|Actinobacteria,4CZT7@85004|Bifidobacteriales	33.4279	2.94721e-08	Pearson's Chi-squared test with Yates' continuity correction	Bifidobacterium adolescentis	0.905263	0.7225	Alpha amylase, catalytic domain protein	3.2.1.10	ko:K01182	GH13
2B56E@1|root,31Y0A@2|Bacteria,2H002@201174|Actinobacteria,4D1NU@85004|Bifidobacteriales	33.4229	2.95402e-08	Pearson's Chi-squared test with Yates' continuity correction	Bifidobacterium adolescentis	0.0912281	0.2725	-	-	-	-
COG0629@1|root,COG0629@2|Bacteria,2GTDH@201174|Actinobacteria,4D1D1@85004|Bifidobacteriales	33.2854	3.16489e-08	Pearson's Chi-squared test with Yates' continuity correction	Bifidobacterium adolescentis	0.045614	0.2025	single-stranded DNA binding	-	-	-
COG0695@1|root,COG0695@2|Bacteria,2IRCP@201174|Actinobacteria,4D17U@85004|Bifidobacteriales	33.1557	3.37624e-08	Pearson's Chi-squared test with Yates' continuity correction	Bifidobacterium adolescentis	0.803509	0.9475	Glutaredoxin	-	ko:K06191	-
COG1215@1|root,COG1215@2|Bacteria,2GN8M@201174|Actinobacteria,4D042@85004|Bifidobacteriales	33.0879	3.49201e-08	Pearson's Chi-squared test with Yates' continuity correction	Bifidobacterium adolescentis	0.00350877	0.1225	probably involved in cell wall	-	-	-
COG0497@1|root,COG0497@2|Bacteria,2GIVG@201174|Actinobacteria,4CYYF@85004|Bifidobacteriales	33.0505	3.55781e-08	Pearson's Chi-squared test with Yates' continuity correction	Bifidobacterium adolescentis	0.859649	0.9775	May be involved in recombinational repair of damaged DNA	-	ko:K03631	-
COG4889@1|root,COG4889@2|Bacteria,2I4ZI@201174|Actinobacteria,4D0ZY@85004|Bifidobacteriales	33.0505	3.55781e-08	Pearson's Chi-squared test with Yates' continuity correction	Bifidobacterium adolescentis	0.140351	0.0225	helicase	-	-	-
COG1175@1|root,COG1175@2|Bacteria,2GKJI@201174|Actinobacteria,4CZQU@85004|Bifidobacteriales	32.6389	4.38794e-08	Pearson's Chi-squared test with Yates' continuity correction	Bifidobacterium adolescentis	0.729825	0.51	Binding-protein-dependent transport system inner membrane component	-	ko:K02025,ko:K10118	-
COG0018@1|root,COG0018@2|Bacteria,2GKQ3@201174|Actinobacteria,4CZ9J@85004|Bifidobacteriales	32.484	4.74491e-08	Pearson's Chi-squared test with Yates' continuity correction	Bifidobacterium adolescentis	0.877193	0.985	Arginyl-tRNA synthetase	6.1.1.19	ko:K01887	-
COG3451@1|root,COG3451@2|Bacteria,2H6W2@201174|Actinobacteria,4CYWV@85004|Bifidobacteriales	32.4718	4.77078e-08	Pearson's Chi-squared test with Yates' continuity correction	Bifidobacterium adolescentis	0.0175439	0.15	type IV secretory pathway VirB4	-	-	-
COG5434@1|root,COG5434@2|Bacteria,2GN7I@201174|Actinobacteria,4CZ0M@85004|Bifidobacteriales	32.4718	4.77078e-08	Pearson's Chi-squared test with Yates' continuity correction	Bifidobacterium adolescentis	0.0175439	0.15	Protein of unknown function (DUF3737)	-	-	-
28KYP@1|root,2ZAE6@2|Bacteria,1V775@1239|Firmicutes,4H7DY@909932|Negativicutes	32.2725	5.26163e-08	Pearson's Chi-squared test with Yates' continuity correction	Bifidobacterium adolescentis	0.00350877	0.12	Domain of unknown function DUF1828	-	-	-
COG0640@1|root,COG0640@2|Bacteria,2II2A@201174|Actinobacteria	32.2725	5.26163e-08	Pearson's Chi-squared test with Yates' continuity correction	Bifidobacterium adolescentis	0.00350877	0.12	Transcriptional regulator	-	-	-
COG1028@1|root,COG1028@2|Bacteria,2IBKC@201174|Actinobacteria	32.2725	5.26163e-08	Pearson's Chi-squared test with Yates' continuity correction	Bifidobacterium adolescentis	0.00350877	0.12	short chain dehydrogenase	-	-	-
COG2331@1|root,COG2331@2|Bacteria,2IQHE@201174|Actinobacteria,4D1ES@85004|Bifidobacteriales	32.2725	5.26163e-08	Pearson's Chi-squared test with Yates' continuity correction	Bifidobacterium adolescentis	0.996491	0.88	Putative regulatory protein	-	-	-
COG1028@1|root,COG1028@2|Bacteria,2GIX2@201174|Actinobacteria,4D0FH@85004|Bifidobacteriales	32.0643	5.84188e-08	Pearson's Chi-squared test with Yates' continuity correction	Bifidobacterium adolescentis	0.519298	0.7325	Oxidoreductase, short chain dehydrogenase reductase family protein	1.1.1.100	ko:K00059	-
COG4585@1|root,COG4585@2|Bacteria,2GNBG@201174|Actinobacteria,4CZG6@85004|Bifidobacteriales	31.8037	6.65016e-08	Pearson's Chi-squared test with Yates' continuity correction	Bifidobacterium adolescentis	0.964912	0.82	Histidine kinase	-	-	-
COG2755@1|root,COG2755@2|Bacteria,2I93Y@201174|Actinobacteria,4D07C@85004|Bifidobacteriales	31.7941	6.67939e-08	Pearson's Chi-squared test with Yates' continuity correction	Bifidobacterium adolescentis	0.259649	0.095	Carbohydrate esterase, sialic acid-specific acetylesterase	3.1.1.53	ko:K05970	-
COG2755@1|root,COG2755@2|Bacteria,2I93Y@201174|Actinobacteria,4D07C@85004|Bifidobacteriales	31.7941	6.67939e-08	Pearson's Chi-squared test with Yates' continuity correction	Bifidobacterium adolescentis	0.259649	0.095	Carbohydrate esterase, sialic acid-specific acetylesterase	-	-	-
28IDI@1|root,2Z8FT@2|Bacteria,2I4VR@201174|Actinobacteria,4CZZH@85004|Bifidobacteriales	31.6646	7.13365e-08	Pearson's Chi-squared test with Yates' continuity correction	Bifidobacterium adolescentis	0.221053	0.07	-	-	-	-
COG1609@1|root,COG1609@2|Bacteria,2GJHF@201174|Actinobacteria,4CZCC@85004|Bifidobacteriales	31.5803	7.44363e-08	Pearson's Chi-squared test with Yates' continuity correction	Bifidobacterium adolescentis	0.242105	0.455	helix_turn _helix lactose operon repressor	-	-	-
COG1609@1|root,COG1609@2|Bacteria,2GJHF@201174|Actinobacteria,4CZCC@85004|Bifidobacteriales	31.5803	7.44363e-08	Pearson's Chi-squared test with Yates' continuity correction	Bifidobacterium adolescentis	0.242105	0.455	helix_turn _helix lactose operon repressor	-	ko:K02529	-
COG2197@1|root,COG2197@2|Bacteria,2IAQ5@201174|Actinobacteria,4D0E3@85004|Bifidobacteriales	31.5035	7.73983e-08	Pearson's Chi-squared test with Yates' continuity correction	Bifidobacterium adolescentis	0.0491228	0.2025	helix_turn_helix, Lux Regulon	-	-	-
COG0232@1|root,COG0232@2|Bacteria,2GJ8F@201174|Actinobacteria,4CYYP@85004|Bifidobacteriales	31.4861	7.80735e-08	Pearson's Chi-squared test with Yates' continuity correction	Bifidobacterium adolescentis	0.961404	0.815	Phosphohydrolase-associated domain	3.1.5.1	ko:K01129	-
28IPT@1|root,2Z8PM@2|Bacteria,1UCI1@1239|Firmicutes	31.4599	7.90412e-08	Pearson's Chi-squared test with Yates' continuity correction	Bifidobacterium adolescentis	0.00350877	0.1175	-	-	-	-
2E0Z5@1|root,32WFJ@2|Bacteria,2IR2P@201174|Actinobacteria,4D1DQ@85004|Bifidobacteriales	31.4599	7.90412e-08	Pearson's Chi-squared test with Yates' continuity correction	Bifidobacterium adolescentis	0.00350877	0.1175	-	-	-	-
COG1061@1|root,COG4951@1|root,COG1061@2|Bacteria,COG4951@2|Bacteria,2GIR9@201174|Actinobacteria,4D2TF@85004|Bifidobacteriales	31.4599	7.90412e-08	Pearson's Chi-squared test with Yates' continuity correction	Bifidobacterium adolescentis	0.00350877	0.1175	DEAD-like helicases superfamily	-	-	-
COG1397@1|root,COG1397@2|Bacteria,2HEHB@201174|Actinobacteria,4CZQY@85004|Bifidobacteriales	31.3631	8.30376e-08	Pearson's Chi-squared test with Yates' continuity correction	Bifidobacterium adolescentis	0.00701754	0.125	ADP-ribosylglycohydrolase	-	-	-
COG0463@1|root,COG0463@2|Bacteria,2I2GR@201174|Actinobacteria,4CZTN@85004|Bifidobacteriales	31.2935	8.59205e-08	Pearson's Chi-squared test with Yates' continuity correction	Bifidobacterium adolescentis	0.238596	0.45	Glycosyl transferase family 2	-	-	-
28VJK@1|root,2ZHMZ@2|Bacteria,2GSC0@201174|Actinobacteria,4D1H4@85004|Bifidobacteriales	31.1357	9.30647e-08	Pearson's Chi-squared test with Yates' continuity correction	Bifidobacterium adolescentis	0.0561404	0.2125	-	-	-	-
2E5CN@1|root,3304R@2|Bacteria,2I2GJ@201174|Actinobacteria,4D0SD@85004|Bifidobacteriales	31.1357	9.30647e-08	Pearson's Chi-squared test with Yates' continuity correction	Bifidobacterium adolescentis	0.94386	0.7875	-	-	-	-
2DER4@1|root,2ZNXD@2|Bacteria,1W32Q@1239|Firmicutes,24UYB@186801|Clostridia	31.117	9.39378e-08	Pearson's Chi-squared test with Yates' continuity correction	Bifidobacterium adolescentis	0.101754	0.0075	-	-	-	-
COG4585@1|root,COG4585@2|Bacteria,2IKQ3@201174|Actinobacteria,4D15W@85004|Bifidobacteriales	31.0289	9.82715e-08	Pearson's Chi-squared test with Yates' continuity correction	Bifidobacterium adolescentis	0.238596	0.0825	Histidine kinase	-	-	-
COG1192@1|root,COG1192@2|Bacteria,2ICWE@201174|Actinobacteria,4D14U@85004|Bifidobacteriales	31.0205	9.86734e-08	Pearson's Chi-squared test with Yates' continuity correction	Bifidobacterium adolescentis	0.0350877	0.1775	AAA domain	-	ko:K03496	-
COG3409@1|root,COG3409@2|Bacteria,2GMEN@201174|Actinobacteria,4D1HF@85004|Bifidobacteriales	30.9557	1.01878e-07	Pearson's Chi-squared test with Yates' continuity correction	Bifidobacterium adolescentis	0.045614	0.195	Domain of unknown function (DUF1906)	-	-	-
COG1091@1|root,COG1898@1|root,COG1091@2|Bacteria,COG1898@2|Bacteria,2GNY8@201174|Actinobacteria,4CZ18@85004|Bifidobacteriales	30.722	1.14594e-07	Pearson's Chi-squared test with Yates' continuity correction	Bifidobacterium adolescentis	0.154386	0.3475	Catalyzes the reduction of dTDP-6-deoxy-L-lyxo-4- hexulose to yield dTDP-L-rhamnose	1.1.1.133,5.1.3.13	ko:K00067,ko:K01790	-
COG1409@1|root,COG1409@2|Bacteria,2GNU9@201174|Actinobacteria,4CZXA@85004|Bifidobacteriales	30.65	1.18788e-07	Pearson's Chi-squared test with Yates' continuity correction	Bifidobacterium adolescentis	0.00350877	0.115	Hydrolyzes cAMP to 5'-AMP. Plays an important regulatory role in modulating the intracellular concentration of cAMP, thereby influencing cAMP-dependent processes	-	-	-
COG0842@1|root,COG0842@2|Bacteria,2H9HW@201174|Actinobacteria,4CZ1J@85004|Bifidobacteriales	30.5714	1.23494e-07	Pearson's Chi-squared test with Yates' continuity correction	Bifidobacterium adolescentis	0.989474	0.87	ABC-2 family transporter protein	-	ko:K01992	-
COG1215@1|root,COG4030@1|root,COG1215@2|Bacteria,COG4030@2|Bacteria,2GJFD@201174|Actinobacteria,4CZ06@85004|Bifidobacteriales	30.5714	1.23494e-07	Pearson's Chi-squared test with Yates' continuity correction	Bifidobacterium adolescentis	0.0105263	0.13	Protein of unknown function (DUF2961)	-	-	-
COG0394@1|root,COG0394@2|Bacteria,2IHR3@201174|Actinobacteria,4D1A6@85004|Bifidobacteriales	30.5543	1.24519e-07	Pearson's Chi-squared test with Yates' continuity correction	Bifidobacterium adolescentis	0.00701754	0.1225	Belongs to the low molecular weight phosphotyrosine protein phosphatase family	1.20.4.1,2.8.4.2	ko:K03741,ko:K18701	-
COG0583@1|root,COG0583@2|Bacteria,2GK13@201174|Actinobacteria,4CZKC@85004|Bifidobacteriales	30.5543	1.24519e-07	Pearson's Chi-squared test with Yates' continuity correction	Bifidobacterium adolescentis	0.00701754	0.1225	LysR substrate binding domain	-	-	-
2E37I@1|root,32Y78@2|Bacteria,2IKDS@201174|Actinobacteria,4CZQ1@85004|Bifidobacteriales	30.5449	1.25087e-07	Pearson's Chi-squared test with Yates' continuity correction	Bifidobacterium adolescentis	0.0526316	0.205	-	-	-	-
COG1442@1|root,COG1442@2|Bacteria,2I2GU@201174|Actinobacteria,4D0KN@85004|Bifidobacteriales	29.9654	1.67608e-07	Pearson's Chi-squared test with Yates' continuity correction	Bifidobacterium adolescentis	0.231579	0.08	Glycosyl transferase family 8	-	-	-
COG4823@1|root,COG4823@2|Bacteria,2HWAP@201174|Actinobacteria,4D0Z3@85004|Bifidobacteriales	29.9256	1.70893e-07	Pearson's Chi-squared test with Yates' continuity correction	Bifidobacterium adolescentis	0.178947	0.0475	Abi-like protein	-	-	-
COG0518@1|root,COG0519@1|root,COG0518@2|Bacteria,COG0519@2|Bacteria,2GM09@201174|Actinobacteria,4CZC3@85004|Bifidobacteriales	29.9245	1.70945e-07	Pearson's Chi-squared test with Yates' continuity correction	Bifidobacterium adolescentis	0.929825	0.77	Catalyzes the synthesis of GMP from XMP	6.3.5.2	ko:K01951	-
COG0629@1|root,COG0629@2|Bacteria,2GMM3@201174|Actinobacteria,4D25T@85004|Bifidobacteriales	29.868	1.75804e-07	Pearson's Chi-squared test with Yates' continuity correction	Bifidobacterium adolescentis	0.235088	0.0825	Single-strand binding protein family	-	ko:K03111	-
2B58D@1|root,31Y2C@2|Bacteria,2GXSC@201174|Actinobacteria,4D1RP@85004|Bifidobacteriales	29.8056	1.8145e-07	Pearson's Chi-squared test with Yates' continuity correction	Bifidobacterium adolescentis	0.077193	0.24	Bacterial mobilisation protein (MobC)	-	-	-
COG3877@1|root,COG3877@2|Bacteria,2INCH@201174|Actinobacteria,4D10P@85004|Bifidobacteriales	29.7752	1.84272e-07	Pearson's Chi-squared test with Yates' continuity correction	Bifidobacterium adolescentis	0.392982	0.2	Protein of unknown function (DUF2089)	-	-	-
COG3293@1|root,COG3293@2|Bacteria,2GX1N@201174|Actinobacteria,4D2D5@85004|Bifidobacteriales	29.7679	1.84913e-07	Pearson's Chi-squared test with Yates' continuity correction	Bifidobacterium adolescentis	0.0105263	0.1275	Transposase DDE domain	-	-	-
2B035@1|root,31SDG@2|Bacteria,2GQKR@201174|Actinobacteria,4D1FZ@85004|Bifidobacteriales	29.7335	1.88117e-07	Pearson's Chi-squared test with Yates' continuity correction	Bifidobacterium adolescentis	0.322807	0.145	-	-	-	-
COG5578@1|root,COG5578@2|Bacteria,2IBKF@201174|Actinobacteria,4D0E0@85004|Bifidobacteriales	29.5415	2.07421e-07	Pearson's Chi-squared test with Yates' continuity correction	Bifidobacterium adolescentis	0.877193	0.6975	Protein of unknown function, DUF624	-	-	-
29XRE@1|root,30JH3@2|Bacteria,2IJCR@201174|Actinobacteria,4D0VP@85004|Bifidobacteriales	29.5337	2.08196e-07	Pearson's Chi-squared test with Yates' continuity correction	Bifidobacterium adolescentis	0.308772	0.135	ABC-2 family transporter protein	-	-	-
COG4584@1|root,COG4584@2|Bacteria,2IBDV@201174|Actinobacteria,4CZS6@85004|Bifidobacteriales	29.4329	2.18764e-07	Pearson's Chi-squared test with Yates' continuity correction	Bifidobacterium adolescentis	0.182456	0.3775	PFAM Integrase catalytic	-	-	-
COG0732@1|root,COG0732@2|Bacteria,2HV7T@201174|Actinobacteria,4D1AX@85004|Bifidobacteriales	29.4013	2.22122e-07	Pearson's Chi-squared test with Yates' continuity correction	Bifidobacterium adolescentis	0.0912281	0.005	Type I restriction modification DNA specificity domain	3.1.21.3	ko:K01154	-
COG1475@1|root,COG1475@2|Bacteria,2H4PH@201174|Actinobacteria	29.4013	2.22122e-07	Pearson's Chi-squared test with Yates' continuity correction	Bifidobacterium adolescentis	0.0912281	0.005	DNA binding	-	-	-
2DHZF@1|root,301H4@2|Bacteria,2HDFZ@201174|Actinobacteria,4D2KW@85004|Bifidobacteriales	29.3535	2.27598e-07	Pearson's Chi-squared test with Yates' continuity correction	Bifidobacterium adolescentis	0.284211	0.1175	-	-	-	-
2BK1M@1|root,32EEV@2|Bacteria,2HBTR@201174|Actinobacteria,4D2KN@85004|Bifidobacteriales	29.0743	2.62226e-07	Pearson's Chi-squared test with Yates' continuity correction	Bifidobacterium adolescentis	0.108772	0.0125	-	-	-	-
COG2182@1|root,COG2182@2|Bacteria,2I2HB@201174|Actinobacteria,4D2VH@85004|Bifidobacteriales	29.0743	2.62226e-07	Pearson's Chi-squared test with Yates' continuity correction	Bifidobacterium adolescentis	0.108772	0.0125	Bacterial extracellular solute-binding protein	-	ko:K10117	-
COG1518@1|root,COG1518@2|Bacteria,2IH75@201174|Actinobacteria,4D0DT@85004|Bifidobacteriales	29.0384	2.66906e-07	Pearson's Chi-squared test with Yates' continuity correction	Bifidobacterium adolescentis	0.00350877	0.11	CRISPR (clustered regularly interspaced short palindromic repeat), is an adaptive immune system that provides protection against mobile genetic elements (viruses, transposable elements and conjugative plasmids). CRISPR clusters contain spacers, sequences complementary to antecedent mobile elements, and target invading nucleic acids. CRISPR clusters are transcribed and processed into CRISPR RNA (c…	-	ko:K15342	-
COG2197@1|root,COG2197@2|Bacteria,2IQKB@201174|Actinobacteria,4D0VR@85004|Bifidobacteriales	29.0239	2.68842e-07	Pearson's Chi-squared test with Yates' continuity correction	Bifidobacterium adolescentis	0.221053	0.075	helix_turn_helix, Lux Regulon	-	-	-
2BEPE@1|root,328F0@2|Bacteria,2HE7R@201174|Actinobacteria,4D2QI@85004|Bifidobacteriales	28.9456	2.79861e-07	Pearson's Chi-squared test with Yates' continuity correction	Bifidobacterium adolescentis	0.00701754	0.1175	-	-	-	-
COG0221@1|root,COG0221@2|Bacteria,2GM7F@201174|Actinobacteria,4CYWS@85004|Bifidobacteriales	28.5871	3.35374e-07	Pearson's Chi-squared test with Yates' continuity correction	Bifidobacterium adolescentis	0.898246	0.99	Catalyzes the hydrolysis of inorganic pyrophosphate (PPi) forming two phosphate ions	3.6.1.1	ko:K01507	-
2DM1N@1|root,31BIG@2|Bacteria,2IRH6@201174|Actinobacteria,4D0UB@85004|Bifidobacteriales	28.5027	3.49654e-07	Pearson's Chi-squared test with Yates' continuity correction	Bifidobacterium adolescentis	0.473684	0.2725	-	-	-	-
29Y3N@1|root,30JWQ@2|Bacteria,2H7EI@201174|Actinobacteria,4D2DI@85004|Bifidobacteriales	28.4825	3.53132e-07	Pearson's Chi-squared test with Yates' continuity correction	Bifidobacterium adolescentis	0.0175439	0.1375	Protein of unknown function (DUF2442)	-	-	-
COG2314@1|root,COG2314@2|Bacteria,2IQB3@201174|Actinobacteria,4D11Z@85004|Bifidobacteriales	28.4519	3.58557e-07	Pearson's Chi-squared test with Yates' continuity correction	Bifidobacterium adolescentis	0.894737	0.725	TM2 domain	-	-	-
COG0245@1|root,COG0245@2|Bacteria,2II8H@201174|Actinobacteria,4D0X6@85004|Bifidobacteriales	28.1758	4.12067e-07	Pearson's Chi-squared test with Yates' continuity correction	Bifidobacterium adolescentis	0.877193	0.98	Involved in the biosynthesis of isopentenyl diphosphate (IPP) and dimethylallyl diphosphate (DMAPP), two major building blocks of isoprenoid compounds. Catalyzes the conversion of 4- diphosphocytidyl-2-C-methyl-D-erythritol 2-phosphate (CDP-ME2P) to 2-C-methyl-D-erythritol 2,4-cyclodiphosphate (ME-CPP) with a corresponding release of cytidine 5-monophosphate (CMP)	2.7.7.60,4.6.1.12	ko:K01770,ko:K12506	-
COG2706@1|root,COG3757@1|root,COG2706@2|Bacteria,COG3757@2|Bacteria,2IAVI@201174|Actinobacteria	28.1457	4.18181e-07	Pearson's Chi-squared test with Yates' continuity correction	Bifidobacterium adolescentis	0.00701754	0.115	hydrolase, family 25	-	-	-
COG4502@1|root,COG4502@2|Bacteria,2IAHF@201174|Actinobacteria,4D0AG@85004|Bifidobacteriales	28.1457	4.18181e-07	Pearson's Chi-squared test with Yates' continuity correction	Bifidobacterium adolescentis	0.00701754	0.115	5' nucleotidase, deoxy (Pyrimidine), cytosolic type C protein (NT5C)	-	-	-
COG0596@1|root,COG0596@2|Bacteria,2GK03@201174|Actinobacteria,4CZ9T@85004|Bifidobacteriales	28.1451	4.18186e-07	Pearson's Chi-squared test with Yates' continuity correction	Bifidobacterium adolescentis	0.957895	0.82	alpha/beta hydrolase fold	3.4.11.5	ko:K01259	-
COG0038@1|root,COG0038@2|Bacteria,2GPPN@201174|Actinobacteria,4CZPX@85004|Bifidobacteriales	28.015	4.46679e-07	Pearson's Chi-squared test with Yates' continuity correction	Bifidobacterium adolescentis	0.835088	0.9575	Voltage gated chloride channel	-	ko:K03281	-
COG1203@1|root,COG1203@2|Bacteria,2IC92@201174|Actinobacteria,4D0E8@85004|Bifidobacteriales	27.8116	4.95366e-07	Pearson's Chi-squared test with Yates' continuity correction	Bifidobacterium adolescentis	0.136842	0.0275	DEAD-like helicases superfamily	-	ko:K07012	-
COG0629@1|root,COG0629@2|Bacteria,2GMM3@201174|Actinobacteria	27.7671	5.06069e-07	Pearson's Chi-squared test with Yates' continuity correction	Bifidobacterium adolescentis	0.221053	0.0775	single-stranded DNA-binding protein	-	ko:K03111	-
2B12Y@1|root,31TGH@2|Bacteria,2GSE7@201174|Actinobacteria,4D1GD@85004|Bifidobacteriales	27.4983	5.79475e-07	Pearson's Chi-squared test with Yates' continuity correction	Bifidobacterium adolescentis	0.0140351	0.1275	Protein of unknown function (DUF1778)	-	-	-
COG2011@1|root,COG2011@2|Bacteria,2GY65@201174|Actinobacteria,4CZP5@85004|Bifidobacteriales	27.4936	5.80738e-07	Pearson's Chi-squared test with Yates' continuity correction	Bifidobacterium adolescentis	0.0315789	0.16	Psort location CytoplasmicMembrane, score 9.99	-	ko:K02072	-
2EIV5@1|root,331JY@2|Bacteria,2GPKM@201174|Actinobacteria,4D2F7@85004|Bifidobacteriales	27.4423	5.95383e-07	Pearson's Chi-squared test with Yates' continuity correction	Bifidobacterium adolescentis	0.17193	0.0475	-	-	-	-
COG0494@1|root,COG0494@2|Bacteria,2I5YQ@201174|Actinobacteria,4D1BK@85004|Bifidobacteriales	27.4377	5.96632e-07	Pearson's Chi-squared test with Yates' continuity correction	Bifidobacterium adolescentis	0.00350877	0.105	NUDIX domain	-	-	-
COG0637@1|root,COG0637@2|Bacteria,2I362@201174|Actinobacteria,4CZ8D@85004|Bifidobacteriales	27.4205	6.018e-07	Pearson's Chi-squared test with Yates' continuity correction	Bifidobacterium adolescentis	0.845614	0.9625	Haloacid dehalogenase-like hydrolase	-	-	-
2B18D@1|root,31TNU@2|Bacteria,2GSR6@201174|Actinobacteria,4D1ET@85004|Bifidobacteriales	27.3488	6.23865e-07	Pearson's Chi-squared test with Yates' continuity correction	Bifidobacterium adolescentis	0.992982	0.8875	-	-	-	-
2AVIH@1|root,31MB1@2|Bacteria,2IMY2@201174|Actinobacteria,4D12K@85004|Bifidobacteriales	27.1772	6.81045e-07	Pearson's Chi-squared test with Yates' continuity correction	Bifidobacterium adolescentis	0.0210526	0.14	-	-	-	-
COG1464@1|root,COG1464@2|Bacteria,2GMNI@201174|Actinobacteria,4CZAI@85004|Bifidobacteriales	27.1733	6.82248e-07	Pearson's Chi-squared test with Yates' continuity correction	Bifidobacterium adolescentis	0.0350877	0.165	NLPA lipoprotein	-	ko:K02073	-
2B5DY@1|root,3218J@2|Bacteria,2H56U@201174|Actinobacteria,4D28K@85004|Bifidobacteriales	27.1714	6.82728e-07	Pearson's Chi-squared test with Yates' continuity correction	Bifidobacterium adolescentis	0.045614	0.1825	-	-	-	-
29CVK@1|root,2ZZTR@2|Bacteria,2HCE5@201174|Actinobacteria,4D2IE@85004|Bifidobacteriales	26.913	7.75803e-07	Pearson's Chi-squared test with Yates' continuity correction	Bifidobacterium adolescentis	0.0175439	0.1325	-	-	-	-
COG4653@1|root,COG4653@2|Bacteria,2I9E6@201174|Actinobacteria,4D045@85004|Bifidobacteriales	26.913	7.75803e-07	Pearson's Chi-squared test with Yates' continuity correction	Bifidobacterium adolescentis	0.0175439	0.1325	Phage capsid family	-	-	-
COG1073@1|root,COG1073@2|Bacteria,2HZEB@201174|Actinobacteria,4D02D@85004|Bifidobacteriales	26.8876	7.85416e-07	Pearson's Chi-squared test with Yates' continuity correction	Bifidobacterium adolescentis	0.912281	0.755	alpha beta	-	ko:K06889	-
COG1722@1|root,COG1722@2|Bacteria,2GR0U@201174|Actinobacteria,4D18C@85004|Bifidobacteriales	26.7315	8.49902e-07	Pearson's Chi-squared test with Yates' continuity correction	Bifidobacterium adolescentis	0.968421	0.8425	Bidirectionally degrades single-stranded DNA into large acid-insoluble oligonucleotides, which are then degraded further into small acid-soluble oligonucleotides	3.1.11.6	ko:K03602	-
COG2519@1|root,COG2519@2|Bacteria,2GJPD@201174|Actinobacteria,4CYUG@85004|Bifidobacteriales	26.7117	8.58197e-07	Pearson's Chi-squared test with Yates' continuity correction	Bifidobacterium adolescentis	0.985965	0.875	Catalyzes the S-adenosyl-L-methionine-dependent formation of N(1)-methyladenine at position 58 (m1A58) in tRNA	2.1.1.219,2.1.1.220	ko:K07442	-
COG0357@1|root,COG0357@2|Bacteria,2GM9Z@201174|Actinobacteria,4CZ29@85004|Bifidobacteriales	26.6693	8.76106e-07	Pearson's Chi-squared test with Yates' continuity correction	Bifidobacterium adolescentis	0.94386	0.8025	Specifically methylates the N7 position of a guanine in 16S rRNA	2.1.1.170	ko:K03501	-
COG0642@1|root,COG2205@2|Bacteria,2I4ZW@201174|Actinobacteria,4CZGX@85004|Bifidobacteriales	26.555	9.28259e-07	Pearson's Chi-squared test with Yates' continuity correction	Bifidobacterium adolescentis	0.00701754	0.11	Domain of unknown function (DUF4173)	-	-	-
COG2013@1|root,COG2013@2|Bacteria,1TPN2@1239|Firmicutes,2499B@186801|Clostridia,2686F@186813|unclassified Clostridiales	26.4677	9.70127e-07	Pearson's Chi-squared test with Yates' continuity correction	Bifidobacterium adolescentis	0.0842105	0.005	Mitochondrial biogenesis AIM24	-	-	-
COG1893@1|root,COG1893@2|Bacteria,2HZCX@201174|Actinobacteria,4CZN4@85004|Bifidobacteriales	26.418	9.94626e-07	Pearson's Chi-squared test with Yates' continuity correction	Bifidobacterium adolescentis	0.0350877	0.1625	Catalyzes the NADPH-dependent reduction of ketopantoate into pantoic acid	1.1.1.169	ko:K00077	-
COG0286@1|root,COG0286@2|Bacteria,2GP6Y@201174|Actinobacteria,4CZX4@85004|Bifidobacteriales	26.2454	1.08587e-06	Pearson's Chi-squared test with Yates' continuity correction	Bifidobacterium adolescentis	0.101754	0.0125	HsdM N-terminal domain	2.1.1.72	ko:K03427	-
298ZI@1|root,2ZW3A@2|Bacteria,2GP6V@201174|Actinobacteria,4D056@85004|Bifidobacteriales	26.134	1.14914e-06	Pearson's Chi-squared test with Yates' continuity correction	Bifidobacterium adolescentis	0.0175439	0.13	ECF transporter, substrate-specific component	-	-	-
2BEER@1|root,3285Y@2|Bacteria,2HDXV@201174|Actinobacteria,4D2JP@85004|Bifidobacteriales	26.134	1.14914e-06	Pearson's Chi-squared test with Yates' continuity correction	Bifidobacterium adolescentis	0.0175439	0.13	-	-	-	-
COG1215@1|root,COG1215@2|Bacteria,2GKKV@201174|Actinobacteria,4CZEG@85004|Bifidobacteriales	26.134	1.14914e-06	Pearson's Chi-squared test with Yates' continuity correction	Bifidobacterium adolescentis	0.0175439	0.13	Glycosyl transferase family 2	-	ko:K20534	GT2
COG4690@1|root,COG4690@2|Bacteria,2GM80@201174|Actinobacteria,4CYT0@85004|Bifidobacteriales	26.0403	1.20566e-06	Pearson's Chi-squared test with Yates' continuity correction	Bifidobacterium adolescentis	0.863158	0.97	Peptidase family C69	-	ko:K08659	-
COG2730@1|root,COG2730@2|Bacteria,2I8WH@201174|Actinobacteria,4CZV7@85004|Bifidobacteriales	25.9967	1.23128e-06	Pearson's Chi-squared test with Yates' continuity correction	Bifidobacterium adolescentis	0.831579	0.6525	Belongs to the glycosyl hydrolase 5 (cellulase A) family	3.2.1.4,3.2.1.58	ko:K01179,ko:K01210	GH5,GH9
COG0174@1|root,COG0174@2|Bacteria,2GMR5@201174|Actinobacteria,4CZUE@85004|Bifidobacteriales	25.9288	1.275e-06	Pearson's Chi-squared test with Yates' continuity correction	Bifidobacterium adolescentis	0.0140351	0.1225	Bacterial alpha-L-rhamnosidase C-terminal domain	3.2.1.40	ko:K05989	-
2BFP2@1|root,329HJ@2|Bacteria,2IR1Q@201174|Actinobacteria,4D19I@85004|Bifidobacteriales	25.8595	1.32057e-06	Pearson's Chi-squared test with Yates' continuity correction	Bifidobacterium adolescentis	0.319298	0.1525	-	-	-	-
2A0Y7@1|root,30P3F@2|Bacteria,2ICTN@201174|Actinobacteria,4D0DG@85004|Bifidobacteriales	25.848	1.32726e-06	Pearson's Chi-squared test with Yates' continuity correction	Bifidobacterium adolescentis	0.00350877	0.1	-	-	-	-
COG3757@1|root,COG3757@2|Bacteria,2I2GQ@201174|Actinobacteria,4D08Z@85004|Bifidobacteriales	25.7995	1.35796e-06	Pearson's Chi-squared test with Yates' continuity correction	Bifidobacterium adolescentis	0.0105263	0.115	Glycosyl hydrolases family 25	-	-	-
COG0346@1|root,COG0346@2|Bacteria,2II51@201174|Actinobacteria,4D0V7@85004|Bifidobacteriales	25.5852	1.51545e-06	Pearson's Chi-squared test with Yates' continuity correction	Bifidobacterium adolescentis	0.0982456	0.255	Glyoxalase/Bleomycin resistance protein/Dioxygenase superfamily	-	-	-
2ENTG@1|root,33GEN@2|Bacteria,2GSYZ@201174|Actinobacteria,4D1GG@85004|Bifidobacteriales	25.359	1.70041e-06	Pearson's Chi-squared test with Yates' continuity correction	Bifidobacterium adolescentis	0.0175439	0.1275	-	-	-	-
2BNW4@1|root,32HJZ@2|Bacteria,2H5A1@201174|Actinobacteria,4D27T@85004|Bifidobacteriales	25.2021	1.84072e-06	Pearson's Chi-squared test with Yates' continuity correction	Bifidobacterium adolescentis	0.277193	0.1225	-	-	-	-
COG3550@1|root,COG3550@2|Bacteria,2HUV3@201174|Actinobacteria,4CVR5@84998|Coriobacteriia	25.012	2.02714e-06	Pearson's Chi-squared test with Yates' continuity correction	Bifidobacterium adolescentis	0.0807018	0.005	Pfam:CtkA_N	-	-	-
COG4585@1|root,COG4585@2|Bacteria,2GJEG@201174|Actinobacteria,4CZ1M@85004|Bifidobacteriales	24.8889	2.15854e-06	Pearson's Chi-squared test with Yates' continuity correction	Bifidobacterium adolescentis	0.929825	0.7875	Histidine kinase	-	-	-
2ASI3@1|root,31HYI@2|Bacteria,2HMGN@201174|Actinobacteria,4D6Z4@85005|Actinomycetales	24.8869	2.15968e-06	Pearson's Chi-squared test with Yates' continuity correction	Bifidobacterium adolescentis	0.0736842	0.0025	-	-	-	-
COG2026@1|root,COG2026@2|Bacteria,2GSVC@201174|Actinobacteria,4CWMI@84998|Coriobacteriia	24.8869	2.15968e-06	Pearson's Chi-squared test with Yates' continuity correction	Bifidobacterium adolescentis	0.0736842	0.0025	addiction module toxin, RelE StbE family	-	ko:K06218	-
COG3572@1|root,COG3572@2|Bacteria,2GJPI@201174|Actinobacteria,4CYZP@85004|Bifidobacteriales	24.8086	2.2463e-06	Pearson's Chi-squared test with Yates' continuity correction	Bifidobacterium adolescentis	0.97193	0.855	Glutamate-cysteine ligase family 2(GCS2)	6.3.2.2	ko:K01919	-
2AXW3@1|root,31PXC@2|Bacteria,2IRCA@201174|Actinobacteria,4D1CA@85004|Bifidobacteriales	24.7332	2.33537e-06	Pearson's Chi-squared test with Yates' continuity correction	Bifidobacterium adolescentis	0.308772	0.1475	-	-	-	-
COG1192@1|root,COG1192@2|Bacteria,2GMU7@201174|Actinobacteria,4CZ2D@85004|Bifidobacteriales	24.6369	2.45177e-06	Pearson's Chi-squared test with Yates' continuity correction	Bifidobacterium adolescentis	0.947368	0.815	CobQ CobB MinD ParA nucleotide binding domain protein	-	ko:K03496	-
COG5492@1|root,COG5492@2|Bacteria,2GUYJ@201174|Actinobacteria,4D1EW@85004|Bifidobacteriales	24.4333	2.71805e-06	Pearson's Chi-squared test with Yates' continuity correction	Bifidobacterium adolescentis	0.0245614	0.1375	domain, Protein	-	-	-
2BH0G@1|root,32B0K@2|Bacteria,2GXWI@201174|Actinobacteria,4D1T1@85004|Bifidobacteriales	24.374	2.80006e-06	Pearson's Chi-squared test with Yates' continuity correction	Bifidobacterium adolescentis	0.0140351	0.1175	-	-	-	-
COG1305@1|root,COG1305@2|Bacteria,2GN5D@201174|Actinobacteria,4CZBJ@85004|Bifidobacteriales	24.374	2.80006e-06	Pearson's Chi-squared test with Yates' continuity correction	Bifidobacterium adolescentis	0.985965	0.8825	Transglutaminase/protease-like homologues	-	-	-
COG0477@1|root,COG2814@2|Bacteria,2I41G@201174|Actinobacteria,4D0JW@85004|Bifidobacteriales	24.2357	3.00544e-06	Pearson's Chi-squared test with Yates' continuity correction	Bifidobacterium adolescentis	0.0105263	0.11	Sugar (and other) transporter	-	ko:K06610	-
2A0PS@1|root,30NU3@2|Bacteria,2IHAD@201174|Actinobacteria,4D0Q4@85004|Bifidobacteriales	24.1239	3.17923e-06	Pearson's Chi-squared test with Yates' continuity correction	Bifidobacterium adolescentis	0.112281	0.02	-	-	-	-
2B163@1|root,31TK5@2|Bacteria,2IGP1@201174|Actinobacteria,4D129@85004|Bifidobacteriales	24.1239	3.17923e-06	Pearson's Chi-squared test with Yates' continuity correction	Bifidobacterium adolescentis	0.112281	0.02	-	-	-	-
2EPQN@1|root,33HB6@2|Bacteria,2IA76@201174|Actinobacteria,4D0AV@85004|Bifidobacteriales	24.1239	3.17923e-06	Pearson's Chi-squared test with Yates' continuity correction	Bifidobacterium adolescentis	0.112281	0.02	-	-	-	-
COG3274@1|root,COG3274@2|Bacteria,2I2GS@201174|Actinobacteria,4D1N3@85004|Bifidobacteriales	24.076	3.2556e-06	Pearson's Chi-squared test with Yates' continuity correction	Bifidobacterium adolescentis	0.101754	0.015	Acyltransferase family	-	-	-
COG0463@1|root,COG1442@1|root,COG0463@2|Bacteria,COG1442@2|Bacteria,2I2GT@201174|Actinobacteria,4D2V5@85004|Bifidobacteriales	24.0741	3.2576e-06	Pearson's Chi-squared test with Yates' continuity correction	Bifidobacterium adolescentis	0.182456	0.06	Glycosyl transferase family 8	-	-	-
COG0184@1|root,COG0184@2|Bacteria,2IQA0@201174|Actinobacteria,4D10E@85004|Bifidobacteriales	24.058	3.28242e-06	Pearson's Chi-squared test with Yates' continuity correction	Bifidobacterium adolescentis	0.97193	0.8575	Forms an intersubunit bridge (bridge B4) with the 23S rRNA of the 50S subunit in the ribosome	-	ko:K02956	-
COG4932@1|root,COG4932@2|Bacteria,2H1EY@201174|Actinobacteria,4D00Q@85004|Bifidobacteriales	23.942	3.48183e-06	Pearson's Chi-squared test with Yates' continuity correction	Bifidobacterium adolescentis	0.673684	0.4825	LPXTG-motif cell wall anchor domain protein	-	-	-
28HDP@1|root,2Z7Q8@2|Bacteria,2GNZ3@201174|Actinobacteria,4D0I4@85004|Bifidobacteriales	23.9277	3.50497e-06	Pearson's Chi-squared test with Yates' continuity correction	Bifidobacterium adolescentis	0.0385965	0.16	-	-	-	-
2B52Z@1|root,31XW8@2|Bacteria,2IQBY@201174|Actinobacteria,4D1CB@85004|Bifidobacteriales	23.896	3.56137e-06	Pearson's Chi-squared test with Yates' continuity correction	Bifidobacterium adolescentis	0.34386	0.1775	-	-	-	-
2DDMI@1|root,2ZIJN@2|Bacteria,2ICIR@201174|Actinobacteria,4D112@85004|Bifidobacteriales	23.7816	3.77365e-06	Pearson's Chi-squared test with Yates' continuity correction	Bifidobacterium adolescentis	0.207018	0.385	-	-	ko:K03646	-
COG1847@1|root,COG1847@2|Bacteria,2GPZK@201174|Actinobacteria,4CYQQ@85004|Bifidobacteriales	23.617	4.10214e-06	Pearson's Chi-squared test with Yates' continuity correction	Bifidobacterium adolescentis	0.936842	0.8025	Putative single-stranded nucleic acids-binding domain	-	ko:K06346	-
2A2C2@1|root,30QP0@2|Bacteria,2HCT4@201174|Actinobacteria,4D2I4@85004|Bifidobacteriales	23.6023	4.13266e-06	Pearson's Chi-squared test with Yates' continuity correction	Bifidobacterium adolescentis	0.0140351	0.115	-	-	-	-
2B5EI@1|root,31Y92@2|Bacteria,2GUFA@201174|Actinobacteria,4D1HA@85004|Bifidobacteriales	23.484	4.38579e-06	Pearson's Chi-squared test with Yates' continuity correction	Bifidobacterium adolescentis	0.00350877	0.0925	-	-	-	-
COG0834@1|root,COG0834@2|Bacteria,2GJQW@201174|Actinobacteria,4D0FX@85004|Bifidobacteriales	23.484	4.38579e-06	Pearson's Chi-squared test with Yates' continuity correction	Bifidobacterium adolescentis	0.00350877	0.0925	Bacterial periplasmic substrate-binding proteins	-	ko:K02424	-
COG1126@1|root,COG1126@2|Bacteria,2GIZW@201174|Actinobacteria,4D0CN@85004|Bifidobacteriales	23.484	4.38579e-06	Pearson's Chi-squared test with Yates' continuity correction	Bifidobacterium adolescentis	0.00350877	0.0925	ATPases associated with a variety of cellular activities	3.6.3.21	ko:K02028	-
COG0477@1|root,COG2814@2|Bacteria,2GK8C@201174|Actinobacteria,4CZH1@85004|Bifidobacteriales	23.4747	4.40486e-06	Pearson's Chi-squared test with Yates' continuity correction	Bifidobacterium adolescentis	0.877193	0.72	Major Facilitator Superfamily	-	ko:K18567,ko:K19577	-
COG0477@1|root,COG2814@2|Bacteria,2H8UD@201174|Actinobacteria,4CZ16@85004|Bifidobacteriales	23.459	4.4398e-06	Pearson's Chi-squared test with Yates' continuity correction	Bifidobacterium adolescentis	0.0105263	0.1075	Major Facilitator Superfamily	-	-	-
29WJC@1|root,30I5N@2|Bacteria,2HZXY@201174|Actinobacteria,4D27B@85004|Bifidobacteriales	23.4222	4.52196e-06	Pearson's Chi-squared test with Yates' continuity correction	Bifidobacterium adolescentis	0.0701754	0.0025	Domain of unknown function (DUF4839)	-	-	-
2E9K0@1|root,333SV@2|Bacteria,2GW70@201174|Actinobacteria	23.4222	4.52196e-06	Pearson's Chi-squared test with Yates' continuity correction	Bifidobacterium adolescentis	0.0701754	0.0025	-	-	-	-
COG0438@1|root,COG0438@2|Bacteria,2IBM0@201174|Actinobacteria,4CZE4@85004|Bifidobacteriales	23.4104	4.54754e-06	Pearson's Chi-squared test with Yates' continuity correction	Bifidobacterium adolescentis	0.00701754	0.1	Domain of unknown function (DUF1972)	-	-	-
COG1674@1|root,COG1674@2|Bacteria,2GJA3@201174|Actinobacteria,2357D@1762|Mycobacteriaceae	23.4104	4.54754e-06	Pearson's Chi-squared test with Yates' continuity correction	Bifidobacterium adolescentis	0.00701754	0.1	ATP binding P-loop motif. it is found in the FtsK cell division protein from E. coli and the stage III sporulation protein E SpoIIIE, which has roles in regulation of prespore specific gene expression in B. subtilis. a mutation in FtsK causes a temperature sensitive block in cell division and it is involved in peptidoglycan synthesis or modification. the SpoIIIE protein is implicated in intercell…	-	ko:K03466	-
COG3087@1|root,COG3087@2|Bacteria,2HRQY@201174|Actinobacteria,4CYQ9@85004|Bifidobacteriales	23.2461	4.94307e-06	Pearson's Chi-squared test with Yates' continuity correction	Bifidobacterium adolescentis	0.150877	0.315	Cell surface antigen C-terminus	-	-	-
COG1490@1|root,COG1490@2|Bacteria,2IKVR@201174|Actinobacteria,4D0VE@85004|Bifidobacteriales	23.1352	5.22316e-06	Pearson's Chi-squared test with Yates' continuity correction	Bifidobacterium adolescentis	0.778947	0.9125	rejects L-amino acids rather than detecting D-amino acids in the active site. By recycling D-aminoacyl-tRNA to D-amino acids and free tRNA molecules, this enzyme counteracts the toxicity associated with the formation of D-aminoacyl-tRNA entities in vivo and helps enforce protein L-homochirality	-	ko:K07560	-
2APTZ@1|root,31EYD@2|Bacteria,2ICWI@201174|Actinobacteria,4D0N4@85004|Bifidobacteriales	23.1138	5.27771e-06	Pearson's Chi-squared test with Yates' continuity correction	Bifidobacterium adolescentis	0.133333	0.0325	-	-	-	-
COG0791@1|root,COG0791@2|Bacteria,2IJA2@201174|Actinobacteria,4D0VQ@85004|Bifidobacteriales	23.1138	5.27771e-06	Pearson's Chi-squared test with Yates' continuity correction	Bifidobacterium adolescentis	0.133333	0.0325	NLP P60 protein	-	-	-
COG0480@1|root,COG0480@2|Bacteria,2GKB3@201174|Actinobacteria,4CYTB@85004|Bifidobacteriales	23.0329	5.50162e-06	Pearson's Chi-squared test with Yates' continuity correction	Bifidobacterium adolescentis	0.894737	0.745	Catalyzes the GTP-dependent ribosomal translocation step during translation elongation. During this step, the ribosome changes from the pre-translocational (PRE) to the post- translocational (POST) state as the newly formed A-site-bound peptidyl-tRNA and P-site-bound deacylated tRNA move to the P and E sites, respectively. Catalyzes the coordinated movement of the two tRNA molecules, the mRNA and…	-	ko:K02355	-
2DKX6@1|root,30QMZ@2|Bacteria	22.9453	5.75385e-06	Pearson's Chi-squared test with Yates' continuity correction	Bifidobacterium adolescentis	0.178947	0.06	-	-	-	-
COG1087@1|root,COG1087@2|Bacteria,2GMCW@201174|Actinobacteria,4CZDB@85004|Bifidobacteriales	22.9144	5.84264e-06	Pearson's Chi-squared test with Yates' continuity correction	Bifidobacterium adolescentis	0.912281	0.99	Belongs to the NAD(P)-dependent epimerase dehydratase family	5.1.3.2	ko:K01784	-
COG0765@1|root,COG0765@2|Bacteria,2GJJ9@201174|Actinobacteria,4CZIX@85004|Bifidobacteriales	22.7015	6.49912e-06	Pearson's Chi-squared test with Yates' continuity correction	Bifidobacterium adolescentis	0.00350877	0.09	Binding-protein-dependent transport system inner membrane component	-	ko:K02029,ko:K02030,ko:K02424,ko:K10009	-
COG0765@1|root,COG0765@2|Bacteria,2GJJ9@201174|Actinobacteria,4CZIX@85004|Bifidobacteriales	22.7015	6.49912e-06	Pearson's Chi-squared test with Yates' continuity correction	Bifidobacterium adolescentis	0.00350877	0.09	Binding-protein-dependent transport system inner membrane component	-	ko:K02029,ko:K02424,ko:K10009	-
COG3464@1|root,COG3464@2|Bacteria,2I00A@201174|Actinobacteria,4D2GS@85004|Bifidobacteriales	22.7015	6.49912e-06	Pearson's Chi-squared test with Yates' continuity correction	Bifidobacterium adolescentis	0.00350877	0.09	Transposase	-	-	-
COG0675@1|root,COG0675@2|Bacteria,2GM6K@201174|Actinobacteria,4D14G@85004|Bifidobacteriales	22.6321	6.7265e-06	Pearson's Chi-squared test with Yates' continuity correction	Bifidobacterium adolescentis	0.00701754	0.0975	Psort location Cytoplasmic, score 8.87	-	ko:K07496	-
COG1574@1|root,COG1574@2|Bacteria,2GJVW@201174|Actinobacteria,4CZQ4@85004|Bifidobacteriales	22.5896	6.875e-06	Pearson's Chi-squared test with Yates' continuity correction	Bifidobacterium adolescentis	0.978947	0.875	Amidohydrolase family	-	-	-
COG1475@1|root,COG1475@2|Bacteria,2GNRN@201174|Actinobacteria,4CYUE@85004|Bifidobacteriales	22.5124	7.14456e-06	Pearson's Chi-squared test with Yates' continuity correction	Bifidobacterium adolescentis	0.947368	0.8225	Belongs to the ParB family	-	ko:K03497	-
COG4734@1|root,COG4734@2|Bacteria,2ICX2@201174|Actinobacteria,4D0K8@85004|Bifidobacteriales	22.4014	7.5545e-06	Pearson's Chi-squared test with Yates' continuity correction	Bifidobacterium adolescentis	0.0561404	0.1825	Antirestriction protein (ArdA)	-	-	-
COG0477@1|root,COG0477@2|Bacteria,2HC9X@201174|Actinobacteria,4D2XP@85004|Bifidobacteriales	22.2997	7.95513e-06	Pearson's Chi-squared test with Yates' continuity correction	Bifidobacterium adolescentis	0.0175439	0.1175	Sugar (and other) transporter	-	ko:K08139	-
2B5F1@1|root,31Y9I@2|Bacteria,2GW7I@201174|Actinobacteria,4D1J8@85004|Bifidobacteriales	22.185	8.42613e-06	Pearson's Chi-squared test with Yates' continuity correction	Bifidobacterium adolescentis	0.0245614	0.13	-	-	-	-
2CRD1@1|root,32SNW@2|Bacteria,4NTAZ@976|Bacteroidetes,1I4JK@117743|Flavobacteriia,47IDB@76831|Myroides	22.1245	8.68716e-06	Pearson's Chi-squared test with Yates' continuity correction	Bifidobacterium adolescentis	0.0736842	0.005	-	-	-	-
COG0629@1|root,COG0629@2|Bacteria,2GMM3@201174|Actinobacteria,22K8T@1653|Corynebacteriaceae	22.1245	8.68716e-06	Pearson's Chi-squared test with Yates' continuity correction	Bifidobacterium adolescentis	0.0736842	0.005	Single-stranded DNA-binding protein	-	ko:K03111	-
2EECP@1|root,3386X@2|Bacteria,2HD3K@201174|Actinobacteria	22.0645	8.94944e-06	Pearson's Chi-squared test with Yates' continuity correction	Bifidobacterium adolescentis	0.101754	0.0175	-	-	-	-
COG0551@1|root,COG0551@2|Bacteria,2GZ90@201174|Actinobacteria,4D1TN@85004|Bifidobacteriales	22.0645	8.94944e-06	Pearson's Chi-squared test with Yates' continuity correction	Bifidobacterium adolescentis	0.101754	0.0175	Nuclease-related domain	-	-	-
COG0433@1|root,COG0433@2|Bacteria	21.964	9.41447e-06	Pearson's Chi-squared test with Yates' continuity correction	Bifidobacterium adolescentis	0.0666667	0.0025	helicase activity	-	ko:K06915	-
COG4932@1|root,COG4932@2|Bacteria,1V456@1239|Firmicutes	21.964	9.41447e-06	Pearson's Chi-squared test with Yates' continuity correction	Bifidobacterium adolescentis	0.0666667	0.0025	domain protein	-	-	-
COG5184@1|root,COG5184@2|Bacteria,2IDCM@201174|Actinobacteria	21.964	9.41447e-06	Pearson's Chi-squared test with Yates' continuity correction	Bifidobacterium adolescentis	0.0666667	0.0025	Regulator of chromosome condensation (RCC1) repeat	-	-	-
2BAM6@1|root,3241Z@2|Bacteria,2H8UR@201174|Actinobacteria,4D2EM@85004|Bifidobacteriales	21.9218	9.60442e-06	Pearson's Chi-squared test with Yates' continuity correction	Bifidobacterium adolescentis	0.00350877	0.0875	-	-	-	-
COG4585@1|root,COG4585@2|Bacteria,2I9G4@201174|Actinobacteria,4CZHY@85004|Bifidobacteriales	21.9162	9.6304e-06	Pearson's Chi-squared test with Yates' continuity correction	Bifidobacterium adolescentis	0.989474	0.8975	Histidine kinase	-	-	-
2B85U@1|root,321E3@2|Bacteria,2H5ED@201174|Actinobacteria,4D283@85004|Bifidobacteriales	21.5455	1.16287e-05	Pearson's Chi-squared test with Yates' continuity correction	Bifidobacterium adolescentis	0.0175439	0.115	-	-	-	-
29ZAV@1|root,30M99@2|Bacteria,2HZQ5@201174|Actinobacteria,4D17Y@85004|Bifidobacteriales	21.5232	1.17588e-05	Pearson's Chi-squared test with Yates' continuity correction	Bifidobacterium adolescentis	0.0842105	0.01	Protein of unknown function (DUF2786)	-	-	-
2A0I6@1|root,30NNB@2|Bacteria,2GJ8M@201174|Actinobacteria,4D0ZN@85004|Bifidobacteriales	21.5232	1.17588e-05	Pearson's Chi-squared test with Yates' continuity correction	Bifidobacterium adolescentis	0.915789	0.99	-	-	-	-
COG0233@1|root,COG0233@2|Bacteria,2GJ9J@201174|Actinobacteria,4CYTF@85004|Bifidobacteriales	21.4451	1.22325e-05	Pearson's Chi-squared test with Yates' continuity correction	Bifidobacterium adolescentis	0.975439	0.8725	Responsible for the release of ribosomes from messenger RNA at the termination of protein biosynthesis. May increase the efficiency of translation by recycling ribosomes from one round of translation to another	-	ko:K02838	-
COG3505@1|root,COG3505@2|Bacteria,2HZ9D@201174|Actinobacteria,4CZ1V@85004|Bifidobacteriales	21.4451	1.22325e-05	Pearson's Chi-squared test with Yates' continuity correction	Bifidobacterium adolescentis	0.0245614	0.1275	Type IV secretory system Conjugative DNA transfer	-	ko:K03205	-
29TNW@1|root,30EWU@2|Bacteria,2HB4Z@201174|Actinobacteria,4D2JF@85004|Bifidobacteriales	21.3106	1.31088e-05	Pearson's Chi-squared test with Yates' continuity correction	Bifidobacterium adolescentis	0.0140351	0.1075	-	-	-	-
2BIEZ@1|root,32CMF@2|Bacteria,2GSHH@201174|Actinobacteria,4D1JU@85004|Bifidobacteriales	21.3106	1.31088e-05	Pearson's Chi-squared test with Yates' continuity correction	Bifidobacterium adolescentis	0.0140351	0.1075	Protein of unknown function (DUF3801)	-	-	-
COG2815@1|root,COG2815@2|Bacteria,2IAHD@201174|Actinobacteria,4D094@85004|Bifidobacteriales	21.2985	1.31784e-05	Pearson's Chi-squared test with Yates' continuity correction	Bifidobacterium adolescentis	0.775439	0.605	PASTA domain	2.7.11.1	ko:K12132	-
2AR26@1|root,31GB5@2|Bacteria,2IF4V@201174|Actinobacteria,4D0GW@85004|Bifidobacteriales	21.2726	1.33513e-05	Pearson's Chi-squared test with Yates' continuity correction	Bifidobacterium adolescentis	0.0350877	0.145	-	-	-	-
COG1132@1|root,COG1132@2|Bacteria,2GITR@201174|Actinobacteria,4CZPJ@85004|Bifidobacteriales	21.2699	1.33671e-05	Pearson's Chi-squared test with Yates' continuity correction	Bifidobacterium adolescentis	0.863158	0.9625	ABC transporter transmembrane region	-	ko:K06147	-
COG0540@1|root,COG0540@2|Bacteria,2GKNA@201174|Actinobacteria,4CYZR@85004|Bifidobacteriales	21.145	1.42426e-05	Pearson's Chi-squared test with Yates' continuity correction	Bifidobacterium adolescentis	0.996491	0.915	Belongs to the ATCase OTCase family	2.1.3.2	ko:K00609	-
COG1175@1|root,COG1175@2|Bacteria,2IB68@201174|Actinobacteria,4D00T@85004|Bifidobacteriales	21.145	1.42426e-05	Pearson's Chi-squared test with Yates' continuity correction	Bifidobacterium adolescentis	0.00350877	0.085	Binding-protein-dependent transport system inner membrane component	-	ko:K10118	-
COG2182@1|root,COG2182@2|Bacteria,2I5YS@201174|Actinobacteria,4D0AK@85004|Bifidobacteriales	21.145	1.42426e-05	Pearson's Chi-squared test with Yates' continuity correction	Bifidobacterium adolescentis	0.00350877	0.085	Bacterial extracellular solute-binding protein	-	ko:K10117	-
COG3657@1|root,COG3657@2|Bacteria,2IRSY@201174|Actinobacteria,4D1CG@85004|Bifidobacteriales	21.0851	1.46806e-05	Pearson's Chi-squared test with Yates' continuity correction	Bifidobacterium adolescentis	0.00701754	0.0925	Phage derived protein Gp49-like (DUF891)	-	-	-
COG4713@1|root,COG4713@2|Bacteria,2IAIH@201174|Actinobacteria,4D08G@85004|Bifidobacteriales	21.0737	1.47647e-05	Pearson's Chi-squared test with Yates' continuity correction	Bifidobacterium adolescentis	0.242105	0.1075	Predicted membrane protein (DUF2142)	-	-	-
COG0433@1|root,COG0433@2|Bacteria,2I70J@201174|Actinobacteria,4D08A@85004|Bifidobacteriales	21.0257	1.51281e-05	Pearson's Chi-squared test with Yates' continuity correction	Bifidobacterium adolescentis	0.0561404	0.1775	COG0433 Predicted ATPase	-	-	-
COG5479@1|root,COG5479@2|Bacteria,2HYIN@201174|Actinobacteria,4CYU1@85004|Bifidobacteriales	21.0086	1.5256e-05	Pearson's Chi-squared test with Yates' continuity correction	Bifidobacterium adolescentis	0.859649	0.96	Converts alpha-N-acetylneuranimic acid (Neu5Ac) to the beta-anomer, accelerating the equilibrium between the alpha- and beta-anomers. Probably facilitates sialidase-negative bacteria to compete sucessfully for limited amounts of extracellular Neu5Ac, which is likely taken up in the beta-anomer. In addition, the rapid removal of sialic acid from solution might be advantageous to the bacterium to d…	-	-	-
COG2801@1|root,COG2963@1|root,COG2801@2|Bacteria,COG2963@2|Bacteria,2GKW1@201174|Actinobacteria,4CYXY@85004|Bifidobacteriales	20.9714	1.55289e-05	Pearson's Chi-squared test with Yates' continuity correction	Bifidobacterium adolescentis	0.0982456	0.2375	HTH-like domain	-	-	-
2D2AG@1|root,31S1J@2|Bacteria,2I37G@201174|Actinobacteria	20.8825	1.62308e-05	Pearson's Chi-squared test with Yates' continuity correction	Bifidobacterium adolescentis	0.0631579	0.1875	-	-	-	-
COG2801@1|root,COG2801@2|Bacteria,2I8Z0@201174|Actinobacteria,4D0BU@85004|Bifidobacteriales	20.7956	1.6947e-05	Pearson's Chi-squared test with Yates' continuity correction	Bifidobacterium adolescentis	0.0175439	0.1125	Integrase core domain	-	-	-
2CK7Q@1|root,2ZMHH@2|Bacteria	20.7452	1.73951e-05	Pearson's Chi-squared test with Yates' continuity correction	Bifidobacterium adolescentis	0.0982456	0.0175	-	-	-	-
COG1643@1|root,COG1643@2|Bacteria,2GIWX@201174|Actinobacteria,4CZ3C@85004|Bifidobacteriales	20.7246	1.75699e-05	Pearson's Chi-squared test with Yates' continuity correction	Bifidobacterium adolescentis	0.912281	0.9875	Helicase associated domain (HA2) Add an annotation	3.6.4.13	ko:K03578	-
COG4932@1|root,COG4932@2|Bacteria,2HVUZ@201174|Actinobacteria,4CZTB@85004|Bifidobacteriales	20.7102	1.76987e-05	Pearson's Chi-squared test with Yates' continuity correction	Bifidobacterium adolescentis	0.0245614	0.125	domain protein	-	-	-
COG3727@1|root,COG3727@2|Bacteria,2IKPY@201174|Actinobacteria,4D0R6@85004|Bifidobacteriales	20.6644	1.81005e-05	Pearson's Chi-squared test with Yates' continuity correction	Bifidobacterium adolescentis	0.873684	0.9675	May nick specific sequences that contain T G mispairs resulting from m5C-deamination	-	ko:K07458	-
COG4932@1|root,COG5492@1|root,COG4932@2|Bacteria,COG5492@2|Bacteria,2HH2U@201174|Actinobacteria,4CZ5N@85004|Bifidobacteriales	20.6644	1.81005e-05	Pearson's Chi-squared test with Yates' continuity correction	Bifidobacterium adolescentis	0.126316	0.0325	cell wall anchor domain protein	-	-	-
COG1947@1|root,COG1947@2|Bacteria,2GKXD@201174|Actinobacteria,4CZMW@85004|Bifidobacteriales	20.5555	1.91366e-05	Pearson's Chi-squared test with Yates' continuity correction	Bifidobacterium adolescentis	0.950877	0.835	Catalyzes the phosphorylation of the position 2 hydroxy group of 4-diphosphocytidyl-2C-methyl-D-erythritol	2.7.1.148	ko:K00919	-
28R8F@1|root,2ZDN6@2|Bacteria,2HB7M@201174|Actinobacteria	20.5125	1.95573e-05	Pearson's Chi-squared test with Yates' continuity correction	Bifidobacterium adolescentis	0.0631579	0.0025	-	-	-	-
2CJUU@1|root,348WY@2|Bacteria,2H8W0@201174|Actinobacteria,4CX4Q@84998|Coriobacteriia	20.5125	1.95573e-05	Pearson's Chi-squared test with Yates' continuity correction	Bifidobacterium adolescentis	0.0631579	0.0025	-	-	-	-
2DPVJ@1|root,333JK@2|Bacteria,2HCIW@201174|Actinobacteria,4CW3S@84998|Coriobacteriia	20.5125	1.95573e-05	Pearson's Chi-squared test with Yates' continuity correction	Bifidobacterium adolescentis	0.0631579	0.0025	Double zinc ribbon	-	-	-
COG1484@1|root,COG1484@2|Bacteria,2H714@201174|Actinobacteria,4CZRM@85004|Bifidobacteriales	20.4935	1.97433e-05	Pearson's Chi-squared test with Yates' continuity correction	Bifidobacterium adolescentis	0.238596	0.4075	IstB-like ATP binding protein	-	-	-
2AVVG@1|root,31MP9@2|Bacteria,2INFG@201174|Actinobacteria,4D12J@85004|Bifidobacteriales	20.3881	2.0836e-05	Pearson's Chi-squared test with Yates' continuity correction	Bifidobacterium adolescentis	0.989474	0.9025	-	-	-	-
COG1609@1|root,COG1609@2|Bacteria,2GNVD@201174|Actinobacteria,4D0HB@85004|Bifidobacteriales	20.3881	2.0836e-05	Pearson's Chi-squared test with Yates' continuity correction	Bifidobacterium adolescentis	0.0105263	0.0975	Periplasmic binding protein domain	-	ko:K02529	-
2A36R@1|root,30RN9@2|Bacteria,2HD2U@201174|Actinobacteria,4D2P3@85004|Bifidobacteriales	20.371	2.09975e-05	Pearson's Chi-squared test with Yates' continuity correction	Bifidobacterium adolescentis	0.00350877	0.0825	-	-	-	-
2DB6N@1|root,2Z7HZ@2|Bacteria,2I96Y@201174|Actinobacteria,4CZFN@85004|Bifidobacteriales	20.371	2.09975e-05	Pearson's Chi-squared test with Yates' continuity correction	Bifidobacterium adolescentis	0.00350877	0.0825	Domain of unknown function (DUF4392)	-	-	-
COG0366@1|root,COG0366@2|Bacteria,2GIV1@201174|Actinobacteria,4D02P@85004|Bifidobacteriales	20.371	2.09975e-05	Pearson's Chi-squared test with Yates' continuity correction	Bifidobacterium adolescentis	0.00350877	0.0825	Alpha-amylase domain	2.4.1.4,3.2.1.1,3.2.1.20,5.4.99.16	ko:K01187,ko:K05341,ko:K05343	GH13,GH31
COG0395@1|root,COG0395@2|Bacteria,2GJNN@201174|Actinobacteria,4CZ44@85004|Bifidobacteriales	20.371	2.09975e-05	Pearson's Chi-squared test with Yates' continuity correction	Bifidobacterium adolescentis	0.00350877	0.0825	Binding-protein-dependent transport system inner membrane component	-	ko:K02026,ko:K10119	-
COG0629@1|root,COG0629@2|Bacteria,2H5R5@201174|Actinobacteria,4D29G@85004|Bifidobacteriales	20.371	2.09975e-05	Pearson's Chi-squared test with Yates' continuity correction	Bifidobacterium adolescentis	0.00350877	0.0825	Single-strand binding protein family	-	ko:K03111	-
2B58E@1|root,31Y2D@2|Bacteria,2IKCV@201174|Actinobacteria,4D0XS@85004|Bifidobacteriales	20.3562	2.11508e-05	Pearson's Chi-squared test with Yates' continuity correction	Bifidobacterium adolescentis	0.0210526	0.1175	Bacterial mobilisation protein (MobC)	-	-	-
2BFZK@1|root,329VH@2|Bacteria,2IR4J@201174|Actinobacteria,4D1C5@85004|Bifidobacteriales	20.3471	2.12414e-05	Pearson's Chi-squared test with Yates' continuity correction	Bifidobacterium adolescentis	0.0561404	0.175	-	-	-	-
COG4767@1|root,COG4767@2|Bacteria,2H595@201174|Actinobacteria,4CZBZ@85004|Bifidobacteriales	20.2806	2.19603e-05	Pearson's Chi-squared test with Yates' continuity correction	Bifidobacterium adolescentis	0.905263	0.77	VanZ like family	-	-	-
COG0715@1|root,COG0715@2|Bacteria,2HZ9T@201174|Actinobacteria,4CZ56@85004|Bifidobacteriales	20.1985	2.28791e-05	Pearson's Chi-squared test with Yates' continuity correction	Bifidobacterium adolescentis	0.898246	0.98	NMT1/THI5 like	-	-	-
COG0629@1|root,COG0629@2|Bacteria,2GMM3@201174|Actinobacteria,4D26X@85004|Bifidobacteriales	20.1387	2.35724e-05	Pearson's Chi-squared test with Yates' continuity correction	Bifidobacterium adolescentis	0.115789	0.0275	Single-strand binding protein family	-	ko:K03111	-
COG1012@1|root,COG1012@2|Bacteria,2HZAQ@201174|Actinobacteria,4CZDA@85004|Bifidobacteriales	20.0091	2.51532e-05	Pearson's Chi-squared test with Yates' continuity correction	Bifidobacterium adolescentis	0.568421	0.735	Acyl-CoA reductase (LuxC)	-	-	-
2EQ7M@1|root,33HTV@2|Bacteria,2GZRV@201174|Actinobacteria,4D1SP@85004|Bifidobacteriales	19.9803	2.55281e-05	Pearson's Chi-squared test with Yates' continuity correction	Bifidobacterium adolescentis	0.0245614	0.1225	-	-	-	-
COG0847@1|root,COG0847@2|Bacteria,2IC59@201174|Actinobacteria,4CZY1@85004|Bifidobacteriales	19.9375	2.60939e-05	Pearson's Chi-squared test with Yates' continuity correction	Bifidobacterium adolescentis	0.891228	0.7525	Psort location Cytoplasmic, score	-	-	-
COG0550@1|root,COG0550@2|Bacteria,2GJU7@201174|Actinobacteria,4D044@85004|Bifidobacteriales	19.9076	2.64794e-05	Pearson's Chi-squared test with Yates' continuity correction	Bifidobacterium adolescentis	0.157895	0.31	DNA topoisomerase	5.99.1.2	ko:K03169	-
COG2062@1|root,COG2062@2|Bacteria,2GJ0I@201174|Actinobacteria,4D05N@85004|Bifidobacteriales	19.8507	2.72663e-05	Pearson's Chi-squared test with Yates' continuity correction	Bifidobacterium adolescentis	0.964912	0.86	Phosphoglycerate mutase family	-	ko:K08296	-
COG2233@1|root,COG2233@2|Bacteria,2GV9H@201174|Actinobacteria,4CZYX@85004|Bifidobacteriales	19.8454	2.73366e-05	Pearson's Chi-squared test with Yates' continuity correction	Bifidobacterium adolescentis	0.557895	0.725	Psort location CytoplasmicMembrane, score 10.00	-	-	-
2BA00@1|root,323DN@2|Bacteria,2H816@201174|Actinobacteria,4D2ES@85004|Bifidobacteriales	19.8031	2.79138e-05	Pearson's Chi-squared test with Yates' continuity correction	Bifidobacterium adolescentis	0.0140351	0.1025	-	-	-	-
2B50Y@1|root,31XU6@2|Bacteria,2GZP1@201174|Actinobacteria,4D1ST@85004|Bifidobacteriales	19.649	3.01874e-05	Pearson's Chi-squared test with Yates' continuity correction	Bifidobacterium adolescentis	0.0736842	0.0075	-	-	-	-
COG0488@1|root,COG0488@2|Bacteria,2GJ5M@201174|Actinobacteria,4CZCU@85004|Bifidobacteriales	19.649	3.01874e-05	Pearson's Chi-squared test with Yates' continuity correction	Bifidobacterium adolescentis	0.926316	0.9925	ABC transporter	-	ko:K15738	-
COG4227@1|root,COG4227@2|Bacteria	19.649	3.01874e-05	Pearson's Chi-squared test with Yates' continuity correction	Bifidobacterium adolescentis	0.0736842	0.0075	nucleotidyltransferase activity	-	-	-
2B6YS@1|root,31ZYW@2|Bacteria,2H33B@201174|Actinobacteria,4D1XF@85004|Bifidobacteriales	19.6297	3.04787e-05	Pearson's Chi-squared test with Yates' continuity correction	Bifidobacterium adolescentis	0.0105263	0.095	Psort location Cytoplasmic, score 8.87	-	-	-
2BIIE@1|root,322Y3@2|Bacteria,2H7FH@201174|Actinobacteria,4D2GG@85004|Bifidobacteriales	19.5999	3.09291e-05	Pearson's Chi-squared test with Yates' continuity correction	Bifidobacterium adolescentis	0.00350877	0.08	-	-	-	-
2D8CX@1|root,32TR0@2|Bacteria,2GPZP@201174|Actinobacteria	19.5999	3.09291e-05	Pearson's Chi-squared test with Yates' continuity correction	Bifidobacterium adolescentis	0.00350877	0.08	Bacteriophage abortive infection AbiH	-	-	-
COG4713@1|root,COG4713@2|Bacteria,2IGQF@201174|Actinobacteria,4D0RE@85004|Bifidobacteriales	19.5999	3.09291e-05	Pearson's Chi-squared test with Yates' continuity correction	Bifidobacterium adolescentis	0.00350877	0.08	Predicted membrane protein (DUF2142)	-	-	-
COG0593@1|root,COG0593@2|Bacteria,2GJKI@201174|Actinobacteria,4CZDW@85004|Bifidobacteriales	19.5528	3.16857e-05	Pearson's Chi-squared test with Yates' continuity correction	Bifidobacterium adolescentis	0.936842	0.8175	it binds specifically double-stranded DNA at a 9 bp consensus (dnaA box) 5'-TTATC CA A CA A-3'. DnaA binds to ATP and to acidic phospholipids	-	ko:K02313	-
2B99P@1|root,322M1@2|Bacteria,2IQTW@201174|Actinobacteria,4D1ZK@85004|Bifidobacteriales	19.5513	3.17023e-05	Pearson's Chi-squared test with Yates' continuity correction	Bifidobacterium adolescentis	0.00701754	0.0875	-	-	-	-
COG0400@1|root,COG0400@2|Bacteria,2I5NR@201174|Actinobacteria,4CZJQ@85004|Bifidobacteriales	19.4657	3.31092e-05	Pearson's Chi-squared test with Yates' continuity correction	Bifidobacterium adolescentis	0.877193	0.9675	Phospholipase/Carboxylesterase	-	ko:K06999	-
COG1309@1|root,COG1309@2|Bacteria,2GMBW@201174|Actinobacteria,4CYUD@85004|Bifidobacteriales	19.4657	3.31092e-05	Pearson's Chi-squared test with Yates' continuity correction	Bifidobacterium adolescentis	0.877193	0.9675	Bacterial regulatory proteins, tetR family	-	-	-
2DP16@1|root,3303X@2|Bacteria,2GRFH@201174|Actinobacteria,4D183@85004|Bifidobacteriales	19.4412	3.35044e-05	Pearson's Chi-squared test with Yates' continuity correction	Bifidobacterium adolescentis	0.0947368	0.0175	-	-	-	-
COG4722@1|root,COG4722@2|Bacteria,2GSFE@201174|Actinobacteria,4D1EK@85004|Bifidobacteriales	19.3095	3.57781e-05	Pearson's Chi-squared test with Yates' continuity correction	Bifidobacterium adolescentis	0.0175439	0.1075	phage tail	-	-	-
COG5279@1|root,COG5279@2|Bacteria,2IARB@201174|Actinobacteria	19.272	3.6463e-05	Pearson's Chi-squared test with Yates' continuity correction	Bifidobacterium adolescentis	0.0666667	0.005	Transglutaminase-like superfamily	-	-	-
2B2EW@1|root,31UZI@2|Bacteria,2GWDP@201174|Actinobacteria,4D1SW@85004|Bifidobacteriales	19.2556	3.67591e-05	Pearson's Chi-squared test with Yates' continuity correction	Bifidobacterium adolescentis	0.0245614	0.12	Domain of unknown function (DUF4160)	-	-	-
COG0473@1|root,COG0473@2|Bacteria,2GK44@201174|Actinobacteria,4CZ08@85004|Bifidobacteriales	19.1816	3.81942e-05	Pearson's Chi-squared test with Yates' continuity correction	Bifidobacterium adolescentis	0.873684	0.965	Catalyzes the oxidation of 3-carboxy-2-hydroxy-4- methylpentanoate (3-isopropylmalate) to 3-carboxy-4-methyl-2- oxopentanoate. The product decarboxylates to 4-methyl-2 oxopentanoate	1.1.1.85	ko:K00052	-
COG1725@1|root,COG1725@2|Bacteria,2IQEW@201174|Actinobacteria,4D152@85004|Bifidobacteriales	19.1781	3.82554e-05	Pearson's Chi-squared test with Yates' continuity correction	Bifidobacterium adolescentis	0.807018	0.9225	helix_turn_helix gluconate operon transcriptional repressor	-	ko:K07979	-
2B957@1|root,322G7@2|Bacteria,2H6V7@201174|Actinobacteria,4D2AU@85004|Bifidobacteriales	19.1439	3.89298e-05	Pearson's Chi-squared test with Yates' continuity correction	Bifidobacterium adolescentis	0.196491	0.08	-	-	-	-
COG1335@1|root,COG1335@2|Bacteria,2H12C@201174|Actinobacteria,4D2J9@85004|Bifidobacteriales	19.0682	4.04757e-05	Pearson's Chi-squared test with Yates' continuity correction	Bifidobacterium adolescentis	0.0596491	0.0025	Isochorismatase family	-	-	-
COG2856@1|root,COG2856@2|Bacteria,2GRH0@201174|Actinobacteria	19.0558	4.07198e-05	Pearson's Chi-squared test with Yates' continuity correction	Bifidobacterium adolescentis	0.0140351	0.1	Helix-turn-helix domain protein	-	-	-
COG3707@1|root,COG3707@2|Bacteria,2GK7T@201174|Actinobacteria,4CYS7@85004|Bifidobacteriales	18.9438	4.31221e-05	Pearson's Chi-squared test with Yates' continuity correction	Bifidobacterium adolescentis	0.97193	0.875	Response regulator receiver domain protein	-	ko:K22010	-
COG1541@1|root,COG1541@2|Bacteria,2HZHX@201174|Actinobacteria,4D0HV@85004|Bifidobacteriales	18.8832	4.44605e-05	Pearson's Chi-squared test with Yates' continuity correction	Bifidobacterium adolescentis	0.564912	0.7275	long-chain-fatty-acid--luciferin-component ligase, acyl-protein synthase	-	-	-
2BSFN@1|root,32MHR@2|Bacteria,2HDFW@201174|Actinobacteria,4D2NW@85004|Bifidobacteriales	18.8316	4.56367e-05	Pearson's Chi-squared test with Yates' continuity correction	Bifidobacterium adolescentis	0.00350877	0.0775	-	-	-	-
COG2021@1|root,COG2021@2|Bacteria	18.8316	4.56367e-05	Pearson's Chi-squared test with Yates' continuity correction	Bifidobacterium adolescentis	0.00350877	0.0775	Transfers an acetyl group from acetyl-CoA to L- homoserine, forming acetyl-L-homoserine	2.1.1.197,3.1.1.85,3.7.1.13,3.7.1.9,4.2.99.20	ko:K02169,ko:K02170,ko:K08680,ko:K10216,ko:K15756,ko:K16264	-
COG3311@1|root,COG3311@2|Bacteria,2GRAD@201174|Actinobacteria	18.8316	4.56367e-05	Pearson's Chi-squared test with Yates' continuity correction	Bifidobacterium adolescentis	0.00350877	0.0775	Helix-turn-helix domain	-	-	-
COG3764@1|root,COG3764@2|Bacteria,2IH4C@201174|Actinobacteria,4D0QS@85004|Bifidobacteriales	18.7896	4.66326e-05	Pearson's Chi-squared test with Yates' continuity correction	Bifidobacterium adolescentis	0.00701754	0.085	Sortase family	3.4.22.70	ko:K07284	-
COG0048@1|root,COG0048@2|Bacteria,2IHUF@201174|Actinobacteria,4D0PK@85004|Bifidobacteriales	18.7654	4.72044e-05	Pearson's Chi-squared test with Yates' continuity correction	Bifidobacterium adolescentis	0.870175	0.73	Interacts with and stabilizes bases of the 16S rRNA that are involved in tRNA selection in the A site and with the mRNA backbone. Located at the interface of the 30S and 50S subunits, it traverses the body of the 30S subunit contacting proteins on the other side and probably holding the rRNA structure together. The combined cluster of proteins S8, S12 and S17 appears to hold together the shoulder…	-	ko:K02950	-
COG1940@1|root,COG1940@2|Bacteria,2I7R8@201174|Actinobacteria,4CZZ7@85004|Bifidobacteriales	18.6993	4.88236e-05	Pearson's Chi-squared test with Yates' continuity correction	Bifidobacterium adolescentis	0.866667	0.96	transcriptional repressor of nag (N-acetylglucosamine) operon K02565	-	-	-
COG3344@1|root,COG3344@2|Bacteria	18.6031	5.12388e-05	Pearson's Chi-squared test with Yates' continuity correction	Bifidobacterium adolescentis	0.164912	0.06	reverse transcriptase	-	ko:K15342	-
COG2247@1|root,COG3209@1|root,COG2247@2|Bacteria,COG3209@2|Bacteria,2IE09@201174|Actinobacteria,4D2V6@85004|Bifidobacteriales	18.5826	5.17608e-05	Pearson's Chi-squared test with Yates' continuity correction	Bifidobacterium adolescentis	0.115789	0.03	Cysteine-rich secretory protein family	-	-	-
COG4372@1|root,COG4733@1|root,COG4372@2|Bacteria,COG4733@2|Bacteria,2ICJE@201174|Actinobacteria,4D2VJ@85004|Bifidobacteriales	18.4951	5.41297e-05	Pearson's Chi-squared test with Yates' continuity correction	Bifidobacterium adolescentis	0.136842	0.0425	cellulase activity	-	-	-
COG5578@1|root,COG5578@2|Bacteria,2IHJ3@201174|Actinobacteria,4D0SU@85004|Bifidobacteriales	18.3129	5.93128e-05	Pearson's Chi-squared test with Yates' continuity correction	Bifidobacterium adolescentis	0.0140351	0.0975	Protein of unknown function, DUF624	-	-	-
COG1388@1|root,COG1388@2|Bacteria,2HVH4@201174|Actinobacteria,4D1G8@85004|Bifidobacteriales	18.1666	6.39321e-05	Pearson's Chi-squared test with Yates' continuity correction	Bifidobacterium adolescentis	0.978947	0.89	Lysin motif	-	-	-
COG3583@1|root,COG3942@1|root,COG3583@2|Bacteria,COG3942@2|Bacteria,2I2GH@201174|Actinobacteria,4CZSM@85004|Bifidobacteriales	18.0996	6.6041e-05	Pearson's Chi-squared test with Yates' continuity correction	Bifidobacterium adolescentis	0.0421053	0.145	G5 domain protein	-	ko:K21688	-
2BAGB@1|root,323WV@2|Bacteria,2H8N0@201174|Actinobacteria,4D2EW@85004|Bifidobacteriales	18.0663	6.71695e-05	Pearson's Chi-squared test with Yates' continuity correction	Bifidobacterium adolescentis	0.00350877	0.075	-	-	-	-
COG0270@1|root,COG0270@2|Bacteria,1MV9H@1224|Proteobacteria,2TTZG@28211|Alphaproteobacteria,2K3MN@204457|Sphingomonadales	18.0313	6.83855e-05	Pearson's Chi-squared test with Yates' continuity correction	Bifidobacterium adolescentis	0.00701754	0.0825	C-5 cytosine-specific DNA methylase	-	-	-
COG2207@1|root,COG2207@2|Bacteria,2HZE7@201174|Actinobacteria,4D00U@85004|Bifidobacteriales	17.9798	7.02278e-05	Pearson's Chi-squared test with Yates' continuity correction	Bifidobacterium adolescentis	0.491228	0.3275	helix_turn_helix, arabinose operon control protein	-	-	-
COG2357@1|root,COG2357@2|Bacteria,2IPSX@201174|Actinobacteria,4D0YW@85004|Bifidobacteriales	17.8604	7.46916e-05	Pearson's Chi-squared test with Yates' continuity correction	Bifidobacterium adolescentis	0.0631579	0.005	Region found in RelA / SpoT proteins	-	-	-
COG3066@1|root,COG3066@2|Bacteria,1TS3J@1239|Firmicutes,4HAZW@91061|Bacilli,4B4X3@81852|Enterococcaceae	17.8604	7.46916e-05	Pearson's Chi-squared test with Yates' continuity correction	Bifidobacterium adolescentis	0.0631579	0.005	DNA mismatch repair enzyme MutH	-	-	-
COG1770@1|root,COG1770@2|Bacteria,2GNA9@201174|Actinobacteria,4CZ2X@85004|Bifidobacteriales	17.6622	8.26239e-05	Pearson's Chi-squared test with Yates' continuity correction	Bifidobacterium adolescentis	0.905263	0.98	Peptidase, S9A B C family, catalytic domain protein	3.4.21.83	ko:K01354	-
COG5279@1|root,COG5279@2|Bacteria,2IARB@201174|Actinobacteria,4D1I7@85004|Bifidobacteriales	17.6315	8.38945e-05	Pearson's Chi-squared test with Yates' continuity correction	Bifidobacterium adolescentis	0.0561404	0.0025	Transglutaminase-like superfamily	-	-	-
COG0230@1|root,COG0230@2|Bacteria,2GQFY@201174|Actinobacteria,4D1EF@85004|Bifidobacteriales	17.5931	8.55435e-05	Pearson's Chi-squared test with Yates' continuity correction	Bifidobacterium adolescentis	0.922807	0.805	Belongs to the bacterial ribosomal protein bL34 family	-	ko:K02914	-
COG0606@1|root,COG0606@2|Bacteria,2GJIQ@201174|Actinobacteria,4CYUB@85004|Bifidobacteriales	17.5746	8.6363e-05	Pearson's Chi-squared test with Yates' continuity correction	Bifidobacterium adolescentis	0.985965	0.905	Magnesium chelatase, subunit ChlI C-terminal	-	ko:K07391	-
COG4653@1|root,COG4653@2|Bacteria,2ICZP@201174|Actinobacteria,4CZSG@85004|Bifidobacteriales	17.5311	8.82599e-05	Pearson's Chi-squared test with Yates' continuity correction	Bifidobacterium adolescentis	0.0280702	0.12	Phage capsid family	-	-	-
2A2J6@1|root,30QX2@2|Bacteria,2H59P@201174|Actinobacteria,4D29B@85004|Bifidobacteriales	17.5048	8.94676e-05	Pearson's Chi-squared test with Yates' continuity correction	Bifidobacterium adolescentis	0.403509	0.25	-	-	-	-
COG5578@1|root,COG5578@2|Bacteria,2IGDH@201174|Actinobacteria,4D0WB@85004|Bifidobacteriales	17.4459	9.21805e-05	Pearson's Chi-squared test with Yates' continuity correction	Bifidobacterium adolescentis	0.238596	0.115	Protein of unknown function, DUF624	-	-	-
COG0553@1|root,COG0553@2|Bacteria,2GISC@201174|Actinobacteria,4CZSD@85004|Bifidobacteriales	17.4351	9.26618e-05	Pearson's Chi-squared test with Yates' continuity correction	Bifidobacterium adolescentis	0.105263	0.2325	Psort location Cytoplasmic, score 8.87	-	-	-
COG0494@1|root,COG0494@2|Bacteria,2I2GY@201174|Actinobacteria,4D0UJ@85004|Bifidobacteriales	17.4033	9.41409e-05	Pearson's Chi-squared test with Yates' continuity correction	Bifidobacterium adolescentis	0.726316	0.5675	NUDIX domain	3.6.1.55	ko:K03574	-
COG0507@1|root,COG0507@2|Bacteria,2GJRK@201174|Actinobacteria,4D0HT@85004|Bifidobacteriales	17.4009	9.42362e-05	Pearson's Chi-squared test with Yates' continuity correction	Bifidobacterium adolescentis	0.112281	0.03	DNA-dependent ATPase and ATP-dependent 5'-3' DNA helicase. Has no activity on blunt DNA or DNA with 3'-overhangs, requires at least 10 bases of 5'-ssDNA for helicase activity	-	-	-
COG0524@1|root,COG1522@1|root,COG0524@2|Bacteria,COG1522@2|Bacteria,2HZA1@201174|Actinobacteria,4CZ7T@85004|Bifidobacteriales	17.3784	9.53133e-05	Pearson's Chi-squared test with Yates' continuity correction	Bifidobacterium adolescentis	0.0105263	0.0875	pfkB family carbohydrate kinase	2.7.1.83	ko:K16328	-
COG1173@1|root,COG1173@2|Bacteria,2GKAW@201174|Actinobacteria,4CZ2Y@85004|Bifidobacteriales	17.3784	9.53133e-05	Pearson's Chi-squared test with Yates' continuity correction	Bifidobacterium adolescentis	0.989474	0.9125	Binding-protein-dependent transport system inner membrane component	-	ko:K02034	-
2DM1N@1|root,31BIG@2|Bacteria,2IRH6@201174|Actinobacteria	17.304	9.88034e-05	Pearson's Chi-squared test with Yates' continuity correction	Bifidobacterium adolescentis	0.00350877	0.0725	-	-	-	-
4QAR7@10239|Viruses,4QUW5@35237|dsDNA viruses no RNA stage,4QPKJ@28883|Caudovirales,4QKQ3@10699|Siphoviridae	17.304	9.88034e-05	Pearson's Chi-squared test with Yates' continuity correction	Bifidobacterium adolescentis	0.00350877	0.0725	Phage portal protein, SPP1 Gp6-like	-	-	-
COG0454@1|root,COG0456@2|Bacteria,2IQQX@201174|Actinobacteria,4D1CY@85004|Bifidobacteriales	17.304	9.88034e-05	Pearson's Chi-squared test with Yates' continuity correction	Bifidobacterium adolescentis	0.00350877	0.0725	FR47-like protein	-	-	-
2ADU1@1|root,313JQ@2|Bacteria,2HDBG@201174|Actinobacteria,4D2MU@85004|Bifidobacteriales	17.2995	9.90181e-05	Pearson's Chi-squared test with Yates' continuity correction	Bifidobacterium adolescentis	0.045614	0.1475	-	-	-	-
COG3620@1|root,COG3620@2|Bacteria,2HVGU@201174|Actinobacteria,4D1KE@85004|Bifidobacteriales	17.2304	0.000102452	Pearson's Chi-squared test with Yates' continuity correction	Bifidobacterium adolescentis	0.182456	0.075	Helix-turn-helix domain	-	-	-
29WJA@1|root,30I5I@2|Bacteria,2IS86@201174|Actinobacteria,4D16N@85004|Bifidobacteriales	17.1163	0.000108549	Pearson's Chi-squared test with Yates' continuity correction	Bifidobacterium adolescentis	0.0175439	0.1	PrgI family protein	-	-	-
2B97Q@1|root,322IW@2|Bacteria,2H6YB@201174|Actinobacteria,4D2A4@85004|Bifidobacteriales	17.1141	0.000108651	Pearson's Chi-squared test with Yates' continuity correction	Bifidobacterium adolescentis	0.0526316	0.1575	-	-	-	-
2BR9Y@1|root,32K8G@2|Bacteria,2HC3P@201174|Actinobacteria,4D2QW@85004|Bifidobacteriales	17.0676	0.000111246	Pearson's Chi-squared test with Yates' continuity correction	Bifidobacterium adolescentis	0.140351	0.0475	-	-	-	-
COG1472@1|root,COG1472@2|Bacteria,2GJ5H@201174|Actinobacteria,4CZT6@85004|Bifidobacteriales	16.97	0.000116951	Pearson's Chi-squared test with Yates' continuity correction	Bifidobacterium adolescentis	0.821053	0.6775	Fibronectin type III-like domain	3.2.1.21	ko:K05349	GH3
2A11J@1|root,30P75@2|Bacteria,2HBVZ@201174|Actinobacteria,4D2PG@85004|Bifidobacteriales	16.8409	0.00012479	Pearson's Chi-squared test with Yates' continuity correction	Bifidobacterium adolescentis	0.0140351	0.0925	-	-	-	-
2DRCI@1|root,33B7V@2|Bacteria,1VKC1@1239|Firmicutes,24S49@186801|Clostridia	16.8409	0.00012479	Pearson's Chi-squared test with Yates' continuity correction	Bifidobacterium adolescentis	0.0140351	0.0925	SPP1 phage holin	-	-	-
COG0488@1|root,COG0488@2|Bacteria,2GKZC@201174|Actinobacteria,4CZ9C@85004|Bifidobacteriales	16.7217	0.000132552	Pearson's Chi-squared test with Yates' continuity correction	Bifidobacterium adolescentis	0.414035	0.2625	ATPases associated with a variety of cellular activities	-	-	-
2B13R@1|root,31THI@2|Bacteria,2GSG1@201174|Actinobacteria,4D1GI@85004|Bifidobacteriales	16.6602	0.000136801	Pearson's Chi-squared test with Yates' continuity correction	Bifidobacterium adolescentis	0.122807	0.0375	-	-	-	-
COG0135@1|root,COG0135@2|Bacteria,2IHPP@201174|Actinobacteria,4D17S@85004|Bifidobacteriales	16.6363	0.000138233	Pearson's Chi-squared test with Yates' continuity correction	Bifidobacterium adolescentis	0.0105263	0.085	N-(5'phosphoribosyl)anthranilate (PRA) isomerase	5.3.1.24	ko:K01817	-
COG0524@1|root,COG0524@2|Bacteria,2HZA1@201174|Actinobacteria,4CZ7T@85004|Bifidobacteriales	16.6363	0.000138233	Pearson's Chi-squared test with Yates' continuity correction	Bifidobacterium adolescentis	0.0105263	0.085	pfkB family carbohydrate kinase	2.7.1.15,2.7.1.45,2.7.1.83	ko:K00852,ko:K00874,ko:K16328	-
COG1454@1|root,COG1454@2|Bacteria,2I2FD@201174|Actinobacteria,4D24P@85004|Bifidobacteriales	16.6363	0.000138233	Pearson's Chi-squared test with Yates' continuity correction	Bifidobacterium adolescentis	0.0105263	0.085	Iron-containing alcohol dehydrogenase	-	ko:K19954	-
COG0081@1|root,COG0081@2|Bacteria,2GM51@201174|Actinobacteria,4CZFR@85004|Bifidobacteriales	16.5975	0.000141018	Pearson's Chi-squared test with Yates' continuity correction	Bifidobacterium adolescentis	0.968421	0.8775	Binds directly to 23S rRNA. The L1 stalk is quite mobile in the ribosome, and is involved in E site tRNA release	-	ko:K02863	-
COG3469@1|root,COG3525@1|root,COG3469@2|Bacteria,COG3525@2|Bacteria,2ICVB@201174|Actinobacteria,4D04M@85004|Bifidobacteriales	16.5448	0.000144831	Pearson's Chi-squared test with Yates' continuity correction	Bifidobacterium adolescentis	0.00350877	0.07	Glycosyl hydrolase, family 20, catalytic domain	-	-	-
COG0492@1|root,COG0492@2|Bacteria,2GKD2@201174|Actinobacteria,4CYU9@85004|Bifidobacteriales	16.4687	0.000150391	Pearson's Chi-squared test with Yates' continuity correction	Bifidobacterium adolescentis	0.947368	0.845	Belongs to the class-II pyridine nucleotide-disulfide oxidoreductase family	1.8.1.9	ko:K00384	-
COG0086@1|root,COG0086@2|Bacteria,2GKWF@201174|Actinobacteria,4CZ1D@85004|Bifidobacteriales	16.4596	0.000151081	Pearson's Chi-squared test with Yates' continuity correction	Bifidobacterium adolescentis	0.940351	0.995	DNA-dependent RNA polymerase catalyzes the transcription of DNA into RNA using the four ribonucleoside triphosphates as substrates	2.7.7.6	ko:K03046	-
2B0U3@1|root,31T6M@2|Bacteria,2IDXF@201174|Actinobacteria,4D095@85004|Bifidobacteriales	16.3954	0.000156218	Pearson's Chi-squared test with Yates' continuity correction	Bifidobacterium adolescentis	0.0175439	0.0975	-	-	-	-
2DEKP@1|root,2ZNCE@2|Bacteria,2GWQJ@201174|Actinobacteria,4D1NS@85004|Bifidobacteriales	16.2446	0.000169002	Pearson's Chi-squared test with Yates' continuity correction	Bifidobacterium adolescentis	0.182456	0.0775	-	-	-	-
COG1733@1|root,COG1733@2|Bacteria,2IQNN@201174|Actinobacteria,4D13S@85004|Bifidobacteriales	16.2075	0.00017204	Pearson's Chi-squared test with Yates' continuity correction	Bifidobacterium adolescentis	0.259649	0.135	HxlR-like helix-turn-helix	-	-	-
COG1472@1|root,COG1472@2|Bacteria,2IDZD@201174|Actinobacteria,4D0F2@85004|Bifidobacteriales	16.2029	0.000172424	Pearson's Chi-squared test with Yates' continuity correction	Bifidobacterium adolescentis	0.0526316	0.0025	Fibronectin type III-like domain	-	-	-
COG2247@1|root,COG2356@1|root,COG2247@2|Bacteria,COG2356@2|Bacteria,2GJ38@201174|Actinobacteria	16.1359	0.000178397	Pearson's Chi-squared test with Yates' continuity correction	Bifidobacterium adolescentis	0.0807018	0.015	Protein of unknown function (DUF1524)	-	-	-
COG1131@1|root,COG1131@2|Bacteria,2GKWE@201174|Actinobacteria,4CZUM@85004|Bifidobacteriales	16.1121	0.000180452	Pearson's Chi-squared test with Yates' continuity correction	Bifidobacterium adolescentis	0.0140351	0.09	ATPases associated with a variety of cellular activities	-	-	-
COG3754@1|root,COG3754@2|Bacteria,2HQS4@201174|Actinobacteria,4CYYB@85004|Bifidobacteriales	16.0985	0.00018167	Pearson's Chi-squared test with Yates' continuity correction	Bifidobacterium adolescentis	0.0421053	0.1375	Rhamnan synthesis protein F	-	ko:K07272	-
COG1446@1|root,COG1446@2|Bacteria,2IDMF@201174|Actinobacteria,4D073@85004|Bifidobacteriales	16.0067	0.000190445	Pearson's Chi-squared test with Yates' continuity correction	Bifidobacterium adolescentis	0.863158	0.9525	Asparaginase	3.4.19.5	ko:K13051	-
COG3440@1|root,COG3440@2|Bacteria,2HZE0@201174|Actinobacteria,4CZZR@85004|Bifidobacteriales	15.8968	0.000201379	Pearson's Chi-squared test with Yates' continuity correction	Bifidobacterium adolescentis	0.0877193	0.2025	HNH endonuclease	-	ko:K07454	-
COG3505@1|root,COG3505@2|Bacteria,2GNQ7@201174|Actinobacteria,4D05X@85004|Bifidobacteriales	15.8303	0.000208307	Pearson's Chi-squared test with Yates' continuity correction	Bifidobacterium adolescentis	0.0526316	0.1525	TraM recognition site of TraD and TraG	-	-	-
COG0395@1|root,COG0395@2|Bacteria,2GM2W@201174|Actinobacteria,4D0U9@85004|Bifidobacteriales	15.7886	0.000212528	Pearson's Chi-squared test with Yates' continuity correction	Bifidobacterium adolescentis	0.00350877	0.0675	Binding-protein-dependent transport system inner membrane component	-	ko:K10119	-
COG0395@1|root,COG0395@2|Bacteria,2GM2W@201174|Actinobacteria,4D0U9@85004|Bifidobacteriales	15.7886	0.000212528	Pearson's Chi-squared test with Yates' continuity correction	Bifidobacterium adolescentis	0.00350877	0.0675	Binding-protein-dependent transport system inner membrane component	-	ko:K17328	-
COG1175@1|root,COG1175@2|Bacteria,2GJ32@201174|Actinobacteria,4D0SM@85004|Bifidobacteriales	15.7886	0.000212528	Pearson's Chi-squared test with Yates' continuity correction	Bifidobacterium adolescentis	0.00350877	0.0675	Binding-protein-dependent transport system inner membrane component	-	ko:K10118,ko:K17327	-
COG1175@1|root,COG1175@2|Bacteria,2GJ32@201174|Actinobacteria,4D0SM@85004|Bifidobacteriales	15.7886	0.000212528	Pearson's Chi-squared test with Yates' continuity correction	Bifidobacterium adolescentis	0.00350877	0.0675	Binding-protein-dependent transport system inner membrane component	-	ko:K17327	-
2DKUR@1|root,30DNK@2|Bacteria,2IEVI@201174|Actinobacteria,4CYWA@85004|Bifidobacteriales	15.7785	0.000213527	Pearson's Chi-squared test with Yates' continuity correction	Bifidobacterium adolescentis	0.00701754	0.075	Domain of unknown function (DUF4928)	-	-	-
COG2244@1|root,COG2244@2|Bacteria,2IA1K@201174|Actinobacteria,4D0KU@85004|Bifidobacteriales	15.7785	0.000213527	Pearson's Chi-squared test with Yates' continuity correction	Bifidobacterium adolescentis	0.00701754	0.075	Psort location CytoplasmicMembrane, score 9.99	-	-	-
COG4367@1|root,COG4367@2|Bacteria,2IPTA@201174|Actinobacteria,4D10S@85004|Bifidobacteriales	15.7785	0.000213527	Pearson's Chi-squared test with Yates' continuity correction	Bifidobacterium adolescentis	0.00701754	0.075	Uncharacterized protein conserved in bacteria (DUF2316)	-	-	-
COG0174@1|root,COG0174@2|Bacteria,2GMN1@201174|Actinobacteria,4CZNK@85004|Bifidobacteriales	15.7569	0.00021589	Pearson's Chi-squared test with Yates' continuity correction	Bifidobacterium adolescentis	0.884211	0.965	glutamine synthetase	6.3.1.2	ko:K01915	-
COG0111@1|root,COG0111@2|Bacteria,2GP09@201174|Actinobacteria,4CZUN@85004|Bifidobacteriales	15.6214	0.000231463	Pearson's Chi-squared test with Yates' continuity correction	Bifidobacterium adolescentis	0.863158	0.735	D-isomer specific 2-hydroxyacid dehydrogenase, NAD binding domain	-	-	-
2A1JX@1|root,30PTV@2|Bacteria,2IKIB@201174|Actinobacteria,4D0ZU@85004|Bifidobacteriales	15.5726	0.000237309	Pearson's Chi-squared test with Yates' continuity correction	Bifidobacterium adolescentis	0.0385965	0.13	-	-	-	-
2BMZ3@1|root,32GIZ@2|Bacteria,1U0A9@1239|Firmicutes,4I9MA@91061|Bacilli,4B4FU@81852|Enterococcaceae	15.5261	0.000242948	Pearson's Chi-squared test with Yates' continuity correction	Bifidobacterium adolescentis	0.0631579	0.0075	-	-	-	-
COG1929@1|root,COG1929@2|Bacteria,2GKHX@201174|Actinobacteria,4CZRH@85004|Bifidobacteriales	15.4343	0.00025459	Pearson's Chi-squared test with Yates' continuity correction	Bifidobacterium adolescentis	0.838596	0.935	Belongs to the glycerate kinase type-1 family	2.7.1.165	ko:K00865	-
COG3177@1|root,COG3177@2|Bacteria,2GN3K@201174|Actinobacteria,4D03F@85004|Bifidobacteriales	15.427	0.00025547	Pearson's Chi-squared test with Yates' continuity correction	Bifidobacterium adolescentis	0.0736842	0.0125	Fic/DOC family	-	-	-
COG3941@1|root,COG5412@1|root,COG3941@2|Bacteria,COG5412@2|Bacteria,2H75F@201174|Actinobacteria,4CZ35@85004|Bifidobacteriales	15.3785	0.000261943	Pearson's Chi-squared test with Yates' continuity correction	Bifidobacterium adolescentis	0.329825	0.195	phage tail tape measure protein	-	-	-
COG0462@1|root,COG0462@2|Bacteria,2GJ9S@201174|Actinobacteria,4CZPM@85004|Bifidobacteriales	15.3655	0.000263669	Pearson's Chi-squared test with Yates' continuity correction	Bifidobacterium adolescentis	0.898246	0.9725	Involved in the biosynthesis of the central metabolite phospho-alpha-D-ribosyl-1-pyrophosphate (PRPP) via the transfer of pyrophosphoryl group from ATP to 1-hydroxyl of ribose-5-phosphate (Rib-5-P)	2.7.6.1	ko:K00948	-
COG0330@1|root,COG0330@2|Bacteria,2HT61@201174|Actinobacteria,4FRXS@85023|Microbacteriaceae	15.342	0.000266755	Pearson's Chi-squared test with Yates' continuity correction	Bifidobacterium adolescentis	0.045614	0.14	prohibitin homologues	-	-	-
COG3326@1|root,COG3326@2|Bacteria,2GQYC@201174|Actinobacteria,4D1MI@85004|Bifidobacteriales	15.3219	0.000269557	Pearson's Chi-squared test with Yates' continuity correction	Bifidobacterium adolescentis	0.0210526	0.1	Protein of unknown function (DUF1294)	-	-	-
COG0586@1|root,COG0586@2|Bacteria,2GKGR@201174|Actinobacteria,4CZ7Y@85004|Bifidobacteriales	15.2247	0.000283055	Pearson's Chi-squared test with Yates' continuity correction	Bifidobacterium adolescentis	0.873684	0.9575	SNARE associated Golgi protein	-	ko:K03975	-
COG4570@1|root,COG4570@2|Bacteria,2GQT6@201174|Actinobacteria,4D1DZ@85004|Bifidobacteriales	15.1689	0.000291164	Pearson's Chi-squared test with Yates' continuity correction	Bifidobacterium adolescentis	0.077193	0.185	Endodeoxyribonuclease RusA	-	-	-
2AP8J@1|root,31EAI@2|Bacteria,2HZSS@201174|Actinobacteria,4D1KR@85004|Bifidobacteriales	15.1257	0.00029752	Pearson's Chi-squared test with Yates' continuity correction	Bifidobacterium adolescentis	0.0596491	0.16	-	-	-	-
COG4926@1|root,COG4926@2|Bacteria,2GKYX@201174|Actinobacteria,4D0B9@85004|Bifidobacteriales	15.0638	0.000306696	Pearson's Chi-squared test with Yates' continuity correction	Bifidobacterium adolescentis	0.0350877	0.1225	Prophage endopeptidase tail	-	-	-
2EJIG@1|root,3401N@2|Bacteria,2H1CR@201174|Actinobacteria	15.0356	0.000311036	Pearson's Chi-squared test with Yates' continuity correction	Bifidobacterium adolescentis	0.00350877	0.065	-	-	-	-
COG0329@1|root,COG0329@2|Bacteria,2GJDB@201174|Actinobacteria,4D04B@85004|Bifidobacteriales	15.0353	0.000311036	Pearson's Chi-squared test with Yates' continuity correction	Bifidobacterium adolescentis	0.00701754	0.0725	Dihydrodipicolinate synthetase family	4.1.2.28	ko:K22397	-
COG0329@1|root,COG0329@2|Bacteria,2GJDB@201174|Actinobacteria,4D04B@85004|Bifidobacteriales	15.0353	0.000311036	Pearson's Chi-squared test with Yates' continuity correction	Bifidobacterium adolescentis	0.00701754	0.0725	Dihydrodipicolinate synthetase family	4.1.3.3,4.3.3.7	ko:K01639,ko:K01714	-
COG1403@1|root,COG1403@2|Bacteria,1V7XZ@1239|Firmicutes,24JNG@186801|Clostridia,3WSGV@541000|Ruminococcaceae	15.0356	0.000311036	Pearson's Chi-squared test with Yates' continuity correction	Bifidobacterium adolescentis	0.00350877	0.065	HNH endonuclease	-	ko:K07451	-
COG1396@1|root,COG1396@2|Bacteria,2IQ9G@201174|Actinobacteria,4D190@85004|Bifidobacteriales	14.9699	0.000321658	Pearson's Chi-squared test with Yates' continuity correction	Bifidobacterium adolescentis	0.0175439	0.0925	Protein of unknown function (DUF2442)	-	-	-
COG2801@1|root,COG2801@2|Bacteria,2GKW1@201174|Actinobacteria,4D05P@85004|Bifidobacteriales	14.9699	0.000321658	Pearson's Chi-squared test with Yates' continuity correction	Bifidobacterium adolescentis	0.0175439	0.0925	PFAM Integrase catalytic	-	-	-
2AWNJ@1|root,31NJC@2|Bacteria,2IPNQ@201174|Actinobacteria,4D10Q@85004|Bifidobacteriales	14.8713	0.000338114	Pearson's Chi-squared test with Yates' continuity correction	Bifidobacterium adolescentis	0.077193	0.015	-	-	-	-
COG1840@1|root,COG2304@1|root,COG1840@2|Bacteria,COG2304@2|Bacteria,2GNSN@201174|Actinobacteria,4D05R@85004|Bifidobacteriales	14.8013	0.000350664	Pearson's Chi-squared test with Yates' continuity correction	Bifidobacterium adolescentis	0.677193	0.5275	von Willebrand factor type A domain	-	ko:K07114	-
COG4767@1|root,COG4767@2|Bacteria,1VKIA@1239|Firmicutes,24RR9@186801|Clostridia	14.7832	0.000353893	Pearson's Chi-squared test with Yates' continuity correction	Bifidobacterium adolescentis	0.0491228	0.0025	Psort location CytoplasmicMembrane, score	-	-	-
COG0582@1|root,COG0582@2|Bacteria,2HUXN@201174|Actinobacteria,4CZ21@85004|Bifidobacteriales	14.7782	0.00035468	Pearson's Chi-squared test with Yates' continuity correction	Bifidobacterium adolescentis	0.0280702	0.11	Phage integrase family	-	-	-
COG0582@1|root,COG0582@2|Bacteria	14.6812	0.000372767	Pearson's Chi-squared test with Yates' continuity correction	Bifidobacterium adolescentis	0.403509	0.555	DNA integration	-	-	-
COG0582@1|root,COG0582@2|Bacteria	14.6812	0.000372767	Pearson's Chi-squared test with Yates' continuity correction	Bifidobacterium adolescentis	0.403509	0.555	DNA integration	-	ko:K04763	-
COG0582@1|root,COG0582@2|Bacteria	14.6812	0.000372767	Pearson's Chi-squared test with Yates' continuity correction	Bifidobacterium adolescentis	0.403509	0.555	DNA integration	-	ko:K07497	-
2B37S@1|root,31VVT@2|Bacteria,2IDBE@201174|Actinobacteria,4CZJV@85004|Bifidobacteriales	14.6697	0.000374974	Pearson's Chi-squared test with Yates' continuity correction	Bifidobacterium adolescentis	0.985965	0.915	-	-	-	-
COG0637@1|root,COG0637@2|Bacteria,2GJNG@201174|Actinobacteria,4CYZV@85004|Bifidobacteriales	14.6567	0.000377478	Pearson's Chi-squared test with Yates' continuity correction	Bifidobacterium adolescentis	0.887719	0.965	HAD hydrolase, family IA, variant 3	-	-	-
COG0747@1|root,COG0747@2|Bacteria,2GMAX@201174|Actinobacteria,4D2RC@85004|Bifidobacteriales	14.5742	0.000393456	Pearson's Chi-squared test with Yates' continuity correction	Bifidobacterium adolescentis	0.968421	0.885	Bacterial extracellular solute-binding proteins, family 5 Middle	-	ko:K02035	-
COG0441@1|root,COG0441@2|Bacteria,2GKTC@201174|Actinobacteria,4CZD3@85004|Bifidobacteriales	14.4371	0.000420918	Pearson's Chi-squared test with Yates' continuity correction	Bifidobacterium adolescentis	0.989474	0.9225	Catalyzes the attachment of threonine to tRNA(Thr) in a two-step reaction L-threonine is first activated by ATP to form Thr-AMP and then transferred to the acceptor end of tRNA(Thr)	6.1.1.3	ko:K01868	-
COG0566@1|root,COG0566@2|Bacteria,2GJI6@201174|Actinobacteria,4CYZQ@85004|Bifidobacteriales	14.4008	0.000428454	Pearson's Chi-squared test with Yates' continuity correction	Bifidobacterium adolescentis	0.919298	0.9825	Belongs to the class IV-like SAM-binding methyltransferase superfamily. RNA methyltransferase TrmH family	-	ko:K03437	-
COG2885@1|root,COG4932@1|root,COG2885@2|Bacteria,COG4932@2|Bacteria,2HH2U@201174|Actinobacteria,4CZ5N@85004|Bifidobacteriales	14.4008	0.000428454	Pearson's Chi-squared test with Yates' continuity correction	Bifidobacterium adolescentis	0.0807018	0.0175	cell wall anchor domain protein	-	-	-
2B0XW@1|root,31TAU@2|Bacteria,2HZTW@201174|Actinobacteria,4D1QW@85004|Bifidobacteriales	14.2961	0.000451527	Pearson's Chi-squared test with Yates' continuity correction	Bifidobacterium adolescentis	0.00701754	0.07	-	-	-	-
2DBV2@1|root,2ZB9E@2|Bacteria,2HZXG@201174|Actinobacteria,4D251@85004|Bifidobacteriales	14.2961	0.000451527	Pearson's Chi-squared test with Yates' continuity correction	Bifidobacterium adolescentis	0.00701754	0.07	Phage portal protein, SPP1 Gp6-like	-	-	-
2DQ4S@1|root,334RC@2|Bacteria,2GQI7@201174|Actinobacteria	14.2961	0.000451527	Pearson's Chi-squared test with Yates' continuity correction	Bifidobacterium adolescentis	0.00701754	0.07	-	-	-	-
2E6Y7@1|root,2ZMKM@2|Bacteria,2I01N@201174|Actinobacteria,4D2NS@85004|Bifidobacteriales	14.2961	0.000451527	Pearson's Chi-squared test with Yates' continuity correction	Bifidobacterium adolescentis	0.00701754	0.07	Protein of unknown function (DUF3800)	-	-	-
2EUST@1|root,33N8C@2|Bacteria,2GVYA@201174|Actinobacteria	14.2961	0.000451527	Pearson's Chi-squared test with Yates' continuity correction	Bifidobacterium adolescentis	0.00701754	0.07	-	-	-	-
COG0323@1|root,COG0323@2|Bacteria,2IATP@201174|Actinobacteria	14.2961	0.000451527	Pearson's Chi-squared test with Yates' continuity correction	Bifidobacterium adolescentis	0.00701754	0.07	Histidine kinase-, DNA gyrase B-, and HSP90-like ATPase	-	-	-
COG1758@1|root,COG1758@2|Bacteria,2IQHU@201174|Actinobacteria,4D12C@85004|Bifidobacteriales	14.2961	0.000451527	Pearson's Chi-squared test with Yates' continuity correction	Bifidobacterium adolescentis	0.992982	0.93	Promotes RNA polymerase assembly. Latches the N- and C- terminal regions of the beta' subunit thereby facilitating its interaction with the beta and alpha subunits	2.7.7.6	ko:K03060	-
290X4@1|root,2ZNIX@2|Bacteria,2GZNG@201174|Actinobacteria,4D298@85004|Bifidobacteriales	14.2859	0.000453687	Pearson's Chi-squared test with Yates' continuity correction	Bifidobacterium adolescentis	0.00350877	0.0625	-	-	-	-
2B76E@1|root,32089@2|Bacteria,2H3RN@201174|Actinobacteria,4D22E@85004|Bifidobacteriales	14.2859	0.000453687	Pearson's Chi-squared test with Yates' continuity correction	Bifidobacterium adolescentis	0.00350877	0.0625	-	-	-	-
2BTX1@1|root,32P53@2|Bacteria,2GTTM@201174|Actinobacteria	14.2859	0.000453687	Pearson's Chi-squared test with Yates' continuity correction	Bifidobacterium adolescentis	0.00350877	0.0625	-	-	-	-
2B5EX@1|root,31Y9E@2|Bacteria,2H0ER@201174|Actinobacteria,4D1TB@85004|Bifidobacteriales	14.0726	0.000506764	Pearson's Chi-squared test with Yates' continuity correction	Bifidobacterium adolescentis	0.045614	0.135	-	-	-	-
COG0592@1|root,COG0592@2|Bacteria,2GJK3@201174|Actinobacteria,4CZTV@85004|Bifidobacteriales	13.9588	0.000537489	Pearson's Chi-squared test with Yates' continuity correction	Bifidobacterium adolescentis	0.947368	0.855	Confers DNA tethering and processivity to DNA polymerases and other proteins. Acts as a clamp, forming a ring around DNA (a reaction catalyzed by the clamp-loading complex) which diffuses in an ATP-independent manner freely and bidirectionally along dsDNA. Initially characterized for its ability to contact the catalytic subunit of DNA polymerase III (Pol III), a complex, multichain enzyme respons…	2.7.7.7	ko:K02338	-
2C9AC@1|root,2Z839@2|Bacteria,2I2HE@201174|Actinobacteria,4CZJA@85004|Bifidobacteriales	13.8648	0.000563978	Pearson's Chi-squared test with Yates' continuity correction	Bifidobacterium adolescentis	0.37193	0.2375	Phage portal protein, SPP1 Gp6-like	-	-	-
2C83V@1|root,2Z8U2@2|Bacteria,2I2FV@201174|Actinobacteria,4CZW1@85004|Bifidobacteriales	13.7654	0.000593357	Pearson's Chi-squared test with Yates' continuity correction	Bifidobacterium adolescentis	0.105263	0.0325	Psort location Cytoplasmic, score 8.87	-	-	-
COG0745@1|root,COG0745@2|Bacteria,2GJGU@201174|Actinobacteria,4CZB9@85004|Bifidobacteriales	13.6952	0.00061428	Pearson's Chi-squared test with Yates' continuity correction	Bifidobacterium adolescentis	0.947368	0.995	Transcriptional regulatory protein, C terminal	-	-	-
COG2197@1|root,COG2197@2|Bacteria,2GTBG@201174|Actinobacteria,4D3VJ@85005|Actinomycetales	13.6952	0.00061428	Pearson's Chi-squared test with Yates' continuity correction	Bifidobacterium adolescentis	0.0526316	0.005	response regulator	-	-	-
2B9VR@1|root,3238X@2|Bacteria,2IQYT@201174|Actinobacteria,4D16I@85004|Bifidobacteriales	13.6636	0.000624461	Pearson's Chi-squared test with Yates' continuity correction	Bifidobacterium adolescentis	0.975439	0.9	-	-	-	-
2EI4V@1|root,33BW7@2|Bacteria,2HZTR@201174|Actinobacteria,4D1QD@85004|Bifidobacteriales	13.656	0.000626713	Pearson's Chi-squared test with Yates' continuity correction	Bifidobacterium adolescentis	0.0877193	0.0225	Protein of unknwon function (DUF3310)	-	-	-
2AYDR@1|root,31QGN@2|Bacteria,2IS31@201174|Actinobacteria,4D1AE@85004|Bifidobacteriales	13.6286	0.00063487	Pearson's Chi-squared test with Yates' continuity correction	Bifidobacterium adolescentis	0.0385965	0.1225	-	-	-	-
2BMV3@1|root,32GEK@2|Bacteria,2IPYW@201174|Actinobacteria,4D118@85004|Bifidobacteriales	13.6286	0.00063487	Pearson's Chi-squared test with Yates' continuity correction	Bifidobacterium adolescentis	0.0385965	0.1225	Transcription factor WhiB	-	-	-
COG1173@1|root,COG1173@2|Bacteria,2GNQ5@201174|Actinobacteria,4CZ84@85004|Bifidobacteriales	13.5849	0.000649302	Pearson's Chi-squared test with Yates' continuity correction	Bifidobacterium adolescentis	0.298246	0.44	Binding-protein-dependent transport system inner membrane component	-	ko:K02034	-
COG5113@1|root,COG3236@2|Bacteria,2HQRT@201174|Actinobacteria,4D04N@85004|Bifidobacteriales	13.5791	0.000651158	Pearson's Chi-squared test with Yates' continuity correction	Bifidobacterium adolescentis	0.108772	0.035	Psort location Cytoplasmic, score 8.87	-	ko:K09935	-
COG1442@1|root,COG1442@2|Bacteria,2HFT7@201174|Actinobacteria,4CZBS@85004|Bifidobacteriales	13.5612	0.000657128	Pearson's Chi-squared test with Yates' continuity correction	Bifidobacterium adolescentis	0.00701754	0.0675	Domain of unknown function (DUF4422)	-	-	-
COG3677@1|root,COG3677@2|Bacteria,2IEJD@201174|Actinobacteria,22KBK@1653|Corynebacteriaceae	13.5612	0.000657128	Pearson's Chi-squared test with Yates' continuity correction	Bifidobacterium adolescentis	0.00701754	0.0675	Transposase and inactivated derivatives	-	-	-
2A739@1|root,30VYV@2|Bacteria,2HAAN@201174|Actinobacteria	13.5396	0.000664046	Pearson's Chi-squared test with Yates' continuity correction	Bifidobacterium adolescentis	0.00350877	0.06	-	-	-	-
COG1309@1|root,COG1309@2|Bacteria,2I8SX@201174|Actinobacteria,4CZXQ@85004|Bifidobacteriales	13.4667	0.000689192	Pearson's Chi-squared test with Yates' continuity correction	Bifidobacterium adolescentis	0.936842	0.99	Bacterial regulatory proteins, tetR family	-	-	-
2BGGQ@1|root,32AER@2|Bacteria,2GPXC@201174|Actinobacteria,4D1AU@85004|Bifidobacteriales	13.4491	0.000695542	Pearson's Chi-squared test with Yates' continuity correction	Bifidobacterium adolescentis	0.045614	0.1325	Domain of unknown function (DUF4913)	-	-	-
COG0745@1|root,COG0745@2|Bacteria,2GJE6@201174|Actinobacteria,4CZS5@85004|Bifidobacteriales	13.4412	0.00069789	Pearson's Chi-squared test with Yates' continuity correction	Bifidobacterium adolescentis	0.97193	0.895	Response regulator receiver domain protein	-	-	-
28MUN@1|root,2ZB2G@2|Bacteria,1V1PU@1239|Firmicutes	13.3734	0.000722238	Pearson's Chi-squared test with Yates' continuity correction	Bifidobacterium adolescentis	0.045614	0.0025	PD-(D/E)XK nuclease superfamily	-	-	-
COG0011@1|root,COG0011@2|Bacteria,2H6VK@201174|Actinobacteria,4D1T9@85004|Bifidobacteriales	13.3734	0.000722238	Pearson's Chi-squared test with Yates' continuity correction	Bifidobacterium adolescentis	0.045614	0.0025	Thiamine-binding protein	-	-	-
COG0364@1|root,COG0364@2|Bacteria,2GISI@201174|Actinobacteria,4CYQM@85004|Bifidobacteriales	13.3734	0.000722238	Pearson's Chi-squared test with Yates' continuity correction	Bifidobacterium adolescentis	0.954386	0.9975	Catalyzes the oxidation of glucose 6-phosphate to 6- phosphogluconolactone	1.1.1.363,1.1.1.49	ko:K00036	-
COG2271@1|root,COG2271@2|Bacteria,2I2GK@201174|Actinobacteria,4CZ0T@85004|Bifidobacteriales	13.3734	0.000722238	Pearson's Chi-squared test with Yates' continuity correction	Bifidobacterium adolescentis	0.954386	0.9975	Major Facilitator Superfamily	-	-	-
COG3311@1|root,COG3311@2|Bacteria,2HKEJ@201174|Actinobacteria,4G88B@85025|Nocardiaceae	13.3734	0.000722238	Pearson's Chi-squared test with Yates' continuity correction	Bifidobacterium adolescentis	0.045614	0.0025	Transcriptional regulator	-	-	-
2B93G@1|root,322EB@2|Bacteria,2H6SR@201174|Actinobacteria,4D2AZ@85004|Bifidobacteriales	13.3344	0.000736822	Pearson's Chi-squared test with Yates' continuity correction	Bifidobacterium adolescentis	0.259649	0.145	-	-	-	-
COG3842@1|root,COG3842@2|Bacteria,2GJCM@201174|Actinobacteria,4CYU6@85004|Bifidobacteriales	13.3142	0.000744649	Pearson's Chi-squared test with Yates' continuity correction	Bifidobacterium adolescentis	0.940351	0.8475	Belongs to the ABC transporter superfamily	-	ko:K10112	-
2BKNZ@1|root,32F4I@2|Bacteria,2GYJH@201174|Actinobacteria,4D1UA@85004|Bifidobacteriales	13.2598	0.00076577	Pearson's Chi-squared test with Yates' continuity correction	Bifidobacterium adolescentis	0.0315789	0.11	-	-	-	-
COG0011@1|root,COG0011@2|Bacteria,2IQ7E@201174|Actinobacteria,4D14E@85004|Bifidobacteriales	13.1912	0.000793163	Pearson's Chi-squared test with Yates' continuity correction	Bifidobacterium adolescentis	0.922807	0.9825	Thiamine-binding protein	-	-	-
COG0463@1|root,COG0463@2|Bacteria,2GMDK@201174|Actinobacteria,4CZIS@85004|Bifidobacteriales	13.1515	0.000809306	Pearson's Chi-squared test with Yates' continuity correction	Bifidobacterium adolescentis	0.880702	0.9575	Glycosyltransferase like family 2	2.7.8.12	ko:K09809	-
COG1957@1|root,COG1957@2|Bacteria,2I9SG@201174|Actinobacteria,4CZWE@85004|Bifidobacteriales	13.1049	0.000828685	Pearson's Chi-squared test with Yates' continuity correction	Bifidobacterium adolescentis	0.873684	0.76	nucleoside hydrolase	-	-	-
COG0438@1|root,COG0438@2|Bacteria,2GM53@201174|Actinobacteria,4D0F1@85004|Bifidobacteriales	12.9952	0.000876665	Pearson's Chi-squared test with Yates' continuity correction	Bifidobacterium adolescentis	0.0105263	0.0725	Glycosyl transferase 4-like domain	-	-	-
COG0457@1|root,COG0457@2|Bacteria,2GKX5@201174|Actinobacteria,4CYXN@85004|Bifidobacteriales	12.9952	0.000876665	Pearson's Chi-squared test with Yates' continuity correction	Bifidobacterium adolescentis	0.989474	0.9275	Tetratricopeptide repeat	-	-	-
COG3250@1|root,COG3250@2|Bacteria,2GM69@201174|Actinobacteria,4D09M@85004|Bifidobacteriales	12.9196	0.00091113	Pearson's Chi-squared test with Yates' continuity correction	Bifidobacterium adolescentis	0.242105	0.1325	beta-mannosidase	3.2.1.25	ko:K01192	-
COG1466@1|root,COG1466@2|Bacteria,2GNMZ@201174|Actinobacteria,4CZ07@85004|Bifidobacteriales	12.9186	0.000911403	Pearson's Chi-squared test with Yates' continuity correction	Bifidobacterium adolescentis	0.919298	0.82	DNA polymerase III delta subunit	2.7.7.7	ko:K02340	-
COG0270@1|root,COG0270@2|Bacteria,2GJR6@201174|Actinobacteria,4D0YP@85004|Bifidobacteriales	12.8645	0.000937568	Pearson's Chi-squared test with Yates' continuity correction	Bifidobacterium adolescentis	0.077193	0.175	C-5 cytosine-specific DNA methylase	2.1.1.37	ko:K00558	-
2B5FP@1|root,31YAB@2|Bacteria,2H0FZ@201174|Actinobacteria,4D1P0@85004|Bifidobacteriales	12.8307	0.000953488	Pearson's Chi-squared test with Yates' continuity correction	Bifidobacterium adolescentis	0.00701754	0.065	-	-	-	-
2EQVQ@1|root,33IFH@2|Bacteria	12.8307	0.000953488	Pearson's Chi-squared test with Yates' continuity correction	Bifidobacterium adolescentis	0.00701754	0.065	-	-	-	-
COG0349@1|root,COG0349@2|Bacteria,2GKNM@201174|Actinobacteria,4CYUV@85004|Bifidobacteriales	12.8224	0.000957561	Pearson's Chi-squared test with Yates' continuity correction	Bifidobacterium adolescentis	0.919298	0.98	3'-5' exonuclease	3.1.13.5	ko:K03684	-
COG0512@1|root,COG0512@2|Bacteria,2GJUX@201174|Actinobacteria,4D09E@85004|Bifidobacteriales	12.8071	0.000965198	Pearson's Chi-squared test with Yates' continuity correction	Bifidobacterium adolescentis	0.866667	0.9475	para-aminobenzoate synthase glutamine amidotransferase component II	2.6.1.85,4.1.3.27	ko:K01658,ko:K01664	-
COG3023@1|root,COG3023@2|Bacteria,2GJ9M@201174|Actinobacteria,4D0SC@85004|Bifidobacteriales	12.7967	0.000970374	Pearson's Chi-squared test with Yates' continuity correction	Bifidobacterium adolescentis	0.00350877	0.0575	Ami_2	-	-	-
29AZ1@1|root,2ZXY1@2|Bacteria,2IDRR@201174|Actinobacteria,4D0MM@85004|Bifidobacteriales	12.6913	0.00102433	Pearson's Chi-squared test with Yates' continuity correction	Bifidobacterium adolescentis	0.101754	0.0325	Psort location Cytoplasmic, score 8.87	-	-	-
COG3153@1|root,COG3153@2|Bacteria,2I45Q@201174|Actinobacteria,4D2WJ@85004|Bifidobacteriales	12.668	0.00103657	Pearson's Chi-squared test with Yates' continuity correction	Bifidobacterium adolescentis	0.14386	0.06	Acetyltransferase (GNAT) family	-	-	-
2BIIE@1|root,32CR4@2|Bacteria,2GSTG@201174|Actinobacteria,4D1F3@85004|Bifidobacteriales	12.6137	0.00106667	Pearson's Chi-squared test with Yates' continuity correction	Bifidobacterium adolescentis	0.0315789	0.1075	-	-	-	-
COG0239@1|root,COG0239@2|Bacteria,2IJGQ@201174|Actinobacteria,4D11I@85004|Bifidobacteriales	12.5617	0.00109492	Pearson's Chi-squared test with Yates' continuity correction	Bifidobacterium adolescentis	0.849123	0.7325	Important for reducing fluoride concentration in the cell, thus reducing its toxicity	-	ko:K06199	-
COG0438@1|root,COG0438@2|Bacteria,2HZC4@201174|Actinobacteria,4CZPF@85004|Bifidobacteriales	12.5475	0.0011022	Pearson's Chi-squared test with Yates' continuity correction	Bifidobacterium adolescentis	0.0140351	0.0775	Glycosyl transferases group 1	-	-	-
COG0732@1|root,COG0732@2|Bacteria,2IPR0@201174|Actinobacteria,4D10W@85004|Bifidobacteriales	12.4158	0.00117915	Pearson's Chi-squared test with Yates' continuity correction	Bifidobacterium adolescentis	0.105263	0.21	type I restriction modification DNA specificity domain	3.1.21.3	ko:K01154	-
COG0626@1|root,COG0626@2|Bacteria,2GJ5S@201174|Actinobacteria,4CYY2@85004|Bifidobacteriales	12.405	0.0011855	Pearson's Chi-squared test with Yates' continuity correction	Bifidobacterium adolescentis	0.929825	0.985	Cys/Met metabolism PLP-dependent enzyme	2.5.1.48	ko:K01739	-
COG1132@1|root,COG1132@2|Bacteria,2GITR@201174|Actinobacteria,4CZMX@85004|Bifidobacteriales	12.3813	0.00119895	Pearson's Chi-squared test with Yates' continuity correction	Bifidobacterium adolescentis	0.891228	0.9625	ABC transporter, ATP-binding protein	-	ko:K06147	-
COG4585@1|root,COG4585@2|Bacteria,2IJ42@201174|Actinobacteria,4D4YU@85005|Actinomycetales	12.3345	0.00122737	Pearson's Chi-squared test with Yates' continuity correction	Bifidobacterium adolescentis	0.0491228	0.005	Histidine kinase	2.7.13.3	ko:K07675	-
COG1781@1|root,COG1781@2|Bacteria,2IFDF@201174|Actinobacteria,4D0QN@85004|Bifidobacteriales	12.33	0.00122959	Pearson's Chi-squared test with Yates' continuity correction	Bifidobacterium adolescentis	0.975439	0.905	Aspartate carbamoyltransferase regulatory chain, allosteric domain protein	-	ko:K00610	-
COG4974@1|root,COG4974@2|Bacteria,2IH6A@201174|Actinobacteria,4CZ62@85004|Bifidobacteriales	12.308	0.00124343	Pearson's Chi-squared test with Yates' continuity correction	Bifidobacterium adolescentis	0.263158	0.395	Phage integrase family	-	-	-
COG0600@1|root,COG0600@2|Bacteria,2GKKZ@201174|Actinobacteria,4CZ9Q@85004|Bifidobacteriales	12.2399	0.0012883	Pearson's Chi-squared test with Yates' continuity correction	Bifidobacterium adolescentis	0.912281	0.975	Binding-protein-dependent transport system inner membrane component	-	-	-
COG1135@1|root,COG1135@2|Bacteria,2GJ9P@201174|Actinobacteria,4CZYI@85004|Bifidobacteriales	12.2399	0.0012883	Pearson's Chi-squared test with Yates' continuity correction	Bifidobacterium adolescentis	0.912281	0.975	Part of the ABC transporter complex MetNIQ involved in methionine import. Responsible for energy coupling to the transport system	-	ko:K02071	-
COG0049@1|root,COG0049@2|Bacteria,2GMVW@201174|Actinobacteria,4CZQJ@85004|Bifidobacteriales	12.2056	0.00131039	Pearson's Chi-squared test with Yates' continuity correction	Bifidobacterium adolescentis	0.835088	0.7175	One of the primary rRNA binding proteins, it binds directly to 16S rRNA where it nucleates assembly of the head domain of the 30S subunit. Is located at the subunit interface close to the decoding center, probably blocks exit of the E-site tRNA	-	ko:K02992	-
COG3166@1|root,COG3166@2|Bacteria,2IBVZ@201174|Actinobacteria,4D002@85004|Bifidobacteriales	12.1903	0.00132091	Pearson's Chi-squared test with Yates' continuity correction	Bifidobacterium adolescentis	0.0175439	0.0825	PFAM Fimbrial assembly family protein	-	-	-
COG2452@1|root,COG2452@2|Bacteria,2IDNQ@201174|Actinobacteria,4CZVV@85004|Bifidobacteriales	12.1826	0.00132532	Pearson's Chi-squared test with Yates' continuity correction	Bifidobacterium adolescentis	0.0666667	0.1575	Resolvase, N terminal domain	-	ko:K07450	-
COG5305@1|root,COG5305@2|Bacteria,2HZBN@201174|Actinobacteria,4CZKJ@85004|Bifidobacteriales	12.1613	0.00134023	Pearson's Chi-squared test with Yates' continuity correction	Bifidobacterium adolescentis	0.238596	0.1325	Membrane	-	-	-
28I7P@1|root,2Z8AJ@2|Bacteria,2IJ7E@201174|Actinobacteria,4D25B@85004|Bifidobacteriales	12.1501	0.00134702	Pearson's Chi-squared test with Yates' continuity correction	Bifidobacterium adolescentis	0.115789	0.0425	Protein of unknown function (DUF3800)	-	-	-
COG3177@1|root,COG3177@2|Bacteria,2ICFW@201174|Actinobacteria,4D07M@85004|Bifidobacteriales	12.1163	0.00137025	Pearson's Chi-squared test with Yates' continuity correction	Bifidobacterium adolescentis	0.396491	0.2675	Fic/DOC family	-	-	-
COG0175@1|root,COG0175@2|Bacteria,2H6MV@201174|Actinobacteria	12.1049	0.00137754	Pearson's Chi-squared test with Yates' continuity correction	Bifidobacterium adolescentis	0.00701754	0.0625	sulfate reduction	-	-	-
COG0467@1|root,COG0467@2|Bacteria,2I9WA@201174|Actinobacteria,4D0DZ@85004|Bifidobacteriales	12.0575	0.00141076	Pearson's Chi-squared test with Yates' continuity correction	Bifidobacterium adolescentis	0.00350877	0.055	AAA domain	-	-	-
COG0827@1|root,COG0827@2|Bacteria,2I3XK@201174|Actinobacteria	12.0575	0.00141076	Pearson's Chi-squared test with Yates' continuity correction	Bifidobacterium adolescentis	0.00350877	0.055	Catalyzes the N-acylation of UDP-3-O-acylglucosamine using 3-hydroxyacyl-ACP as the acyl donor. Is involved in the biosynthesis of lipid A, a phosphorylated glycolipid that anchors the lipopolysaccharide to the outer membrane of the cell	-	-	-
COG1708@1|root,COG1708@2|Bacteria,2GQME@201174|Actinobacteria,4D206@85004|Bifidobacteriales	12.0575	0.00141076	Pearson's Chi-squared test with Yates' continuity correction	Bifidobacterium adolescentis	0.00350877	0.055	Nucleotidyltransferase domain	-	-	-
COG1971@1|root,COG1971@2|Bacteria,2GNBU@201174|Actinobacteria,4D01X@85004|Bifidobacteriales	12.0098	0.00144677	Pearson's Chi-squared test with Yates' continuity correction	Bifidobacterium adolescentis	0.908772	0.9725	Probably functions as a manganese efflux pump	-	-	-
COG0590@1|root,COG0590@2|Bacteria,2IM3Z@201174|Actinobacteria,4D0V0@85004|Bifidobacteriales	11.9905	0.0014612	Pearson's Chi-squared test with Yates' continuity correction	Bifidobacterium adolescentis	0.719298	0.8325	Catalyzes the deamination of adenosine to inosine at the wobble position 34 of tRNA(Arg2)	3.5.4.1,3.5.4.33	ko:K01485,ko:K11991	-
2CD0S@1|root,3060X@2|Bacteria,2GRR9@201174|Actinobacteria,4D1K0@85004|Bifidobacteriales	11.9747	0.00147305	Pearson's Chi-squared test with Yates' continuity correction	Bifidobacterium adolescentis	0.0421053	0.0025	-	-	-	-
COG2184@1|root,COG2184@2|Bacteria,2H5GR@201174|Actinobacteria,4D2P8@85004|Bifidobacteriales	11.9747	0.00147305	Pearson's Chi-squared test with Yates' continuity correction	Bifidobacterium adolescentis	0.0421053	0.0025	nucleotidyltransferase activity	-	-	-
COG0388@1|root,COG0388@2|Bacteria,2HZIM@201174|Actinobacteria,4D0K3@85004|Bifidobacteriales	11.9331	0.00150572	Pearson's Chi-squared test with Yates' continuity correction	Bifidobacterium adolescentis	0.185965	0.0925	Catalyzes the ATP-dependent amidation of deamido-NAD to form NAD. Uses L-glutamine as a nitrogen source	-	-	-
COG0388@1|root,COG0388@2|Bacteria,2HZIM@201174|Actinobacteria,4D0K3@85004|Bifidobacteriales	11.9331	0.00150572	Pearson's Chi-squared test with Yates' continuity correction	Bifidobacterium adolescentis	0.185965	0.0925	Catalyzes the ATP-dependent amidation of deamido-NAD to form NAD. Uses L-glutamine as a nitrogen source	3.4.13.22	ko:K08641,ko:K11206	-
COG0036@1|root,COG0036@2|Bacteria,2IC1U@201174|Actinobacteria,4CZWV@85004|Bifidobacteriales	11.8937	0.00153763	Pearson's Chi-squared test with Yates' continuity correction	Bifidobacterium adolescentis	0.182456	0.09	Ribulose-phosphate 3 epimerase family	-	ko:K17195	-
COG1653@1|root,COG1653@2|Bacteria,2HEH9@201174|Actinobacteria,4D1JK@85004|Bifidobacteriales	11.7813	0.0016271	Pearson's Chi-squared test with Yates' continuity correction	Bifidobacterium adolescentis	0.136842	0.0575	Bacterial extracellular solute-binding protein	-	ko:K02027	-
COG0406@1|root,COG0406@2|Bacteria,2GNRS@201174|Actinobacteria,4CZD2@85004|Bifidobacteriales	11.7233	0.00167598	Pearson's Chi-squared test with Yates' continuity correction	Bifidobacterium adolescentis	0.852632	0.935	Phosphoglycerate mutase family	3.1.3.73	ko:K02226	-
COG0323@1|root,COG0323@2|Bacteria,2GPWU@201174|Actinobacteria,4CZXB@85004|Bifidobacteriales	11.706	0.00169093	Pearson's Chi-squared test with Yates' continuity correction	Bifidobacterium adolescentis	0.0736842	0.165	PFAM Relaxase mobilization nuclease family protein	-	-	-
2DRQW@1|root,33CPG@2|Bacteria,2IR94@201174|Actinobacteria,4D198@85004|Bifidobacteriales	11.6466	0.00174061	Pearson's Chi-squared test with Yates' continuity correction	Bifidobacterium adolescentis	0.0631579	0.0125	-	-	-	-
[truncated: 11,705 more rows]
