# Supplementary material for: Exploring Bifidobacterium species community and functional variations with human gut microbiome structure and health beyond infancy
Source: Microbiome Res Rep. 2023 Mar 31;2(2):9. doi: 10.20517/mrr.2023.01 (PMC10688807; doi:10.20517/mrr.2023.01)
Supplement: Supplementary file 1 [file mrr-2-2-9-SupplementaryMaterials.zip › Supplementary Table 3.xlsx]

## Sheet: association_eggnogs_metadata_gr
assigned_species	eggnog	statistic	p.value	method	variable	variable_modalities	prevalence_healthy	prevalence_unhealthy	Description	EC	KEGG_ko	CAZy
Bifidobacterium longum	29G83@1|root,3035W@2|Bacteria,2GQWW@201174|Actinobacteria,4D1G9@85004|Bifidobacteriales	55.1082582431769	4.09399e-10	Pearson's Chi-squared test with Yates' continuity correction	grp_healthy	unhealthy-healthy	0.246269	0.72973	-	-	-	-
Bifidobacterium longum	COG3304@1|root,COG3304@2|Bacteria,2IKS5@201174|Actinobacteria,4D11K@85004|Bifidobacteriales	33.2117969587592	1.48311e-05	Pearson's Chi-squared test with Yates' continuity correction	grp_healthy	unhealthy-healthy	0.410448	0.783784	Inner membrane component domain	-	-	-
Bifidobacterium bifidum	29ZSV@1|root,30MTV@2|Bacteria,2H10H@201174|Actinobacteria,4D2NG@85004|Bifidobacteriales	17.4397276004419	0.0141282	Pearson's Chi-squared test with Yates' continuity correction	grp_healthy	unhealthy-healthy	0.0178571	0.361111	-	-	-	-
Bifidobacterium bifidum	2FJM4@1|root,34BAH@2|Bacteria,2H98Y@201174|Actinobacteria,4CXYV@84998|Coriobacteriia	19.4710575139147	0.0141282	Pearson's Chi-squared test with Yates' continuity correction	grp_healthy	unhealthy-healthy	0.0178571	0.388889	-	-	-	-
Bifidobacterium bifidum	COG2023@1|root,COG2023@2|Bacteria,2GVUQ@201174|Actinobacteria,4D1JT@85004|Bifidobacteriales	17.4397276004419	0.0141282	Pearson's Chi-squared test with Yates' continuity correction	grp_healthy	unhealthy-healthy	0.0178571	0.361111	tRNA 5'-leader removal	-	-	-
Bifidobacterium bifidum	COG2801@1|root,COG2801@2|Bacteria,2GKDY@201174|Actinobacteria,4CW9S@84998|Coriobacteriia	17.4397276004419	0.0141282	Pearson's Chi-squared test with Yates' continuity correction	grp_healthy	unhealthy-healthy	0.0178571	0.361111	Integrase core domain	-	-	-
Bifidobacterium bifidum	COG2963@1|root,COG2963@2|Bacteria,2HV7B@201174|Actinobacteria,4CWFM@84998|Coriobacteriia	17.4397276004419	0.0141282	Pearson's Chi-squared test with Yates' continuity correction	grp_healthy	unhealthy-healthy	0.0178571	0.361111	Transposase	-	-	-
Bifidobacterium bifidum	2CF2Y@1|root,32S13@2|Bacteria,1VBY2@1239|Firmicutes,24NTF@186801|Clostridia	16.6406124739458	0.0179338	Pearson's Chi-squared test with Yates' continuity correction	grp_healthy	unhealthy-healthy	0	0.305556	-	-	-	-
Bifidobacterium bifidum	2B5DY@1|root,32JII@2|Bacteria,2H9FH@201174|Actinobacteria,4D2DF@85004|Bifidobacteriales	15.4678830311742	0.0285565	Pearson's Chi-squared test with Yates' continuity correction	grp_healthy	unhealthy-healthy	0.0178571	0.333333	-	-	-	-
Bifidobacterium adolescentis	COG1322@1|root,COG1322@2|Bacteria,2GP4U@201174|Actinobacteria,4CZA5@85004|Bifidobacteriales	19.3838661782951	0.0330982	Pearson's Chi-squared test with Yates' continuity correction	grp_healthy	unhealthy-healthy	0.988971	0.769231	RmuC family	-	ko:K09760	-
Bifidobacterium bifidum	2B2EW@1|root,31UZI@2|Bacteria,2GWDP@201174|Actinobacteria,4D1SW@85004|Bifidobacteriales	14.0501602940027	0.0343055	Pearson's Chi-squared test with Yates' continuity correction	grp_healthy	unhealthy-healthy	0.160714	0.555556	Domain of unknown function (DUF4160)	-	-	-
Bifidobacterium bifidum	2B5PP@1|root,31YJ5@2|Bacteria,2I00C@201174|Actinobacteria,4D2GW@85004|Bifidobacteriales	12.8260872725158	0.0343055	Pearson's Chi-squared test with Yates' continuity correction	grp_healthy	unhealthy-healthy	0.0357143	0.333333	Helix-turn-helix XRE-family like proteins	-	-	-
Bifidobacterium bifidum	2B5R3@1|root,31YKM@2|Bacteria,2H0XN@201174|Actinobacteria,4D2J8@85004|Bifidobacteriales	12.8260872725158	0.0343055	Pearson's Chi-squared test with Yates' continuity correction	grp_healthy	unhealthy-healthy	0.0357143	0.333333	Cro/C1-type HTH DNA-binding domain	-	-	-
Bifidobacterium bifidum	2B6Z5@1|root,31ZZC@2|Bacteria,2H351@201174|Actinobacteria,4D1UJ@85004|Bifidobacteriales	12.8146766962028	0.0343055	Pearson's Chi-squared test with Yates' continuity correction	grp_healthy	unhealthy-healthy	0	0.25	-	-	-	-
Bifidobacterium bifidum	2BCET@1|root,3260B@2|Bacteria,2HBB8@201174|Actinobacteria,4D2P6@85004|Bifidobacteriales	13.5552827380952	0.0343055	Pearson's Chi-squared test with Yates' continuity correction	grp_healthy	unhealthy-healthy	0.0178571	0.305556	-	-	-	-
Bifidobacterium bifidum	2C746@1|root,340R4@2|Bacteria,2IPH7@201174|Actinobacteria,4D1XT@85004|Bifidobacteriales	12.8146766962028	0.0343055	Pearson's Chi-squared test with Yates' continuity correction	grp_healthy	unhealthy-healthy	0	0.25	-	-	-	-
Bifidobacterium bifidum	2EINA@1|root,30Z4H@2|Bacteria,2I8AV@201174|Actinobacteria,4CYPM@84998|Coriobacteriia	14.7019514876658	0.0343055	Pearson's Chi-squared test with Yates' continuity correction	grp_healthy	unhealthy-healthy	0.0357143	0.361111	Protein of unknown function (DUF3800)	-	-	-
Bifidobacterium bifidum	2F769@1|root,33ZMP@2|Bacteria,2IS95@201174|Actinobacteria,4D2UK@85004|Bifidobacteriales	12.8146766962028	0.0343055	Pearson's Chi-squared test with Yates' continuity correction	grp_healthy	unhealthy-healthy	0	0.25	-	-	-	-
Bifidobacterium bifidum	arCOG12631@1|root,31Y2B@2|Bacteria,2HZMF@201174|Actinobacteria,4D0XK@85004|Bifidobacteriales	13.5552827380952	0.0343055	Pearson's Chi-squared test with Yates' continuity correction	grp_healthy	unhealthy-healthy	0.0178571	0.305556	Bacterial PH domain	-	-	-
Bifidobacterium bifidum	COG0616@1|root,COG0616@2|Bacteria,1MY1I@1224|Proteobacteria,42PFB@68525|delta/epsilon subdivisions,2WSJ6@28221|Deltaproteobacteria	13.5552827380952	0.0343055	Pearson's Chi-squared test with Yates' continuity correction	grp_healthy	unhealthy-healthy	0.0178571	0.305556	Serine dehydrogenase proteinase	-	-	-
Bifidobacterium bifidum	COG0745@1|root,COG0745@2|Bacteria,2GKYV@201174|Actinobacteria,4D0I8@85004|Bifidobacteriales	12.8146766962028	0.0343055	Pearson's Chi-squared test with Yates' continuity correction	grp_healthy	unhealthy-healthy	0	0.25	Transcriptional regulatory protein, C terminal	-	-	-
Bifidobacterium bifidum	COG1073@1|root,COG1073@2|Bacteria,2HZEB@201174|Actinobacteria,4D02D@85004|Bifidobacteriales	13.7394472656042	0.0343055	Pearson's Chi-squared test with Yates' continuity correction	grp_healthy	unhealthy-healthy	0.0892857	0.444444	alpha beta	-	ko:K06889	-
Bifidobacterium bifidum	COG1086@1|root,COG2148@1|root,COG1086@2|Bacteria,COG2148@2|Bacteria,2GK0M@201174|Actinobacteria,4CZ4J@85004|Bifidobacteriales	12.8052538029101	0.0343055	Pearson's Chi-squared test with Yates' continuity correction	grp_healthy	unhealthy-healthy	0.196429	0.583333	Exopolysaccharide biosynthesis polyprenyl glycosylphosphotransferase	-	-	-
Bifidobacterium bifidum	COG1136@1|root,COG1136@2|Bacteria,2ICH8@201174|Actinobacteria,4D0ET@85004|Bifidobacteriales	12.8146766962028	0.0343055	Pearson's Chi-squared test with Yates' continuity correction	grp_healthy	unhealthy-healthy	0	0.25	ABC transporter	-	-	-
Bifidobacterium bifidum	COG3023@1|root,COG3023@2|Bacteria,2I9EN@201174|Actinobacteria,4D24X@85004|Bifidobacteriales	12.8146766962028	0.0343055	Pearson's Chi-squared test with Yates' continuity correction	grp_healthy	unhealthy-healthy	0	0.25	Putative peptidoglycan binding domain	-	-	-
Bifidobacterium bifidum	COG3378@1|root,COG3378@2|Bacteria,2IC10@201174|Actinobacteria,4D0F0@85004|Bifidobacteriales	13.6904761904762	0.0343055	Pearson's Chi-squared test with Yates' continuity correction	grp_healthy	unhealthy-healthy	0.107143	0.472222	Bifunctional DNA primase/polymerase, N-terminal	-	-	-
Bifidobacterium bifidum	COG3677@1|root,COG3677@2|Bacteria,2IEJD@201174|Actinobacteria,4CZTH@85004|Bifidobacteriales	13.7394472656042	0.0343055	Pearson's Chi-squared test with Yates' continuity correction	grp_healthy	unhealthy-healthy	0.0892857	0.444444	Transposase, Mutator family	-	-	-
Bifidobacterium adolescentis	2AXGY@1|root,31PGM@2|Bacteria,2IQUX@201174|Actinobacteria,4D1AI@85004|Bifidobacteriales	15.998233592344	0.0392583	Pearson's Chi-squared test with Yates' continuity correction	grp_healthy	unhealthy-healthy	0.0147059	0.230769	-	-	-	-
Bifidobacterium adolescentis	COG0461@1|root,COG0461@2|Bacteria,2HZDS@201174|Actinobacteria,4CZZ6@85004|Bifidobacteriales	15.998233592344	0.0392583	Pearson's Chi-squared test with Yates' continuity correction	grp_healthy	unhealthy-healthy	0.985294	0.769231	Catalyzes the transfer of a ribosyl phosphate group from 5-phosphoribose 1-diphosphate to orotate, leading to the formation of orotidine monophosphate (OMP)	-	-	-
Bifidobacterium adolescentis	COG0542@1|root,COG0542@2|Bacteria,2GJ73@201174|Actinobacteria,4CZDY@85004|Bifidobacteriales	15.998233592344	0.0392583	Pearson's Chi-squared test with Yates' continuity correction	grp_healthy	unhealthy-healthy	0.985294	0.769231	Part of a stress-induced multi-chaperone system, it is involved in the recovery of the cell from heat-induced damage, in cooperation with DnaK, DnaJ and GrpE	-	ko:K03695,ko:K03696	-
Bifidobacterium adolescentis	COG0566@1|root,COG0566@2|Bacteria,2GM1A@201174|Actinobacteria,4CZE8@85004|Bifidobacteriales	15.998233592344	0.0392583	Pearson's Chi-squared test with Yates' continuity correction	grp_healthy	unhealthy-healthy	0.985294	0.769231	RNA methyltransferase TrmH family	2.1.1.34	ko:K00556	-
Bifidobacterium longum	COG0477@1|root,COG0517@1|root,COG0517@2|Bacteria,COG2814@2|Bacteria,2GIZX@201174|Actinobacteria,4CZWX@85004|Bifidobacteriales	17.0933835606972	0.0425728	Pearson's Chi-squared test with Yates' continuity correction	grp_healthy	unhealthy-healthy	0.440299	0.711712	Drug resistance MFS transporter, drug H antiporter-2 family	-	-	-
Bifidobacterium bifidum	2A804@1|root,30X0B@2|Bacteria,2IMWR@201174|Actinobacteria,4D12R@85004|Bifidobacteriales	12.0883204633205	0.0433359	Pearson's Chi-squared test with Yates' continuity correction	grp_healthy	unhealthy-healthy	0.0714286	0.388889	-	-	-	-
Bifidobacterium bifidum	2DHZF@1|root,301H4@2|Bacteria,2HDFZ@201174|Actinobacteria,4D2KW@85004|Bifidobacteriales	12.0883204633205	0.0433359	Pearson's Chi-squared test with Yates' continuity correction	grp_healthy	unhealthy-healthy	0.0714286	0.388889	-	-	-	-
Bifidobacterium bifidum	COG1670@1|root,COG1670@2|Bacteria,2HZK6@201174|Actinobacteria,4D0RS@85004|Bifidobacteriales	12.0809144559145	0.0433359	Pearson's Chi-squared test with Yates' continuity correction	grp_healthy	unhealthy-healthy	0.142857	0.5	Acetyltransferase (GNAT) domain	-	-	-
Bifidobacterium bifidum	COG3464@1|root,COG3464@2|Bacteria,2H04X@201174|Actinobacteria,4D1RY@85004|Bifidobacteriales	12.2136539136539	0.0433359	Pearson's Chi-squared test with Yates' continuity correction	grp_healthy	unhealthy-healthy	0.75	0.361111	Transposase	-	-	-
Bifidobacterium bifidum	2B5KZ@1|root,31YG2@2|Bacteria,2HZXT@201174|Actinobacteria,4D26H@85004|Bifidobacteriales	11.7024121283381	0.0495608	Pearson's Chi-squared test with Yates' continuity correction	grp_healthy	unhealthy-healthy	0.0178571	0.277778	-	-	-	-
Bifidobacterium bifidum	2CH17@1|root,2ZFU7@2|Bacteria,2GSPI@201174|Actinobacteria	11.7024121283381	0.0495608	Pearson's Chi-squared test with Yates' continuity correction	grp_healthy	unhealthy-healthy	0.0178571	0.277778	-	-	-	-
Bifidobacterium longum	COG0048@1|root,COG0048@2|Bacteria,2IHUF@201174|Actinobacteria,4D0PK@85004|Bifidobacteriales	15.9145780408187	0.0594575	Pearson's Chi-squared test with Yates' continuity correction	grp_healthy	unhealthy-healthy	0.619403	0.855856	Interacts with and stabilizes bases of the 16S rRNA that are involved in tRNA selection in the A site and with the mRNA backbone. Located at the interface of the 30S and 50S subunits, it traverses the body of the 30S subunit contacting proteins on the other side and probably holding the rRNA structure together. The combined cluster of proteins S8, S12 and S17 appears to hold together the shoulder…	-	ko:K02950	-
Bifidobacterium longum	COG0049@1|root,COG0049@2|Bacteria,2GMVW@201174|Actinobacteria,4CZQJ@85004|Bifidobacteriales	14.5487116775374	0.06262	Pearson's Chi-squared test with Yates' continuity correction	grp_healthy	unhealthy-healthy	0.619403	0.846847	One of the primary rRNA binding proteins, it binds directly to 16S rRNA where it nucleates assembly of the head domain of the 30S subunit. Is located at the subunit interface close to the decoding center, probably blocks exit of the E-site tRNA	-	ko:K02992	-
Bifidobacterium longum	COG0094@1|root,COG0094@2|Bacteria,2GJW7@201174|Actinobacteria,4CZCA@85004|Bifidobacteriales	14.5077781068847	0.06262	Pearson's Chi-squared test with Yates' continuity correction	grp_healthy	unhealthy-healthy	0.597015	0.828829	This is 1 of the proteins that binds and probably mediates the attachment of the 5S RNA into the large ribosomal subunit, where it forms part of the central protuberance. In the 70S ribosome it contacts protein S13 of the 30S subunit (bridge B1b), connecting the 2 subunits	-	ko:K02931	-
Bifidobacterium longum	COG0198@1|root,COG0198@2|Bacteria,2IKP2@201174|Actinobacteria,4D10I@85004|Bifidobacteriales	14.5077781068847	0.06262	Pearson's Chi-squared test with Yates' continuity correction	grp_healthy	unhealthy-healthy	0.597015	0.828829	One of the proteins that surrounds the polypeptide exit tunnel on the outside of the subunit	-	ko:K02895	-
Bifidobacterium longum	COG0199@1|root,COG0199@2|Bacteria,2IQ8R@201174|Actinobacteria,4D177@85004|Bifidobacteriales	14.5077781068847	0.06262	Pearson's Chi-squared test with Yates' continuity correction	grp_healthy	unhealthy-healthy	0.597015	0.828829	Binds 16S rRNA, required for the assembly of 30S particles and may also be responsible for determining the conformation of the 16S rRNA at the A site	-	ko:K02954	-
Bifidobacterium bifidum	2B74C@1|root,3205F@2|Bacteria,2H3KD@201174|Actinobacteria	10.9743835034014	0.0666816	Pearson's Chi-squared test with Yates' continuity correction	grp_healthy	unhealthy-healthy	0	0.222222	-	-	-	-
Bifidobacterium bifidum	2CM5B@1|root,32SDR@2|Bacteria,2IRBQ@201174|Actinobacteria,4D2GK@85004|Bifidobacteriales	10.9743835034014	0.0666816	Pearson's Chi-squared test with Yates' continuity correction	grp_healthy	unhealthy-healthy	0	0.222222	-	-	-	-
Bifidobacterium bifidum	COG5293@1|root,COG5293@2|Bacteria,2IABU@201174|Actinobacteria,4D72Q@85005|Actinomycetales	10.9743835034014	0.0666816	Pearson's Chi-squared test with Yates' continuity correction	grp_healthy	unhealthy-healthy	0	0.222222	Uncharacterised protein conserved in bacteria (DUF2326)	-	-	-
Bifidobacterium longum	COG0103@1|root,COG0103@2|Bacteria,2GNDY@201174|Actinobacteria,4CZ9Y@85004|Bifidobacteriales	13.7302541618412	0.0841531	Pearson's Chi-squared test with Yates' continuity correction	grp_healthy	unhealthy-healthy	0.186567	0.027027	Belongs to the universal ribosomal protein uS9 family	-	ko:K02996	-
Bifidobacterium bifidum	28JKN@1|root,2Z9DE@2|Bacteria,2IDVI@201174|Actinobacteria,4D012@85004|Bifidobacteriales	9.91079171506001	0.0889528	Pearson's Chi-squared test with Yates' continuity correction	grp_healthy	unhealthy-healthy	0.0178571	0.25	MvaI/BcnI restriction endonuclease family	-	-	-
Bifidobacterium bifidum	2APTP@1|root,32IG8@2|Bacteria,2H76A@201174|Actinobacteria,4D2CJ@85004|Bifidobacteriales	9.91079171506001	0.0889528	Pearson's Chi-squared test with Yates' continuity correction	grp_healthy	unhealthy-healthy	0.0178571	0.25	-	-	-	-
Bifidobacterium bifidum	2B3P8@1|root,31WCQ@2|Bacteria,2GX1A@201174|Actinobacteria,4D1SE@85004|Bifidobacteriales	9.91079171506001	0.0889528	Pearson's Chi-squared test with Yates' continuity correction	grp_healthy	unhealthy-healthy	0.0178571	0.25	-	-	-	-
Bifidobacterium bifidum	2B73Z@1|root,32050@2|Bacteria,2H3IY@201174|Actinobacteria,4D1Z6@85004|Bifidobacteriales	9.91079171506001	0.0889528	Pearson's Chi-squared test with Yates' continuity correction	grp_healthy	unhealthy-healthy	0.0178571	0.25	-	-	-	-
Bifidobacterium bifidum	2BP99@1|root,32I0U@2|Bacteria,2H67V@201174|Actinobacteria,4D2BE@85004|Bifidobacteriales	9.91079171506001	0.0889528	Pearson's Chi-squared test with Yates' continuity correction	grp_healthy	unhealthy-healthy	0.0178571	0.25	-	-	-	-
Bifidobacterium bifidum	2E1BJ@1|root,32WRF@2|Bacteria,2IKG0@201174|Actinobacteria,4D0S1@85004|Bifidobacteriales	10.2830687830688	0.0889528	Pearson's Chi-squared test with Yates' continuity correction	grp_healthy	unhealthy-healthy	0.625	0.944444	LytR cell envelope-related transcriptional attenuator	-	-	-
Bifidobacterium bifidum	COG0357@1|root,COG0357@2|Bacteria,2GM9Z@201174|Actinobacteria,4CZ29@85004|Bifidobacteriales	9.91884507275132	0.0889528	Pearson's Chi-squared test with Yates' continuity correction	grp_healthy	unhealthy-healthy	0.517857	0.861111	Specifically methylates the N7 position of a guanine in 16S rRNA	2.1.1.170	ko:K03501	-
Bifidobacterium bifidum	COG0454@1|root,COG0456@2|Bacteria,2IB9K@201174|Actinobacteria,4D0M3@85004|Bifidobacteriales	10.2252829144177	0.0889528	Pearson's Chi-squared test with Yates' continuity correction	grp_healthy	unhealthy-healthy	0.892857	0.583333	acetyltransferase	-	-	-
Bifidobacterium bifidum	COG0617@1|root,COG0617@2|Bacteria,2GMT1@201174|Actinobacteria,4CYUH@85004|Bifidobacteriales	10.2830687830688	0.0889528	Pearson's Chi-squared test with Yates' continuity correction	grp_healthy	unhealthy-healthy	0.625	0.944444	Probable RNA and SrmB- binding site of polymerase A	2.7.7.19,2.7.7.72	ko:K00970,ko:K00974	-
Bifidobacterium bifidum	COG1192@1|root,COG1192@2|Bacteria,2GMU7@201174|Actinobacteria,4CZ2D@85004|Bifidobacteriales	9.91884507275132	0.0889528	Pearson's Chi-squared test with Yates' continuity correction	grp_healthy	unhealthy-healthy	0.517857	0.861111	CobQ CobB MinD ParA nucleotide binding domain protein	-	ko:K03496	-
Bifidobacterium bifidum	COG1847@1|root,COG1847@2|Bacteria,2GPZK@201174|Actinobacteria,4CYQQ@85004|Bifidobacteriales	9.91884507275132	0.0889528	Pearson's Chi-squared test with Yates' continuity correction	grp_healthy	unhealthy-healthy	0.517857	0.861111	Putative single-stranded nucleic acids-binding domain	-	ko:K06346	-
Bifidobacterium bifidum	28IBR@1|root,2Z8E5@2|Bacteria,2IF1B@201174|Actinobacteria,4D2Y2@85004|Bifidobacteriales	9.28689649470899	0.0924141	Pearson's Chi-squared test with Yates' continuity correction	grp_healthy	unhealthy-healthy	0.0357143	0.277778	Phage capsid family	-	-	-
Bifidobacterium bifidum	29Q6E@1|root,30B5C@2|Bacteria,2GVH6@201174|Actinobacteria,4D1MH@85004|Bifidobacteriales	9.18189942643724	0.0924141	Pearson's Chi-squared test with Yates' continuity correction	grp_healthy	unhealthy-healthy	0	0.194444	-	-	-	-
Bifidobacterium bifidum	29YW1@1|root,30KSH@2|Bacteria,2HZKD@201174|Actinobacteria,4D0T1@85004|Bifidobacteriales	9.18189942643724	0.0924141	Pearson's Chi-squared test with Yates' continuity correction	grp_healthy	unhealthy-healthy	0	0.194444	PrgI family protein	-	-	-
Bifidobacterium bifidum	2A0I7@1|root,30NNC@2|Bacteria,2H22C@201174|Actinobacteria,4D1YZ@85004|Bifidobacteriales	9.18189942643724	0.0924141	Pearson's Chi-squared test with Yates' continuity correction	grp_healthy	unhealthy-healthy	0	0.194444	-	-	-	-
Bifidobacterium bifidum	2A2CR@1|root,30QPR@2|Bacteria,2H4YY@201174|Actinobacteria,4D27C@85004|Bifidobacteriales	9.18189942643724	0.0924141	Pearson's Chi-squared test with Yates' continuity correction	grp_healthy	unhealthy-healthy	0	0.194444	-	-	-	-
Bifidobacterium bifidum	2B0RI@1|root,31T3S@2|Bacteria,2GRPB@201174|Actinobacteria,4D1JJ@85004|Bifidobacteriales	9.18189942643724	0.0924141	Pearson's Chi-squared test with Yates' continuity correction	grp_healthy	unhealthy-healthy	0	0.194444	-	-	-	-
Bifidobacterium bifidum	2B0U3@1|root,31T6M@2|Bacteria,2IDXF@201174|Actinobacteria,4D01Y@85004|Bifidobacteriales	9.18189942643724	0.0924141	Pearson's Chi-squared test with Yates' continuity correction	grp_healthy	unhealthy-healthy	0	0.194444	-	-	-	-
Bifidobacterium bifidum	2B4MV@1|root,31XE5@2|Bacteria,2GYVS@201174|Actinobacteria,4D1SI@85004|Bifidobacteriales	9.18189942643724	0.0924141	Pearson's Chi-squared test with Yates' continuity correction	grp_healthy	unhealthy-healthy	0	0.194444	-	-	-	-
Bifidobacterium bifidum	2B770@1|root,32091@2|Bacteria,2H3T0@201174|Actinobacteria,4D1X5@85004|Bifidobacteriales	9.18189942643724	0.0924141	Pearson's Chi-squared test with Yates' continuity correction	grp_healthy	unhealthy-healthy	0	0.194444	-	-	-	-
Bifidobacterium bifidum	2BIEZ@1|root,31NAI@2|Bacteria,2IGEY@201174|Actinobacteria,4D0TK@85004|Bifidobacteriales	9.18189942643724	0.0924141	Pearson's Chi-squared test with Yates' continuity correction	grp_healthy	unhealthy-healthy	0	0.194444	Protein of unknown function (DUF3801)	-	-	-
Bifidobacterium bifidum	2BTX1@1|root,32P53@2|Bacteria,2GTTM@201174|Actinobacteria	9.18189942643724	0.0924141	Pearson's Chi-squared test with Yates' continuity correction	grp_healthy	unhealthy-healthy	0	0.194444	-	-	-	-
Bifidobacterium bifidum	2DIGM@1|root,3037U@2|Bacteria,2IRFD@201174|Actinobacteria,4D1BD@85004|Bifidobacteriales	9.18189942643724	0.0924141	Pearson's Chi-squared test with Yates' continuity correction	grp_healthy	unhealthy-healthy	0	0.194444	Bacterial mobilisation protein (MobC)	-	-	-
Bifidobacterium bifidum	2ENTG@1|root,33GEN@2|Bacteria,2GQ67@201174|Actinobacteria,4D1CI@85004|Bifidobacteriales	9.28689649470899	0.0924141	Pearson's Chi-squared test with Yates' continuity correction	grp_healthy	unhealthy-healthy	0.0357143	0.277778	-	-	-	-
Bifidobacterium bifidum	COG0827@1|root,COG0827@2|Bacteria,2I5BK@201174|Actinobacteria,4D2YR@85004|Bifidobacteriales	9.18189942643724	0.0924141	Pearson's Chi-squared test with Yates' continuity correction	grp_healthy	unhealthy-healthy	0	0.194444	Eco57I restriction-modification methylase	-	-	-
Bifidobacterium bifidum	COG1002@1|root,COG1002@2|Bacteria,2IHER@201174|Actinobacteria,4D0PM@85004|Bifidobacteriales	9.18189942643724	0.0924141	Pearson's Chi-squared test with Yates' continuity correction	grp_healthy	unhealthy-healthy	0	0.194444	Type III restriction enzyme res subunit	-	-	-
Bifidobacterium bifidum	COG1061@1|root,COG1061@2|Bacteria,2HJPR@201174|Actinobacteria,4CZD6@85004|Bifidobacteriales	9.18189942643724	0.0924141	Pearson's Chi-squared test with Yates' continuity correction	grp_healthy	unhealthy-healthy	0	0.194444	Type III restriction enzyme res subunit	-	-	-
Bifidobacterium bifidum	COG1309@1|root,COG1309@2|Bacteria,2HZZ1@201174|Actinobacteria,4D2BM@85004|Bifidobacteriales	9.18189942643724	0.0924141	Pearson's Chi-squared test with Yates' continuity correction	grp_healthy	unhealthy-healthy	0	0.194444	transcriptional regulator	-	-	-
Bifidobacterium bifidum	COG1510@1|root,COG3177@1|root,COG1510@2|Bacteria,COG3177@2|Bacteria,2HZGJ@201174|Actinobacteria,4D0D3@85004|Bifidobacteriales	9.49917200854701	0.0924141	Pearson's Chi-squared test with Yates' continuity correction	grp_healthy	unhealthy-healthy	0.428571	0.777778	Fic/DOC family	-	-	-
Bifidobacterium bifidum	COG5305@1|root,COG5305@2|Bacteria	9.22894965277778	0.0924141	Pearson's Chi-squared test with Yates' continuity correction	grp_healthy	unhealthy-healthy	0.821429	0.5	-	-	-	-
Bifidobacterium bifidum	COG2211@1|root,COG2211@2|Bacteria,2HZ98@201174|Actinobacteria,4CZ0N@85004|Bifidobacteriales	9.00795038295038	0.100047	Pearson's Chi-squared test with Yates' continuity correction	grp_healthy	unhealthy-healthy	0.839286	0.527778	MFS/sugar transport protein	-	-	-
Bifidobacterium longum	COG1175@1|root,COG1175@2|Bacteria,2GMJG@201174|Actinobacteria,4D0BR@85004|Bifidobacteriales	13.2046422267619	0.100225	Pearson's Chi-squared test with Yates' continuity correction	grp_healthy	unhealthy-healthy	0.962687	0.810811	Binding-protein-dependent transport system inner membrane component	-	ko:K02025,ko:K10189	-
Bifidobacterium bifidum	COG0582@1|root,COG0582@2|Bacteria,2GMMI@201174|Actinobacteria,4D0E4@85004|Bifidobacteriales	8.96402514222063	0.100904	Pearson's Chi-squared test with Yates' continuity correction	grp_healthy	unhealthy-healthy	0.75	0.416667	Phage integrase, N-terminal SAM-like domain	-	-	-
Bifidobacterium longum	COG0480@1|root,COG0480@2|Bacteria,2GKB3@201174|Actinobacteria,4CYTB@85004|Bifidobacteriales	12.9755726868465	0.102966	Pearson's Chi-squared test with Yates' continuity correction	grp_healthy	unhealthy-healthy	0.656716	0.864865	Catalyzes the GTP-dependent ribosomal translocation step during translation elongation. During this step, the ribosome changes from the pre-translocational (PRE) to the post- translocational (POST) state as the newly formed A-site-bound peptidyl-tRNA and P-site-bound deacylated tRNA move to the P and E sites, respectively. Catalyzes the coordinated movement of the two tRNA molecules, the mRNA and…	-	ko:K02355	-
Bifidobacterium bifidum	2BM9I@1|root,32FTC@2|Bacteria,2GZ6B@201174|Actinobacteria,4D1Q9@85004|Bifidobacteriales	8.63526785714286	0.113918	Pearson's Chi-squared test with Yates' continuity correction	grp_healthy	unhealthy-healthy	0.107143	0.388889	-	-	-	-
Bifidobacterium bifidum	2E0Z5@1|root,32WFJ@2|Bacteria,2IR2P@201174|Actinobacteria,4D1DQ@85004|Bifidobacteriales	8.63377067543734	0.113918	Pearson's Chi-squared test with Yates' continuity correction	grp_healthy	unhealthy-healthy	0.0892857	0.361111	-	-	-	-
Bifidobacterium bifidum	COG0270@1|root,COG0270@2|Bacteria,2GJR6@201174|Actinobacteria,4D0YP@85004|Bifidobacteriales	8.63526785714286	0.113918	Pearson's Chi-squared test with Yates' continuity correction	grp_healthy	unhealthy-healthy	0.107143	0.388889	C-5 cytosine-specific DNA methylase	2.1.1.37	ko:K00558	-
Bifidobacterium bifidum	COG3819@1|root,COG3819@2|Bacteria,2GP03@201174|Actinobacteria,4CZMP@85004|Bifidobacteriales	8.63377067543734	0.113918	Pearson's Chi-squared test with Yates' continuity correction	grp_healthy	unhealthy-healthy	0.0892857	0.361111	Protein of unknown function (DUF969)	-	-	-
Bifidobacterium bifidum	29ZI4@1|root,30MI7@2|Bacteria,2GWTX@201174|Actinobacteria	8.60749137867782	0.113922	Pearson's Chi-squared test with Yates' continuity correction	grp_healthy	unhealthy-healthy	0.232143	0.555556	Helix-turn-helix domain	-	-	-
Bifidobacterium longum	COG1196@1|root,COG3408@1|root,COG3507@1|root,COG1196@2|Bacteria,COG3408@2|Bacteria,COG3507@2|Bacteria,2H8PD@201174|Actinobacteria,4D2YI@85004|Bifidobacteriales	12.1579644009681	0.125304	Pearson's Chi-squared test with Yates' continuity correction	grp_healthy	unhealthy-healthy	0.977612	0.846847	Bacterial Ig-like domain (group 4)	3.2.1.187	ko:K18206	GH121
Bifidobacterium longum	COG1653@1|root,COG1653@2|Bacteria,2GKRG@201174|Actinobacteria,4D0KE@85004|Bifidobacteriales	12.2911138286864	0.125304	Pearson's Chi-squared test with Yates' continuity correction	grp_healthy	unhealthy-healthy	0.119403	0	Bacterial extracellular solute-binding protein	-	-	-
Bifidobacterium longum	COG4124@1|root,COG4124@2|Bacteria,2GJ4D@201174|Actinobacteria,4CZ39@85004|Bifidobacteriales	12.2911138286864	0.125304	Pearson's Chi-squared test with Yates' continuity correction	grp_healthy	unhealthy-healthy	0.119403	0	Glycosyl hydrolase family 26	3.2.1.78	ko:K01218	GH26
Bifidobacterium bifidum	2B0U3@1|root,31T6M@2|Bacteria,2IDXF@201174|Actinobacteria,4D095@85004|Bifidobacteriales	8.21439756458139	0.136087	Pearson's Chi-squared test with Yates' continuity correction	grp_healthy	unhealthy-healthy	0.375	0.0833333	-	-	-	-
Bifidobacterium bifidum	2E820@1|root,332G2@2|Bacteria,2GV2W@201174|Actinobacteria,4D6ZK@85005|Actinomycetales	8.18349588831516	0.136087	Pearson's Chi-squared test with Yates' continuity correction	grp_healthy	unhealthy-healthy	0.0178571	0.222222	-	-	-	-
Bifidobacterium bifidum	COG0230@1|root,COG0230@2|Bacteria,2GQFY@201174|Actinobacteria,4D1EF@85004|Bifidobacteriales	8.15897065897066	0.136087	Pearson's Chi-squared test with Yates' continuity correction	grp_healthy	unhealthy-healthy	0.517857	0.833333	Belongs to the bacterial ribosomal protein bL34 family	-	ko:K02914	-
Bifidobacterium bifidum	COG0433@1|root,COG0433@2|Bacteria,2INIE@201174|Actinobacteria,4D1JH@85004|Bifidobacteriales	8.18349588831516	0.136087	Pearson's Chi-squared test with Yates' continuity correction	grp_healthy	unhealthy-healthy	0.0178571	0.222222	AAA-like domain	-	ko:K06915	-
Bifidobacterium bifidum	COG0593@1|root,COG0593@2|Bacteria,2GJKI@201174|Actinobacteria,4CZDW@85004|Bifidobacteriales	8.15897065897066	0.136087	Pearson's Chi-squared test with Yates' continuity correction	grp_healthy	unhealthy-healthy	0.517857	0.833333	it binds specifically double-stranded DNA at a 9 bp consensus (dnaA box) 5'-TTATC CA A CA A-3'. DnaA binds to ATP and to acidic phospholipids	-	ko:K02313	-
Bifidobacterium bifidum	COG0706@1|root,COG0706@2|Bacteria,2GJBU@201174|Actinobacteria,4CYZ2@85004|Bifidobacteriales	8.08366188769415	0.139993	Pearson's Chi-squared test with Yates' continuity correction	grp_healthy	unhealthy-healthy	0.553571	0.861111	Membrane protein insertase, YidC Oxa1 family	-	ko:K03217	-
Bifidobacterium bifidum	COG0477@1|root,COG2814@2|Bacteria,2I2ID@201174|Actinobacteria,4CZX9@85004|Bifidobacteriales	8.04162464985994	0.141418	Pearson's Chi-squared test with Yates' continuity correction	grp_healthy	unhealthy-healthy	0.714286	0.972222	Major Facilitator Superfamily	-	ko:K08177	-
Bifidobacterium bifidum	COG4584@1|root,COG4584@2|Bacteria,2IBDV@201174|Actinobacteria,4D0D7@85004|Bifidobacteriales	8.00187226870314	0.142703	Pearson's Chi-squared test with Yates' continuity correction	grp_healthy	unhealthy-healthy	0.196429	0.5	PFAM Integrase catalytic	-	-	-
Bifidobacterium pseudocatenulatum	COG0050@1|root,COG0050@2|Bacteria,2GK4T@201174|Actinobacteria,4CYY7@85004|Bifidobacteriales	14.2888941736029	0.154856	Pearson's Chi-squared test with Yates' continuity correction	grp_healthy	unhealthy-healthy	0.2	0.965517	This protein promotes the GTP-dependent binding of aminoacyl-tRNA to the A-site of ribosomes during protein biosynthesis	-	ko:K02358	-
Bifidobacterium pseudocatenulatum	COG0231@1|root,COG0231@2|Bacteria,2GJMS@201174|Actinobacteria,4CYY6@85004|Bifidobacteriales	12.3544679273267	0.154856	Pearson's Chi-squared test with Yates' continuity correction	grp_healthy	unhealthy-healthy	0.4	1	Involved in peptide bond synthesis. Stimulates efficient translation and peptide-bond synthesis on native or reconstituted 70S ribosomes in vitro. Probably functions indirectly by altering the affinity of the ribosome for aminoacyl-tRNA, thus increasing their reactivity as acceptors for peptidyl transferase	-	ko:K02356	-
Bifidobacterium pseudocatenulatum	COG0711@1|root,COG0711@2|Bacteria,2GJS4@201174|Actinobacteria,4CYY5@85004|Bifidobacteriales	12.3544679273267	0.154856	Pearson's Chi-squared test with Yates' continuity correction	grp_healthy	unhealthy-healthy	0.4	1	Component of the F(0) channel, it forms part of the peripheral stalk, linking F(1) to F(0)	-	ko:K02109	-
Bifidobacterium pseudocatenulatum	COG0712@1|root,COG0712@2|Bacteria,2GMJ5@201174|Actinobacteria,4CZ9V@85004|Bifidobacteriales	12.3544679273267	0.154856	Pearson's Chi-squared test with Yates' continuity correction	grp_healthy	unhealthy-healthy	0.4	1	F(1)F(0) ATP synthase produces ATP from ADP in the presence of a proton or sodium gradient. F-type ATPases consist of two structural domains, F(1) containing the extramembraneous catalytic core and F(0) containing the membrane proton channel, linked together by a central stalk and a peripheral stalk. During catalysis, ATP synthesis in the catalytic domain of F(1) is coupled via a rotary mechanism…	-	ko:K02109,ko:K02113	-
Bifidobacterium pseudocatenulatum	COG0721@1|root,COG0721@2|Bacteria,2IQJN@201174|Actinobacteria,4D10U@85004|Bifidobacteriales	12.3544679273267	0.154856	Pearson's Chi-squared test with Yates' continuity correction	grp_healthy	unhealthy-healthy	0.4	1	Allows the formation of correctly charged Asn-tRNA(Asn) or Gln-tRNA(Gln) through the transamidation of misacylated Asp- tRNA(Asn) or Glu-tRNA(Gln) in organisms which lack either or both of asparaginyl-tRNA or glutaminyl-tRNA synthetases. The reaction takes place in the presence of glutamine and ATP through an activated phospho-Asp-tRNA(Asn) or phospho-Glu-tRNA(Gln)	6.3.5.6,6.3.5.7	ko:K02435	-
Bifidobacterium pseudocatenulatum	COG0789@1|root,COG0789@2|Bacteria,2IFX0@201174|Actinobacteria,4D13W@85004|Bifidobacteriales	12.3544679273267	0.154856	Pearson's Chi-squared test with Yates' continuity correction	grp_healthy	unhealthy-healthy	0.6	0	helix_turn_helix, mercury resistance	-	-	-
Bifidobacterium longum	COG0089@1|root,COG0089@2|Bacteria,2IQ7V@201174|Actinobacteria,4D11N@85004|Bifidobacteriales	11.5261659985765	0.157711	Pearson's Chi-squared test with Yates' continuity correction	grp_healthy	unhealthy-healthy	0.69403	0.882883	One of the early assembly proteins it binds 23S rRNA. One of the proteins that surrounds the polypeptide exit tunnel on the outside of the ribosome. Forms the main docking site for trigger factor binding to the ribosome	-	ko:K02892	-
Bifidobacterium longum	COG0395@1|root,COG0395@2|Bacteria,2GJNN@201174|Actinobacteria,4D039@85004|Bifidobacteriales	11.4810747491524	0.157711	Pearson's Chi-squared test with Yates' continuity correction	grp_healthy	unhealthy-healthy	0.955224	0.810811	Binding-protein-dependent transport system inner membrane component	-	ko:K02026	-
Bifidobacterium longum	COG0096@1|root,COG0096@2|Bacteria,2IHQZ@201174|Actinobacteria,4D0P6@85004|Bifidobacteriales	11.2411784850163	0.159516	Pearson's Chi-squared test with Yates' continuity correction	grp_healthy	unhealthy-healthy	0.708955	0.891892	One of the primary rRNA binding proteins, it binds directly to 16S rRNA central domain where it helps coordinate assembly of the platform of the 30S subunit	-	ko:K02994	-
Bifidobacterium longum	COG0185@1|root,COG0185@2|Bacteria,2IKMS@201174|Actinobacteria,4D105@85004|Bifidobacteriales	11.3011689597179	0.159516	Pearson's Chi-squared test with Yates' continuity correction	grp_healthy	unhealthy-healthy	0.604478	0.810811	Protein S19 forms a complex with S13 that binds strongly to the 16S ribosomal RNA	-	ko:K02965	-
Bifidobacterium bifidum	28P3D@1|root,2ZBZ3@2|Bacteria,2GP4T@201174|Actinobacteria,4D0S7@85004|Bifidobacteriales	7.63122405714999	0.160245	Pearson's Chi-squared test with Yates' continuity correction	grp_healthy	unhealthy-healthy	0.0357143	0.25	-	-	-	-
Bifidobacterium bifidum	2AQRU@1|root,31FZM@2|Bacteria,2IABZ@201174|Actinobacteria,4D0HM@85004|Bifidobacteriales	7.43778454534268	0.160245	Pearson's Chi-squared test with Yates' continuity correction	grp_healthy	unhealthy-healthy	0	0.166667	-	-	-	-
Bifidobacterium bifidum	2B5AP@1|root,31VDH@2|Bacteria,2GVFX@201174|Actinobacteria,4D1E8@85004|Bifidobacteriales	7.43778454534268	0.160245	Pearson's Chi-squared test with Yates' continuity correction	grp_healthy	unhealthy-healthy	0	0.166667	Domain of unknown function (DUF4192)	-	-	-
Bifidobacterium bifidum	COG0210@1|root,COG0210@2|Bacteria,1TPVG@1239|Firmicutes,4HBVF@91061|Bacilli,21WB3@150247|Anoxybacillus	7.43778454534268	0.160245	Pearson's Chi-squared test with Yates' continuity correction	grp_healthy	unhealthy-healthy	0	0.166667	UvrD-like helicase C-terminal domain	3.6.4.12	ko:K03657	-
Bifidobacterium bifidum	COG0494@1|root,COG0494@2|Bacteria,2GWEB@201174|Actinobacteria,4CZAV@85004|Bifidobacteriales	7.36243386243386	0.160245	Pearson's Chi-squared test with Yates' continuity correction	grp_healthy	unhealthy-healthy	0.642857	0.916667	Belongs to the Nudix hydrolase family	-	-	-
Bifidobacterium bifidum	COG0515@1|root,COG0728@1|root,COG0515@2|Bacteria,COG0728@2|Bacteria,2GKN0@201174|Actinobacteria,4CZ8M@85004|Bifidobacteriales	7.36243386243386	0.160245	Pearson's Chi-squared test with Yates' continuity correction	grp_healthy	unhealthy-healthy	0.642857	0.916667	MviN-like protein	-	ko:K03980	-
Bifidobacterium bifidum	COG0745@1|root,COG0745@2|Bacteria,2GN73@201174|Actinobacteria,4D0E2@85004|Bifidobacteriales	7.36243386243386	0.160245	Pearson's Chi-squared test with Yates' continuity correction	grp_healthy	unhealthy-healthy	0.857143	0.583333	Transcriptional regulatory protein, C terminal	-	ko:K02483	-
Bifidobacterium bifidum	COG0863@1|root,COG0863@2|Bacteria,2I9DJ@201174|Actinobacteria	7.43778454534268	0.160245	Pearson's Chi-squared test with Yates' continuity correction	grp_healthy	unhealthy-healthy	0	0.166667	Belongs to the N(4) N(6)-methyltransferase family	2.1.1.113,2.1.1.72	ko:K00571,ko:K00590	-
Bifidobacterium bifidum	COG1061@1|root,COG1061@2|Bacteria	7.43778454534268	0.160245	Pearson's Chi-squared test with Yates' continuity correction	grp_healthy	unhealthy-healthy	0	0.166667	Type III restriction enzyme res subunit	3.1.21.5	ko:K01156	-
Bifidobacterium bifidum	COG1361@1|root,COG1361@2|Bacteria,2I2GZ@201174|Actinobacteria,4D2V9@85004|Bifidobacteriales	7.36243386243386	0.160245	Pearson's Chi-squared test with Yates' continuity correction	grp_healthy	unhealthy-healthy	0.642857	0.916667	Conserved repeat domain	-	-	-
Bifidobacterium bifidum	COG1746@1|root,COG1746@2|Bacteria,2IBK4@201174|Actinobacteria	7.43778454534268	0.160245	Pearson's Chi-squared test with Yates' continuity correction	grp_healthy	unhealthy-healthy	0	0.166667	tRNA cytidylyltransferase activity	-	-	-
Bifidobacterium bifidum	COG1947@1|root,COG1947@2|Bacteria,2GKXD@201174|Actinobacteria,4CZMW@85004|Bifidobacteriales	7.60898919753086	0.160245	Pearson's Chi-squared test with Yates' continuity correction	grp_healthy	unhealthy-healthy	0.678571	0.944444	Catalyzes the phosphorylation of the position 2 hydroxy group of 4-diphosphocytidyl-2C-methyl-D-erythritol	2.7.1.148	ko:K00919	-
Bifidobacterium bifidum	COG2197@1|root,COG2197@2|Bacteria,2GJ46@201174|Actinobacteria,4D0EU@85004|Bifidobacteriales	7.43778454534268	0.160245	Pearson's Chi-squared test with Yates' continuity correction	grp_healthy	unhealthy-healthy	0	0.166667	helix_turn_helix, Lux Regulon	-	-	-
Bifidobacterium bifidum	COG2801@1|root,COG2963@1|root,COG2801@2|Bacteria,COG2963@2|Bacteria,2GKW1@201174|Actinobacteria,4D05P@85004|Bifidobacteriales	7.60898919753086	0.160245	Pearson's Chi-squared test with Yates' continuity correction	grp_healthy	unhealthy-healthy	0.321429	0.0555556	PFAM Integrase catalytic	-	-	-
Bifidobacterium bifidum	COG2801@1|root,COG3415@1|root,COG2801@2|Bacteria,COG3415@2|Bacteria,2IQ1N@201174|Actinobacteria,4D14Z@85004|Bifidobacteriales	7.43778454534268	0.160245	Pearson's Chi-squared test with Yates' continuity correction	grp_healthy	unhealthy-healthy	0	0.166667	Transposase	-	-	-
Bifidobacterium bifidum	COG2963@1|root,COG2963@2|Bacteria,2IF4K@201174|Actinobacteria,4D0JP@85004|Bifidobacteriales	7.36243386243386	0.160245	Pearson's Chi-squared test with Yates' continuity correction	grp_healthy	unhealthy-healthy	0.142857	0.416667	Helix-turn-helix domain	-	-	-
Bifidobacterium bifidum	COG4585@1|root,COG4585@2|Bacteria,2GVYN@201174|Actinobacteria,4D1I8@85004|Bifidobacteriales	7.43778454534268	0.160245	Pearson's Chi-squared test with Yates' continuity correction	grp_healthy	unhealthy-healthy	0	0.166667	Histidine kinase	-	-	-
Bifidobacterium bifidum	COG4926@1|root,COG4926@2|Bacteria,2GKQD@201174|Actinobacteria,4CZ3Q@85004|Bifidobacteriales	7.63122405714999	0.160245	Pearson's Chi-squared test with Yates' continuity correction	grp_healthy	unhealthy-healthy	0.0357143	0.25	Phage minor structural protein	-	-	-
Bifidobacterium bifidum	COG4974@1|root,COG4974@2|Bacteria,2IH6A@201174|Actinobacteria,4CZ62@85004|Bifidobacteriales	7.6368660849655	0.160245	Pearson's Chi-squared test with Yates' continuity correction	grp_healthy	unhealthy-healthy	0.535714	0.222222	Phage integrase family	-	-	-
Bifidobacterium bifidum	COG5305@1|root,COG5305@2|Bacteria,2HZBN@201174|Actinobacteria,4CZKJ@85004|Bifidobacteriales	7.70045091207214	0.160245	Pearson's Chi-squared test with Yates' continuity correction	grp_healthy	unhealthy-healthy	0.321429	0.638889	Membrane	-	-	-
Bifidobacterium bifidum	COG5492@1|root,COG5492@2|Bacteria,2IK71@201174|Actinobacteria,4D0TI@85004|Bifidobacteriales	7.63122405714999	0.160245	Pearson's Chi-squared test with Yates' continuity correction	grp_healthy	unhealthy-healthy	0.0357143	0.25	domain, Protein	-	-	-
Bifidobacterium bifidum	COG4639@1|root,COG5324@1|root,COG4639@2|Bacteria,COG5324@2|Bacteria,2HZFC@201174|Actinobacteria,4D08U@85004|Bifidobacteriales	7.3245158498323	0.162024	Pearson's Chi-squared test with Yates' continuity correction	grp_healthy	unhealthy-healthy	0.0535714	0.277778	RNA ligase	-	-	-
Bifidobacterium bifidum	COG1040@1|root,COG1040@2|Bacteria,2HZQY@201174|Actinobacteria,4D1AY@85004|Bifidobacteriales	7.29483713624338	0.163092	Pearson's Chi-squared test with Yates' continuity correction	grp_healthy	unhealthy-healthy	0.464286	0.166667	competence protein	-	-	-
Bifidobacterium bifidum	28VJK@1|root,2ZHMZ@2|Bacteria,2GSC0@201174|Actinobacteria,4D1H4@85004|Bifidobacteriales	7.22923253808566	0.16428	Pearson's Chi-squared test with Yates' continuity correction	grp_healthy	unhealthy-healthy	0.125	0.388889	-	-	-	-
Bifidobacterium bifidum	2E37I@1|root,32Y78@2|Bacteria,2IKDS@201174|Actinobacteria,4CZQ1@85004|Bifidobacteriales	7.22923253808566	0.16428	Pearson's Chi-squared test with Yates' continuity correction	grp_healthy	unhealthy-healthy	0.125	0.388889	-	-	-	-
Bifidobacterium bifidum	COG0592@1|root,COG0592@2|Bacteria,2GJK3@201174|Actinobacteria,4CZTV@85004|Bifidobacteriales	7.24637862137862	0.16428	Pearson's Chi-squared test with Yates' continuity correction	grp_healthy	unhealthy-healthy	0.607143	0.888889	Confers DNA tethering and processivity to DNA polymerases and other proteins. Acts as a clamp, forming a ring around DNA (a reaction catalyzed by the clamp-loading complex) which diffuses in an ATP-independent manner freely and bidirectionally along dsDNA. Initially characterized for its ability to contact the catalytic subunit of DNA polymerase III (Pol III), a complex, multichain enzyme respons…	2.7.7.7	ko:K02338	-
Bifidobacterium bifidum	COG0330@1|root,COG0330@2|Bacteria,2HT61@201174|Actinobacteria,4FRXS@85023|Microbacteriaceae	7.19965930451128	0.165418	Pearson's Chi-squared test with Yates' continuity correction	grp_healthy	unhealthy-healthy	0.267857	0.0277778	prohibitin homologues	-	-	-
Bifidobacterium bifidum	COG0561@1|root,COG0561@2|Bacteria	7.17025355596784	0.165813	Pearson's Chi-squared test with Yates' continuity correction	grp_healthy	unhealthy-healthy	0.928571	0.694444	phosphatase activity	-	-	-
Bifidobacterium bifidum	COG0582@1|root,COG0732@1|root,COG0582@2|Bacteria,COG0732@2|Bacteria,2HUXN@201174|Actinobacteria,4CZ21@85004|Bifidobacteriales	7.1448427003582	0.165813	Pearson's Chi-squared test with Yates' continuity correction	grp_healthy	unhealthy-healthy	0.107143	0.361111	Phage integrase family	-	-	-
Bifidobacterium bifidum	COG0732@1|root,COG0732@2|Bacteria,2IPR0@201174|Actinobacteria,4D10W@85004|Bifidobacteriales	7.1448427003582	0.165813	Pearson's Chi-squared test with Yates' continuity correction	grp_healthy	unhealthy-healthy	0.107143	0.361111	type I restriction modification DNA specificity domain	3.1.21.3	ko:K01154	-
Bifidobacterium longum	28KWM@1|root,2ZACS@2|Bacteria,2I981@201174|Actinobacteria,4D04V@85004|Bifidobacteriales	10.4371276805978	0.175113	Pearson's Chi-squared test with Yates' continuity correction	grp_healthy	unhealthy-healthy	0.104478	0	LPXTG-motif cell wall anchor domain protein	-	-	-
Bifidobacterium longum	COG0090@1|root,COG0090@2|Bacteria,2GK7R@201174|Actinobacteria,4CZ5U@85004|Bifidobacteriales	10.7370337277708	0.175113	Pearson's Chi-squared test with Yates' continuity correction	grp_healthy	unhealthy-healthy	0.701493	0.882883	One of the primary rRNA binding proteins. Required for association of the 30S and 50S subunits to form the 70S ribosome, for tRNA binding and peptide bond formation. It has been suggested to have peptidyltransferase activity	-	ko:K02886	-
Bifidobacterium longum	COG0099@1|root,COG0099@2|Bacteria,2IHPN@201174|Actinobacteria,4D0PQ@85004|Bifidobacteriales	10.7404720485411	0.175113	Pearson's Chi-squared test with Yates' continuity correction	grp_healthy	unhealthy-healthy	0.738806	0.90991	Located at the top of the head of the 30S subunit, it contacts several helices of the 16S rRNA. In the 70S ribosome it contacts the 23S rRNA (bridge B1a) and protein L5 of the 50S subunit (bridge B1b), connecting the 2 subunits	-	ko:K02952	-
Bifidobacterium longum	COG0197@1|root,COG0197@2|Bacteria,2IFEI@201174|Actinobacteria,4D0Q8@85004|Bifidobacteriales	10.5474215396696	0.175113	Pearson's Chi-squared test with Yates' continuity correction	grp_healthy	unhealthy-healthy	0.61194	0.810811	Binds 23S rRNA and is also seen to make contacts with the A and possibly P site tRNAs	-	ko:K02878	-
Bifidobacterium longum	COG0395@1|root,COG0395@2|Bacteria,2GS4P@201174|Actinobacteria,4D06H@85004|Bifidobacteriales	10.4371276805978	0.175113	Pearson's Chi-squared test with Yates' continuity correction	grp_healthy	unhealthy-healthy	0.104478	0	Binding-protein-dependent transport system inner membrane component	-	ko:K02026	-
Bifidobacterium longum	COG1175@1|root,COG1175@2|Bacteria,2HN9S@201174|Actinobacteria,4D03P@85004|Bifidobacteriales	10.4371276805978	0.175113	Pearson's Chi-squared test with Yates' continuity correction	grp_healthy	unhealthy-healthy	0.104478	0	Binding-protein-dependent transport system inner membrane component	-	ko:K02025	-
Bifidobacterium longum	COG2337@1|root,COG2337@2|Bacteria,2IICB@201174|Actinobacteria,4D102@85004|Bifidobacteriales	10.31802220995	0.175113	Pearson's Chi-squared test with Yates' continuity correction	grp_healthy	unhealthy-healthy	0.00746269	0.108108	PemK-like, MazF-like toxin of type II toxin-antitoxin system	-	ko:K07171	-
Bifidobacterium longum	COG3077@1|root,COG3077@2|Bacteria,2IRS1@201174|Actinobacteria,4D1BV@85004|Bifidobacteriales	10.31802220995	0.175113	Pearson's Chi-squared test with Yates' continuity correction	grp_healthy	unhealthy-healthy	0.00746269	0.108108	RelB antitoxin	-	ko:K07473	-
Bifidobacterium longum	COG4932@1|root,COG4932@2|Bacteria,2IBAM@201174|Actinobacteria,4D0B6@85004|Bifidobacteriales	10.6031643959668	0.175113	Pearson's Chi-squared test with Yates' continuity correction	grp_healthy	unhealthy-healthy	0.910448	0.747748	domain protein	-	-	-
Bifidobacterium adolescentis	COG2963@1|root,COG2963@2|Bacteria	12.8164474924585	0.17729	Pearson's Chi-squared test with Yates' continuity correction	grp_healthy	unhealthy-healthy	0.959559	0.692308	transposase activity	-	-	-
Bifidobacterium bifidum	COG0515@1|root,COG0515@2|Bacteria,2GIV0@201174|Actinobacteria,4CYQG@85004|Bifidobacteriales	6.78160584108673	0.201272	Pearson's Chi-squared test with Yates' continuity correction	grp_healthy	unhealthy-healthy	0.696429	0.944444	Protein tyrosine kinase	-	-	-
Bifidobacterium bifidum	COG3464@1|root,COG3464@2|Bacteria,2GJK7@201174|Actinobacteria,4D0ME@85004|Bifidobacteriales	6.59892060272385	0.220964	Pearson's Chi-squared test with Yates' continuity correction	grp_healthy	unhealthy-healthy	0.517857	0.805556	Transposase	-	ko:K07485	-
Bifidobacterium longum	COG0255@1|root,COG0255@2|Bacteria,2IQ6V@201174|Actinobacteria,4D181@85004|Bifidobacteriales	9.81597247995342	0.221752	Pearson's Chi-squared test with Yates' continuity correction	grp_healthy	unhealthy-healthy	0.619403	0.810811	Belongs to the universal ribosomal protein uL29 family	-	ko:K02904	-
Bifidobacterium longum	2A7AI@1|root,30W77@2|Bacteria,2GX3Z@201174|Actinobacteria,4D1RF@85004|Bifidobacteriales	9.5232192068994	0.223475	Pearson's Chi-squared test with Yates' continuity correction	grp_healthy	unhealthy-healthy	0.0970149	0	-	-	-	-
Bifidobacterium longum	2BHA3@1|root,32BBN@2|Bacteria,2GWW1@201174|Actinobacteria,4D1R7@85004|Bifidobacteriales	9.5232192068994	0.223475	Pearson's Chi-squared test with Yates' continuity correction	grp_healthy	unhealthy-healthy	0.0970149	0	-	-	-	-
Bifidobacterium longum	2E401@1|root,32YWY@2|Bacteria,2IE7W@201174|Actinobacteria,4CZYJ@85004|Bifidobacteriales	9.5232192068994	0.223475	Pearson's Chi-squared test with Yates' continuity correction	grp_healthy	unhealthy-healthy	0.0970149	0	-	-	-	-
Bifidobacterium longum	COG0091@1|root,COG0091@2|Bacteria,2IM3J@201174|Actinobacteria,4D0UZ@85004|Bifidobacteriales	9.49993034185116	0.223475	Pearson's Chi-squared test with Yates' continuity correction	grp_healthy	unhealthy-healthy	0.61194	0.801802	The globular domain of the protein is located near the polypeptide exit tunnel on the outside of the subunit, while an extended beta-hairpin is found that lines the wall of the exit tunnel in the center of the 70S ribosome	-	ko:K02890	-
Bifidobacterium longum	COG5578@1|root,COG5578@2|Bacteria,2IGDH@201174|Actinobacteria,4D0WB@85004|Bifidobacteriales	9.5232192068994	0.223475	Pearson's Chi-squared test with Yates' continuity correction	grp_healthy	unhealthy-healthy	0.0970149	0	Protein of unknown function, DUF624	-	-	-
Bifidobacterium longum	COG0088@1|root,COG0088@2|Bacteria,2GJYJ@201174|Actinobacteria,4CZSA@85004|Bifidobacteriales	9.42386883151808	0.226085	Pearson's Chi-squared test with Yates' continuity correction	grp_healthy	unhealthy-healthy	0.738806	0.900901	Forms part of the polypeptide exit tunnel	-	ko:K02926	-
Bifidobacterium bifidum	29Y3N@1|root,30JWQ@2|Bacteria,2H7EI@201174|Actinobacteria,4D2DI@85004|Bifidobacteriales	6.47833333333333	0.228439	Pearson's Chi-squared test with Yates' continuity correction	grp_healthy	unhealthy-healthy	0.428571	0.722222	Protein of unknown function (DUF2442)	-	-	-
Bifidobacterium bifidum	2B5EF@1|root,31Y8Y@2|Bacteria,2H0E3@201174|Actinobacteria,4D1S5@85004|Bifidobacteriales	6.47538045713614	0.228439	Pearson's Chi-squared test with Yates' continuity correction	grp_healthy	unhealthy-healthy	0.446429	0.166667	-	-	-	-
Bifidobacterium bifidum	COG0288@1|root,COG0288@2|Bacteria,2GT5H@201174|Actinobacteria,4D06V@85004|Bifidobacteriales	6.38509585652443	0.228439	Pearson's Chi-squared test with Yates' continuity correction	grp_healthy	unhealthy-healthy	0.75	0.972222	Reversible hydration of carbon dioxide	4.2.1.1	ko:K01673	-
Bifidobacterium bifidum	COG0450@1|root,COG0450@2|Bacteria,2GM74@201174|Actinobacteria,4CZXS@85004|Bifidobacteriales	6.38509585652443	0.228439	Pearson's Chi-squared test with Yates' continuity correction	grp_healthy	unhealthy-healthy	0.75	0.972222	C-terminal domain of 1-Cys peroxiredoxin	1.11.1.15	ko:K03386	-
Bifidobacterium bifidum	COG0492@1|root,COG3634@1|root,COG0492@2|Bacteria,COG3634@2|Bacteria,2GKD2@201174|Actinobacteria,4CZ6G@85004|Bifidobacteriales	6.38509585652443	0.228439	Pearson's Chi-squared test with Yates' continuity correction	grp_healthy	unhealthy-healthy	0.75	0.972222	Thioredoxin domain	1.8.1.9	ko:K00384	-
Bifidobacterium bifidum	COG0697@1|root,COG0697@2|Bacteria,2GM6M@201174|Actinobacteria,4CZPP@85004|Bifidobacteriales	6.38509585652443	0.228439	Pearson's Chi-squared test with Yates' continuity correction	grp_healthy	unhealthy-healthy	0.75	0.972222	EamA-like transporter family	-	-	-
Bifidobacterium bifidum	COG1253@1|root,COG1253@2|Bacteria,2GKN5@201174|Actinobacteria,4CZKA@85004|Bifidobacteriales	6.38509585652443	0.228439	Pearson's Chi-squared test with Yates' continuity correction	grp_healthy	unhealthy-healthy	0.75	0.972222	Transporter associated domain	-	ko:K03699	-
Bifidobacterium bifidum	COG1475@1|root,COG1475@2|Bacteria,2GNRN@201174|Actinobacteria,4CYUE@85004|Bifidobacteriales	6.41751257794785	0.228439	Pearson's Chi-squared test with Yates' continuity correction	grp_healthy	unhealthy-healthy	0.589286	0.861111	Belongs to the ParB family	-	ko:K03497	-
Bifidobacterium bifidum	COG1609@1|root,COG1609@2|Bacteria,2GM7M@201174|Actinobacteria,4D2RZ@85004|Bifidobacteriales	6.38509585652443	0.228439	Pearson's Chi-squared test with Yates' continuity correction	grp_healthy	unhealthy-healthy	0.75	0.972222	helix_turn _helix lactose operon repressor	-	ko:K02529	-
Bifidobacterium bifidum	COG2352@1|root,COG2352@2|Bacteria,2GKDB@201174|Actinobacteria,4CZS0@85004|Bifidobacteriales	6.38509585652443	0.228439	Pearson's Chi-squared test with Yates' continuity correction	grp_healthy	unhealthy-healthy	0.75	0.972222	Forms oxaloacetate, a four-carbon dicarboxylic acid source for the tricarboxylic acid cycle	4.1.1.31	ko:K01595	-
Bifidobacterium longum	COG1653@1|root,COG1653@2|Bacteria,2GNYN@201174|Actinobacteria,4D08X@85004|Bifidobacteriales	9.32444185749669	0.231867	Pearson's Chi-squared test with Yates' continuity correction	grp_healthy	unhealthy-healthy	0.985075	0.882883	Bacterial extracellular solute-binding protein	-	ko:K02027	-
Bifidobacterium longum	COG0186@1|root,COG0186@2|Bacteria,2IQ68@201174|Actinobacteria,4D10N@85004|Bifidobacteriales	9.10700802095652	0.240493	Pearson's Chi-squared test with Yates' continuity correction	grp_healthy	unhealthy-healthy	0.626866	0.810811	One of the primary rRNA binding proteins, it binds specifically to the 5'-end of 16S ribosomal RNA	-	ko:K02961	-
Bifidobacterium longum	COG2723@1|root,COG2723@2|Bacteria,2GJAF@201174|Actinobacteria,4CYPX@85004|Bifidobacteriales	9.20167884943749	0.240493	Pearson's Chi-squared test with Yates' continuity correction	grp_healthy	unhealthy-healthy	0.164179	0.036036	Glycosyl hydrolase family 1	3.2.1.21	ko:K05350	-
Bifidobacterium longum	COG3328@1|root,COG3328@2|Bacteria,2GM8F@201174|Actinobacteria,4D01G@85004|Bifidobacteriales	9.1330209041837	0.240493	Pearson's Chi-squared test with Yates' continuity correction	grp_healthy	unhealthy-healthy	0.589552	0.387387	Transposase, Mutator family	-	-	-
Bifidobacterium bifidum	COG1373@1|root,COG1373@2|Bacteria,2GK1Q@201174|Actinobacteria,4CZNQ@85004|Bifidobacteriales	6.27416136675396	0.241175	Pearson's Chi-squared test with Yates' continuity correction	grp_healthy	unhealthy-healthy	0.803571	1	Domain of unknown function (DUF4143)	-	ko:K07133	-
Bifidobacterium longum	COG0097@1|root,COG0097@2|Bacteria,2GK35@201174|Actinobacteria,4CYQV@85004|Bifidobacteriales	8.94044172437363	0.247505	Pearson's Chi-squared test with Yates' continuity correction	grp_healthy	unhealthy-healthy	0.731343	0.891892	This protein binds to the 23S rRNA, and is important in its secondary structure. It is located near the subunit interface in the base of the L7 L12 stalk, and near the tRNA binding site of the peptidyltransferase center	-	ko:K02933	-
Bifidobacterium longum	COG0135@1|root,COG0135@2|Bacteria,2IE3A@201174|Actinobacteria	8.90398093989512	0.247505	Pearson's Chi-squared test with Yates' continuity correction	grp_healthy	unhealthy-healthy	0.126866	0.288288	N-(5'phosphoribosyl)anthranilate (PRA) isomerase	5.3.1.24	ko:K01817	-
Bifidobacterium longum	COG0454@1|root,COG0456@2|Bacteria,2II91@201174|Actinobacteria,4D0SH@85004|Bifidobacteriales	8.87160108725732	0.247505	Pearson's Chi-squared test with Yates' continuity correction	grp_healthy	unhealthy-healthy	0.947761	0.81982	Acetyltransferase (GNAT) domain	-	-	-
Bifidobacterium longum	COG3250@1|root,COG3250@2|Bacteria,2GM69@201174|Actinobacteria,4D09M@85004|Bifidobacteriales	8.91859709716641	0.247505	Pearson's Chi-squared test with Yates' continuity correction	grp_healthy	unhealthy-healthy	0.11194	0.00900901	beta-mannosidase	3.2.1.25	ko:K01192	-
Bifidobacterium longum	COG0537@1|root,COG0537@2|Bacteria,2GJT5@201174|Actinobacteria,4CZS7@85004|Bifidobacteriales	8.77220577006592	0.255283	Pearson's Chi-squared test with Yates' continuity correction	grp_healthy	unhealthy-healthy	0.783582	0.927928	HIT domain	2.7.7.53	ko:K19710	-
Bifidobacterium longum	COG1957@1|root,COG1957@2|Bacteria,2GP6N@201174|Actinobacteria,4CZIN@85004|Bifidobacteriales	8.68626787985586	0.261521	Pearson's Chi-squared test with Yates' continuity correction	grp_healthy	unhealthy-healthy	0.149254	0.315315	Inosine-uridine preferring nucleoside hydrolase	3.2.2.1,3.2.2.8	ko:K01239,ko:K01250,ko:K10213	-
Bifidobacterium longum	COG5578@1|root,COG5578@2|Bacteria,2IBE6@201174|Actinobacteria,4D0IU@85004|Bifidobacteriales	8.61812691679252	0.265454	Pearson's Chi-squared test with Yates' continuity correction	grp_healthy	unhealthy-healthy	0.0895522	0	Protein of unknown function, DUF624	-	-	-
Bifidobacterium adolescentis	COG0179@1|root,COG0179@2|Bacteria,2GN2G@201174|Actinobacteria,4CZH5@85004|Bifidobacteriales	11.5065344961145	0.268392	Pearson's Chi-squared test with Yates' continuity correction	grp_healthy	unhealthy-healthy	0.977941	0.769231	Fumarylacetoacetate (FAA) hydrolase family	-	-	-
Bifidobacterium adolescentis	COG2217@1|root,COG2217@2|Bacteria,2GM0U@201174|Actinobacteria,4CZ7S@85004|Bifidobacteriales	11.5065344961145	0.268392	Pearson's Chi-squared test with Yates' continuity correction	grp_healthy	unhealthy-healthy	0.977941	0.769231	Heavy metal translocating P-type atpase	3.6.3.54	ko:K17686	-
Bifidobacterium bifidum	2AU0N@1|root,31JKM@2|Bacteria,2IJJ5@201174|Actinobacteria,4D0XN@85004|Bifidobacteriales	6.06054006968641	0.269899	Pearson's Chi-squared test with Yates' continuity correction	grp_healthy	unhealthy-healthy	0.0357143	0.222222	-	-	-	-
Bifidobacterium bifidum	COG0629@1|root,COG0629@2|Bacteria,2GTDH@201174|Actinobacteria,4D1D1@85004|Bifidobacteriales	6.00069573283859	0.276936	Pearson's Chi-squared test with Yates' continuity correction	grp_healthy	unhealthy-healthy	0.142857	0.388889	single-stranded DNA binding	-	-	-
Bifidobacterium bifidum	COG0400@1|root,COG0400@2|Bacteria,2GNIF@201174|Actinobacteria,4D0TH@85004|Bifidobacteriales	5.98043824011086	0.277876	Pearson's Chi-squared test with Yates' continuity correction	grp_healthy	unhealthy-healthy	0.5	0.222222	Phospholipase/Carboxylesterase	-	ko:K06999	-
Bifidobacterium bifidum	29SSD@1|root,30DYB@2|Bacteria,2IJ1J@201174|Actinobacteria,4D0SG@85004|Bifidobacteriales	5.75918180084847	0.281183	Pearson's Chi-squared test with Yates' continuity correction	grp_healthy	unhealthy-healthy	0.107143	0.333333	-	-	-	-
Bifidobacterium bifidum	2AYK3@1|root,31QQD@2|Bacteria,2ISGT@201174|Actinobacteria,4D1C9@85004|Bifidobacteriales	5.74433497536946	0.281183	Pearson's Chi-squared test with Yates' continuity correction	grp_healthy	unhealthy-healthy	0	0.138889	-	-	-	-
Bifidobacterium bifidum	2B6SJ@1|root,31ZRP@2|Bacteria,2IQ17@201174|Actinobacteria,4D142@85004|Bifidobacteriales	5.74433497536946	0.281183	Pearson's Chi-squared test with Yates' continuity correction	grp_healthy	unhealthy-healthy	0	0.138889	-	-	-	-
Bifidobacterium bifidum	2BH3J@1|root,32B4F@2|Bacteria,2IHK5@201174|Actinobacteria,4D0RP@85004|Bifidobacteriales	5.74433497536946	0.281183	Pearson's Chi-squared test with Yates' continuity correction	grp_healthy	unhealthy-healthy	0	0.138889	-	-	-	-
Bifidobacterium bifidum	2BJPU@1|root,31Y9V@2|Bacteria,2GUQ7@201174|Actinobacteria,4D1JX@85004|Bifidobacteriales	5.82320601851852	0.281183	Pearson's Chi-squared test with Yates' continuity correction	grp_healthy	unhealthy-healthy	0.0535714	0.25	-	-	-	-
Bifidobacterium bifidum	2CEH6@1|root,32RZW@2|Bacteria,1V3QW@1239|Firmicutes,3VUR6@526524|Erysipelotrichia	5.75918180084847	0.281183	Pearson's Chi-squared test with Yates' continuity correction	grp_healthy	unhealthy-healthy	0.107143	0.333333	Polyketide cyclase / dehydrase and lipid transport	-	-	-
Bifidobacterium bifidum	COG0030@1|root,COG0030@2|Bacteria,2GKBT@201174|Actinobacteria,4CYS9@85004|Bifidobacteriales	5.76499739175796	0.281183	Pearson's Chi-squared test with Yates' continuity correction	grp_healthy	unhealthy-healthy	0.678571	0.916667	Specifically dimethylates two adjacent adenosines (A1518 and A1519) in the loop of a conserved hairpin near the 3'-end of 16S rRNA in the 30S particle. May play a critical role in biogenesis of 30S subunits	2.1.1.182	ko:K02528	-
Bifidobacterium bifidum	COG0331@1|root,COG1028@1|root,COG3321@1|root,COG0331@2|Bacteria,COG1028@2|Bacteria,COG3321@2|Bacteria,2HZQU@201174|Actinobacteria,4D1A9@85004|Bifidobacteriales	5.72108116750974	0.281183	Pearson's Chi-squared test with Yates' continuity correction	grp_healthy	unhealthy-healthy	0.0714286	0.277778	[acyl-carrier-protein] S-malonyltransferase activity	-	-	-
Bifidobacterium bifidum	COG0454@1|root,COG0456@2|Bacteria,2IQQX@201174|Actinobacteria,4D1CY@85004|Bifidobacteriales	5.75918180084847	0.281183	Pearson's Chi-squared test with Yates' continuity correction	grp_healthy	unhealthy-healthy	0.107143	0.333333	FR47-like protein	-	-	-
Bifidobacterium bifidum	COG0577@1|root,COG0577@2|Bacteria,2GUAD@201174|Actinobacteria,4D15D@85004|Bifidobacteriales	5.74433497536946	0.281183	Pearson's Chi-squared test with Yates' continuity correction	grp_healthy	unhealthy-healthy	0	0.138889	FtsX-like permease family	-	ko:K02004	-
Bifidobacterium bifidum	COG0582@1|root,COG0582@2|Bacteria,2HZMA@201174|Actinobacteria,4D0X7@85004|Bifidobacteriales	5.90165434944742	0.281183	Pearson's Chi-squared test with Yates' continuity correction	grp_healthy	unhealthy-healthy	0.357143	0.638889	Phage integrase, N-terminal SAM-like domain	-	-	-
Bifidobacterium bifidum	COG0642@1|root,COG0642@2|Bacteria,2I436@201174|Actinobacteria,4D205@85004|Bifidobacteriales	5.72108116750974	0.281183	Pearson's Chi-squared test with Yates' continuity correction	grp_healthy	unhealthy-healthy	0.0714286	0.277778	GHKL domain	2.7.13.3	ko:K18351	-
Bifidobacterium bifidum	COG0758@1|root,COG0758@2|Bacteria,2IFTH@201174|Actinobacteria,4D0JN@85004|Bifidobacteriales	5.81286227896397	0.281183	Pearson's Chi-squared test with Yates' continuity correction	grp_healthy	unhealthy-healthy	0.464286	0.194444	DNA recombination-mediator protein A	-	ko:K04096	-
Bifidobacterium bifidum	COG1479@1|root,COG1479@2|Bacteria,1TRXF@1239|Firmicutes,24ET3@186801|Clostridia,4C0BX@830|Butyrivibrio	5.75918180084847	0.281183	Pearson's Chi-squared test with Yates' continuity correction	grp_healthy	unhealthy-healthy	0.107143	0.333333	Protein of unknown function DUF262	-	-	-
Bifidobacterium bifidum	COG1708@1|root,COG1708@2|Bacteria,2GQME@201174|Actinobacteria,4D206@85004|Bifidobacteriales	5.75918180084847	0.281183	Pearson's Chi-squared test with Yates' continuity correction	grp_healthy	unhealthy-healthy	0.107143	0.333333	Nucleotidyltransferase domain	-	-	-
Bifidobacterium bifidum	COG3170@1|root,COG3170@2|Bacteria,2HZSX@201174|Actinobacteria,4D1MG@85004|Bifidobacteriales	5.75918180084847	0.281183	Pearson's Chi-squared test with Yates' continuity correction	grp_healthy	unhealthy-healthy	0.107143	0.333333	Tfp pilus assembly protein FimV	-	-	-
Bifidobacterium bifidum	COG3583@1|root,COG3583@2|Bacteria,2H4RU@201174|Actinobacteria,4CYY0@85004|Bifidobacteriales	5.76499739175796	0.281183	Pearson's Chi-squared test with Yates' continuity correction	grp_healthy	unhealthy-healthy	0.678571	0.916667	G5	-	ko:K21688	-
Bifidobacterium bifidum	COG5520@1|root,COG5520@2|Bacteria,2HPZN@201174|Actinobacteria,4D0F9@85004|Bifidobacteriales	5.85965057319224	0.281183	Pearson's Chi-squared test with Yates' continuity correction	grp_healthy	unhealthy-healthy	0.125	0.361111	F5/8 type C domain	-	-	-
Bifidobacterium bifidum	29WJA@1|root,30I5I@2|Bacteria,2IS86@201174|Actinobacteria,4D16N@85004|Bifidobacteriales	5.6624212184874	0.282776	Pearson's Chi-squared test with Yates' continuity correction	grp_healthy	unhealthy-healthy	0.357143	0.111111	PrgI family protein	-	-	-
Bifidobacterium bifidum	2B3RJ@1|root,31WF5@2|Bacteria,2GX60@201174|Actinobacteria,4D1R3@85004|Bifidobacteriales	5.6624212184874	0.282776	Pearson's Chi-squared test with Yates' continuity correction	grp_healthy	unhealthy-healthy	0.357143	0.111111	-	-	-	-
Bifidobacterium bifidum	COG1195@1|root,COG1195@2|Bacteria,2GJCS@201174|Actinobacteria,4CZQT@85004|Bifidobacteriales	5.6624212184874	0.282776	Pearson's Chi-squared test with Yates' continuity correction	grp_healthy	unhealthy-healthy	0.642857	0.888889	it is required for DNA replication and normal SOS inducibility. RecF binds preferentially to single-stranded, linear DNA. It also seems to bind ATP	-	ko:K03629	-
Bifidobacterium bifidum	COG4868@1|root,COG4868@2|Bacteria,2GNQZ@201174|Actinobacteria,4CZZI@85004|Bifidobacteriales	5.67653890824623	0.282776	Pearson's Chi-squared test with Yates' continuity correction	grp_healthy	unhealthy-healthy	0.553571	0.277778	Domain of unknown function (DUF1846)	-	-	-
Bifidobacterium bifidum	COG0049@1|root,COG0049@2|Bacteria,2GMVW@201174|Actinobacteria,4CZQJ@85004|Bifidobacteriales	5.64666485777597	0.283387	Pearson's Chi-squared test with Yates' continuity correction	grp_healthy	unhealthy-healthy	0.607143	0.861111	One of the primary rRNA binding proteins, it binds directly to 16S rRNA where it nucleates assembly of the head domain of the 30S subunit. Is located at the subunit interface close to the decoding center, probably blocks exit of the E-site tRNA	-	ko:K02992	-
Bifidobacterium longum	COG0087@1|root,COG0087@2|Bacteria,2GJXT@201174|Actinobacteria,4CYQD@85004|Bifidobacteriales	8.43485711006941	0.287195	Pearson's Chi-squared test with Yates' continuity correction	grp_healthy	unhealthy-healthy	0.761194	0.90991	One of the primary rRNA binding proteins, it binds directly near the 3'-end of the 23S rRNA, where it nucleates assembly of the 50S subunit	-	ko:K02906	-
Bifidobacterium bifidum	COG0783@1|root,COG0783@2|Bacteria,2IFDP@201174|Actinobacteria,4CZV3@85004|Bifidobacteriales	5.59805075876504	0.287446	Pearson's Chi-squared test with Yates' continuity correction	grp_healthy	unhealthy-healthy	0.767857	0.972222	Belongs to the Dps family	-	ko:K04047	-
Bifidobacterium bifidum	COG1451@1|root,COG1451@2|Bacteria,2GMP6@201174|Actinobacteria,4CZF9@85004|Bifidobacteriales	5.59805075876504	0.287446	Pearson's Chi-squared test with Yates' continuity correction	grp_healthy	unhealthy-healthy	0.767857	0.972222	Protein of unknown function DUF45	-	ko:K07043	-
Bifidobacterium longum	COG1609@1|root,COG1609@2|Bacteria,2GMHV@201174|Actinobacteria,4CZ3G@85004|Bifidobacteriales	8.35271706508849	0.294077	Pearson's Chi-squared test with Yates' continuity correction	grp_healthy	unhealthy-healthy	0.679104	0.846847	helix_turn _helix lactose operon repressor	-	ko:K03484	-
Bifidobacterium longum	COG0021@1|root,COG0021@2|Bacteria,2GJ1K@201174|Actinobacteria,4CZ64@85004|Bifidobacteriales	8.01579226203637	0.308197	Pearson's Chi-squared test with Yates' continuity correction	grp_healthy	unhealthy-healthy	0.791045	0.927928	Belongs to the transketolase family	2.2.1.1	ko:K00615	-
Bifidobacterium longum	COG0077@1|root,COG0077@2|Bacteria,2GJQ5@201174|Actinobacteria,4CZ61@85004|Bifidobacteriales	8.03773984074925	0.308197	Pearson's Chi-squared test with Yates' continuity correction	grp_healthy	unhealthy-healthy	0.895522	0.990991	Prephenate dehydratase	4.2.1.51,5.4.99.5	ko:K04518,ko:K14170	-
Bifidobacterium longum	COG0093@1|root,COG0093@2|Bacteria,2IHNX@201174|Actinobacteria,4D0VI@85004|Bifidobacteriales	8.05189164052105	0.308197	Pearson's Chi-squared test with Yates' continuity correction	grp_healthy	unhealthy-healthy	0.649254	0.81982	Binds to 23S rRNA. Forms part of two intersubunit bridges in the 70S ribosome	-	ko:K02874	-
Bifidobacterium longum	COG1841@1|root,COG1841@2|Bacteria,2GQV0@201174|Actinobacteria,4D1EZ@85004|Bifidobacteriales	8.01579226203637	0.308197	Pearson's Chi-squared test with Yates' continuity correction	grp_healthy	unhealthy-healthy	0.791045	0.927928	Ribosomal protein L30p/L7e	-	ko:K02907	-
Bifidobacterium longum	COG1917@1|root,COG1917@2|Bacteria,2IHSV@201174|Actinobacteria,4D0ZF@85004|Bifidobacteriales	8.13109029993358	0.308197	Pearson's Chi-squared test with Yates' continuity correction	grp_healthy	unhealthy-healthy	0.0149254	0.108108	Cupin 2, conserved barrel domain protein	-	-	-
Bifidobacterium longum	COG2755@1|root,COG2755@2|Bacteria,2H9RY@201174|Actinobacteria,4D06T@85004|Bifidobacteriales	8.03773984074925	0.308197	Pearson's Chi-squared test with Yates' continuity correction	grp_healthy	unhealthy-healthy	0.104478	0.00900901	GDSL-like Lipase/Acylhydrolase family	-	-	-
Bifidobacterium longum	COG3550@1|root,COG3550@2|Bacteria,2IEMD@201174|Actinobacteria,4CZ2C@85004|Bifidobacteriales	8.13109029993358	0.308197	Pearson's Chi-squared test with Yates' continuity correction	grp_healthy	unhealthy-healthy	0.0149254	0.108108	HipA-like C-terminal domain	-	-	-
Bifidobacterium longum	2B4W2@1|root,31XNR@2|Bacteria,2GZAZ@201174|Actinobacteria,4D1QA@85004|Bifidobacteriales	7.72200159793443	0.337563	Pearson's Chi-squared test with Yates' continuity correction	grp_healthy	unhealthy-healthy	0.0820896	0	-	-	-	-
Bifidobacterium longum	COG0477@1|root,COG0477@2|Bacteria,2I2QX@201174|Actinobacteria,4CZRY@85004|Bifidobacteriales	7.73843261451339	0.337563	Pearson's Chi-squared test with Yates' continuity correction	grp_healthy	unhealthy-healthy	0.119403	0.018018	Major Facilitator Superfamily	-	ko:K08168,ko:K18926	-
Bifidobacterium longum	COG1611@1|root,COG1611@2|Bacteria,2GMM1@201174|Actinobacteria,4D031@85004|Bifidobacteriales	7.72200159793443	0.337563	Pearson's Chi-squared test with Yates' continuity correction	grp_healthy	unhealthy-healthy	0.0820896	0	Possible lysine decarboxylase	3.2.2.10	ko:K06966	-
Bifidobacterium longum	COG4932@1|root,COG4932@2|Bacteria,2GP68@201174|Actinobacteria,4CZV4@85004|Bifidobacteriales	7.72200159793443	0.337563	Pearson's Chi-squared test with Yates' continuity correction	grp_healthy	unhealthy-healthy	0.0820896	0	LPXTG cell wall anchor motif	-	-	-
Bifidobacterium bifidum	COG2801@1|root,COG2801@2|Bacteria,2GVZP@201174|Actinobacteria,4D1IR@85004|Bifidobacteriales	5.22292561469032	0.351637	Pearson's Chi-squared test with Yates' continuity correction	grp_healthy	unhealthy-healthy	0.732143	0.944444	Integrase core domain	-	-	-
Bifidobacterium bifidum	COG3266@1|root,COG3266@2|Bacteria,2GKZP@201174|Actinobacteria,4D0XB@85004|Bifidobacteriales	5.22292561469032	0.351637	Pearson's Chi-squared test with Yates' continuity correction	grp_healthy	unhealthy-healthy	0.732143	0.944444	Transmembrane domain of unknown function (DUF3566)	-	-	-
Bifidobacterium longum	2E07M@1|root,32VVG@2|Bacteria,2ICM1@201174|Actinobacteria,4D036@85004|Bifidobacteriales	7.55602504586917	0.363826	Pearson's Chi-squared test with Yates' continuity correction	grp_healthy	unhealthy-healthy	0.0597015	0.18018	-	-	-	-
Bifidobacterium longum	COG0842@1|root,COG0842@2|Bacteria,2H9HW@201174|Actinobacteria,4CZ1J@85004|Bifidobacteriales	7.48406806384581	0.372342	Pearson's Chi-squared test with Yates' continuity correction	grp_healthy	unhealthy-healthy	0.783582	0.918919	ABC-2 family transporter protein	-	ko:K01992	-
Bifidobacterium longum	COG0477@1|root,COG0477@2|Bacteria,2GIUM@201174|Actinobacteria,4D0BX@85004|Bifidobacteriales	7.44050517891042	0.375209	Pearson's Chi-squared test with Yates' continuity correction	grp_healthy	unhealthy-healthy	0.0223881	0.117117	Major Facilitator Superfamily	-	-	-
Bifidobacterium bifidum	COG0187@1|root,COG0187@2|Bacteria,2GKGP@201174|Actinobacteria,4CZ47@85004|Bifidobacteriales	5.0199680335097	0.387564	Pearson's Chi-squared test with Yates' continuity correction	grp_healthy	unhealthy-healthy	0.696429	0.916667	A type II topoisomerase that negatively supercoils closed circular double-stranded (ds) DNA in an ATP-dependent manner to modulate DNA topology and maintain chromosomes in an underwound state. Negative supercoiling favors strand separation, and DNA replication, transcription, recombination and repair, all of which involve strand separation. Also able to catalyze the interconversion of other topol…	5.99.1.3	ko:K02470	-
Bifidobacterium bifidum	COG0566@1|root,COG0566@2|Bacteria,2GJMR@201174|Actinobacteria,4CZB1@85004|Bifidobacteriales	5.0199680335097	0.387564	Pearson's Chi-squared test with Yates' continuity correction	grp_healthy	unhealthy-healthy	0.696429	0.916667	Belongs to the class IV-like SAM-binding methyltransferase superfamily. RNA methyltransferase TrmH family	2.1.1.185	ko:K03218	-
Bifidobacterium bifidum	COG1651@1|root,COG1651@2|Bacteria,2GN3N@201174|Actinobacteria,4CZBD@85004|Bifidobacteriales	5.0199680335097	0.387564	Pearson's Chi-squared test with Yates' continuity correction	grp_healthy	unhealthy-healthy	0.696429	0.916667	Thioredoxin	-	-	-
Bifidobacterium longum	COG0454@1|root,COG0454@2|Bacteria,2I2G2@201174|Actinobacteria,4D0RY@85004|Bifidobacteriales	7.31360808574655	0.389859	Pearson's Chi-squared test with Yates' continuity correction	grp_healthy	unhealthy-healthy	0.723881	0.54955	Acetyltransferase (GNAT) domain	-	-	-
Bifidobacterium longum	COG1361@1|root,COG2304@1|root,COG1361@2|Bacteria,COG2304@2|Bacteria,2GYAW@201174|Actinobacteria,4D2X8@85004|Bifidobacteriales	7.318507942347	0.389859	Pearson's Chi-squared test with Yates' continuity correction	grp_healthy	unhealthy-healthy	0.88806	0.747748	Conserved repeat domain	-	-	-
Bifidobacterium longum	COG0098@1|root,COG0098@2|Bacteria,2GJW8@201174|Actinobacteria,4CZCD@85004|Bifidobacteriales	7.28117576531756	0.390757	Pearson's Chi-squared test with Yates' continuity correction	grp_healthy	unhealthy-healthy	0.798507	0.927928	Located at the back of the 30S subunit body where it stabilizes the conformation of the head with respect to the body	-	ko:K02988	-
Bifidobacterium bifidum	COG0492@1|root,COG0492@2|Bacteria,2GKD2@201174|Actinobacteria,4CYU9@85004|Bifidobacteriales	4.96853632896326	0.39668	Pearson's Chi-squared test with Yates' continuity correction	grp_healthy	unhealthy-healthy	0.589286	0.833333	Belongs to the class-II pyridine nucleotide-disulfide oxidoreductase family	1.8.1.9	ko:K00384	-
Bifidobacterium bifidum	COG2189@1|root,COG2189@2|Bacteria,1TR8A@1239|Firmicutes,249A1@186801|Clostridia,3WGWT@541000|Ruminococcaceae	4.94820594904628	0.398798	Pearson's Chi-squared test with Yates' continuity correction	grp_healthy	unhealthy-healthy	0.0178571	0.166667	PFAM DNA methylase	2.1.1.72	ko:K07316	-
Bifidobacterium longum	29SX4@1|root,30E3E@2|Bacteria,2GWKW@201174|Actinobacteria,4D1TK@85004|Bifidobacteriales	6.83509654859686	0.400094	Pearson's Chi-squared test with Yates' continuity correction	grp_healthy	unhealthy-healthy	0.0746269	0	-	-	-	-
Bifidobacterium longum	29W32@1|root,30HMS@2|Bacteria,2GYJB@201174|Actinobacteria,4D1SB@85004|Bifidobacteriales	6.83509654859686	0.400094	Pearson's Chi-squared test with Yates' continuity correction	grp_healthy	unhealthy-healthy	0.0746269	0	-	-	-	-
Bifidobacterium longum	2AUUP@1|root,31KHW@2|Bacteria,2IKU9@201174|Actinobacteria,4D15K@85004|Bifidobacteriales	6.6290251230907	0.400094	Pearson's Chi-squared test with Yates' continuity correction	grp_healthy	unhealthy-healthy	0.00746269	0.0810811	-	-	-	-
Bifidobacterium longum	2B5DR@1|root,31Y86@2|Bacteria,2HZRT@201174|Actinobacteria,4D1FD@85004|Bifidobacteriales	6.6290251230907	0.400094	Pearson's Chi-squared test with Yates' continuity correction	grp_healthy	unhealthy-healthy	0.00746269	0.0810811	Ribosomal L32p protein family	-	ko:K02911	-
Bifidobacterium longum	COG0199@1|root,COG0199@2|Bacteria,2IKN9@201174|Actinobacteria,4D12X@85004|Bifidobacteriales	6.6290251230907	0.400094	Pearson's Chi-squared test with Yates' continuity correction	grp_healthy	unhealthy-healthy	0.00746269	0.0810811	Binds 16S rRNA, required for the assembly of 30S particles and may also be responsible for determining the conformation of the 16S rRNA at the A site	-	ko:K02954	-
Bifidobacterium longum	COG0200@1|root,COG0200@2|Bacteria,2II6M@201174|Actinobacteria,4D0R9@85004|Bifidobacteriales	7.10368514980058	0.400094	Pearson's Chi-squared test with Yates' continuity correction	grp_healthy	unhealthy-healthy	0.813433	0.936937	binds to the 23S rRNA	-	ko:K02876	-
Bifidobacterium longum	COG0254@1|root,COG0254@2|Bacteria,2IQ4I@201174|Actinobacteria,4D18J@85004|Bifidobacteriales	6.6290251230907	0.400094	Pearson's Chi-squared test with Yates' continuity correction	grp_healthy	unhealthy-healthy	0.00746269	0.0810811	Ribosomal protein L31	-	ko:K02909	-
Bifidobacterium longum	COG0256@1|root,COG0256@2|Bacteria,2IKTX@201174|Actinobacteria,4D0WE@85004|Bifidobacteriales	6.83494151801055	0.400094	Pearson's Chi-squared test with Yates' continuity correction	grp_healthy	unhealthy-healthy	0.753731	0.891892	This is one of the proteins that binds and probably mediates the attachment of the 5S RNA into the large ribosomal subunit, where it forms part of the central protuberance	-	ko:K02881	-
Bifidobacterium longum	COG0257@1|root,COG0257@2|Bacteria,2GWN0@201174|Actinobacteria,4D1R1@85004|Bifidobacteriales	6.6290251230907	0.400094	Pearson's Chi-squared test with Yates' continuity correction	grp_healthy	unhealthy-healthy	0.00746269	0.0810811	Ribosomal protein L36	-	ko:K02919	-
Bifidobacterium longum	COG0267@1|root,COG0267@2|Bacteria,2GQFV@201174|Actinobacteria,4D1IA@85004|Bifidobacteriales	6.6290251230907	0.400094	Pearson's Chi-squared test with Yates' continuity correction	grp_healthy	unhealthy-healthy	0.00746269	0.0810811	Ribosomal protein L33	-	ko:K02913	-
Bifidobacterium longum	COG0690@1|root,COG0690@2|Bacteria,2HZQC@201174|Actinobacteria,4D18K@85004|Bifidobacteriales	7.15456796940998	0.400094	Pearson's Chi-squared test with Yates' continuity correction	grp_healthy	unhealthy-healthy	0.126866	0.27027	Essential subunit of the Sec protein translocation channel SecYEG. Clamps together the 2 halves of SecY. May contact the channel plug during translocation	-	ko:K03073	-
Bifidobacterium longum	COG0701@1|root,COG0701@2|Bacteria,2GJQ0@201174|Actinobacteria,4D057@85004|Bifidobacteriales	6.6290251230907	0.400094	Pearson's Chi-squared test with Yates' continuity correction	grp_healthy	unhealthy-healthy	0.00746269	0.0810811	Predicted permease	-	ko:K07089	-
Bifidobacterium longum	COG0735@1|root,COG0735@2|Bacteria,2IKS3@201174|Actinobacteria,4D15A@85004|Bifidobacteriales	6.6290251230907	0.400094	Pearson's Chi-squared test with Yates' continuity correction	grp_healthy	unhealthy-healthy	0.00746269	0.0810811	Ferric uptake regulator family	-	ko:K03711	-
Bifidobacterium longum	COG0738@1|root,COG0738@2|Bacteria,2IAI3@201174|Actinobacteria,4D06B@85004|Bifidobacteriales	7.08567614513638	0.400094	Pearson's Chi-squared test with Yates' continuity correction	grp_healthy	unhealthy-healthy	0.328358	0.504505	Major Facilitator Superfamily	-	-	-
Bifidobacterium longum	COG0803@1|root,COG3443@1|root,COG0803@2|Bacteria,COG3443@2|Bacteria,2GM1K@201174|Actinobacteria,4D07D@85004|Bifidobacteriales	6.6290251230907	0.400094	Pearson's Chi-squared test with Yates' continuity correction	grp_healthy	unhealthy-healthy	0.00746269	0.0810811	ZinT (YodA) periplasmic lipocalin-like zinc-recruitment	-	ko:K02077,ko:K09815	-
Bifidobacterium longum	COG1122@1|root,COG1122@2|Bacteria,2GJ0M@201174|Actinobacteria,4D0KZ@85004|Bifidobacteriales	7.04082952042763	0.400094	Pearson's Chi-squared test with Yates' continuity correction	grp_healthy	unhealthy-healthy	0.141791	0.288288	ATPases associated with a variety of cellular activities	-	ko:K16786,ko:K16787	-
Bifidobacterium longum	COG1132@1|root,COG1132@2|Bacteria,2ICTY@201174|Actinobacteria,4D0II@85004|Bifidobacteriales	6.6290251230907	0.400094	Pearson's Chi-squared test with Yates' continuity correction	grp_healthy	unhealthy-healthy	0.00746269	0.0810811	ABC transporter transmembrane region	-	ko:K06147	-
Bifidobacterium longum	COG1309@1|root,COG1309@2|Bacteria,2I8DN@201174|Actinobacteria,4CZXN@85004|Bifidobacteriales	7.0885064017338	0.400094	Pearson's Chi-squared test with Yates' continuity correction	grp_healthy	unhealthy-healthy	0.537313	0.711712	Bacterial regulatory proteins, tetR family	-	-	-
Bifidobacterium longum	COG1510@1|root,COG3177@1|root,COG1510@2|Bacteria,COG3177@2|Bacteria,2HZGJ@201174|Actinobacteria,4D0D3@85004|Bifidobacteriales	6.96753951695569	0.400094	Pearson's Chi-squared test with Yates' continuity correction	grp_healthy	unhealthy-healthy	0.0149254	0.0990991	Fic/DOC family	-	-	-
Bifidobacterium longum	COG1554@1|root,COG1554@2|Bacteria,2GJXJ@201174|Actinobacteria,4CZZK@85004|Bifidobacteriales	6.96753951695569	0.400094	Pearson's Chi-squared test with Yates' continuity correction	grp_healthy	unhealthy-healthy	0.0149254	0.0990991	Glycosyl hydrolase family 65, N-terminal domain	3.2.1.51	ko:K15923	GH95
Bifidobacterium longum	COG1653@1|root,COG1653@2|Bacteria,2IA1J@201174|Actinobacteria,4D04G@85004|Bifidobacteriales	6.83509654859686	0.400094	Pearson's Chi-squared test with Yates' continuity correction	grp_healthy	unhealthy-healthy	0.0746269	0	transport	-	ko:K02027	-
Bifidobacterium longum	COG2197@1|root,COG2197@2|Bacteria,2IF55@201174|Actinobacteria,4D0XW@85004|Bifidobacteriales	6.6290251230907	0.400094	Pearson's Chi-squared test with Yates' continuity correction	grp_healthy	unhealthy-healthy	0.00746269	0.0810811	COG2197 Response regulator containing a CheY-like receiver domain and an HTH DNA-binding domain	-	-	-
Bifidobacterium longum	COG2755@1|root,COG2755@2|Bacteria,2I2FJ@201174|Actinobacteria,4D2US@85004|Bifidobacteriales	6.9029419058516	0.400094	Pearson's Chi-squared test with Yates' continuity correction	grp_healthy	unhealthy-healthy	0.11194	0.018018	Carbohydrate esterase, sialic acid-specific acetylesterase	3.1.1.53	ko:K05970	-
Bifidobacterium longum	COG2852@1|root,COG2852@2|Bacteria,2I2HQ@201174|Actinobacteria,4D00A@85004|Bifidobacteriales	6.6290251230907	0.400094	Pearson's Chi-squared test with Yates' continuity correction	grp_healthy	unhealthy-healthy	0.992537	0.918919	Protein conserved in bacteria	-	-	-
Bifidobacterium longum	COG3293@1|root,COG3293@2|Bacteria	6.6290251230907	0.400094	Pearson's Chi-squared test with Yates' continuity correction	grp_healthy	unhealthy-healthy	0.00746269	0.0810811	Transposase	-	-	-
Bifidobacterium longum	COG3689@1|root,COG3689@2|Bacteria,2I8JS@201174|Actinobacteria,4CZZQ@85004|Bifidobacteriales	6.6290251230907	0.400094	Pearson's Chi-squared test with Yates' continuity correction	grp_healthy	unhealthy-healthy	0.00746269	0.0810811	TIGRFAM TIGR03943 family protein	-	-	-
Bifidobacterium longum	COG0331@1|root,COG1028@1|root,COG3321@1|root,COG0331@2|Bacteria,COG1028@2|Bacteria,COG3321@2|Bacteria,2HZQU@201174|Actinobacteria,4D1A9@85004|Bifidobacteriales	6.57523442010931	0.403401	Pearson's Chi-squared test with Yates' continuity correction	grp_healthy	unhealthy-healthy	0	0.0630631	[acyl-carrier-protein] S-malonyltransferase activity	-	-	-
Bifidobacterium longum	COG0395@1|root,COG0395@2|Bacteria,2GKEE@201174|Actinobacteria,4D2TC@85004|Bifidobacteriales	6.57523442010931	0.403401	Pearson's Chi-squared test with Yates' continuity correction	grp_healthy	unhealthy-healthy	1	0.936937	Binding-protein-dependent transport system inner membrane component	-	ko:K17331	-
Bifidobacterium bifidum	COG5512@1|root,COG5512@2|Bacteria,2GNQ4@201174|Actinobacteria,4D157@85004|Bifidobacteriales	4.91718929218929	0.403434	Pearson's Chi-squared test with Yates' continuity correction	grp_healthy	unhealthy-healthy	0.625	0.861111	Protein of unknown function (DUF721)	-	-	-
Bifidobacterium longum	29W0J@1|root,30HIU@2|Bacteria,2HBEV@201174|Actinobacteria,4D2JK@85004|Bifidobacteriales	6.51886748445395	0.409711	Pearson's Chi-squared test with Yates' continuity correction	grp_healthy	unhealthy-healthy	0.268657	0.432432	-	-	-	-
Bifidobacterium longum	COG4585@1|root,COG4585@2|Bacteria,2GJEG@201174|Actinobacteria,4CZ1M@85004|Bifidobacteriales	6.5093621930802	0.409711	Pearson's Chi-squared test with Yates' continuity correction	grp_healthy	unhealthy-healthy	0.604478	0.765766	Histidine kinase	-	-	-
Bifidobacterium bifidum	COG1762@1|root,COG1762@2|Bacteria,2I8CH@201174|Actinobacteria,4D0XI@85004|Bifidobacteriales	4.83899012380025	0.411645	Pearson's Chi-squared test with Yates' continuity correction	grp_healthy	unhealthy-healthy	0.785714	0.972222	Phosphoenolpyruvate-dependent sugar phosphotransferase system, EIIA 2	2.7.1.194	ko:K02821	-
Bifidobacterium bifidum	COG3037@1|root,COG3037@2|Bacteria,2GMYV@201174|Actinobacteria,4D064@85004|Bifidobacteriales	4.83899012380025	0.411645	Pearson's Chi-squared test with Yates' continuity correction	grp_healthy	unhealthy-healthy	0.785714	0.972222	PTS system sugar-specific permease component	-	ko:K03475	-
Bifidobacterium bifidum	COG3414@1|root,COG3414@2|Bacteria,2GUM3@201174|Actinobacteria,4D1AA@85004|Bifidobacteriales	4.83899012380025	0.411645	Pearson's Chi-squared test with Yates' continuity correction	grp_healthy	unhealthy-healthy	0.785714	0.972222	PTS system, Lactose/Cellobiose specific IIB subunit	2.7.1.194	ko:K02822	-
Bifidobacterium bifidum	COG3525@1|root,COG3525@2|Bacteria,2HZCI@201174|Actinobacteria,4CZS1@85004|Bifidobacteriales	4.83899012380025	0.411645	Pearson's Chi-squared test with Yates' continuity correction	grp_healthy	unhealthy-healthy	0.785714	0.972222	Glycosyl hydrolase family 20, domain 2	-	-	-
Bifidobacterium bifidum	2E37J@1|root,32Y79@2|Bacteria,2GR14@201174|Actinobacteria,4D1IM@85004|Bifidobacteriales	4.78648648648649	0.421759	Pearson's Chi-squared test with Yates' continuity correction	grp_healthy	unhealthy-healthy	0.303571	0.555556	-	-	-	-
Bifidobacterium longum	2AWD6@1|root,31N94@2|Bacteria,2IP9F@201174|Actinobacteria,4D137@85004|Bifidobacteriales	6.21013773510776	0.431715	Pearson's Chi-squared test with Yates' continuity correction	grp_healthy	unhealthy-healthy	0.0746269	0.189189	-	-	-	-
Bifidobacterium longum	COG0092@1|root,COG0092@2|Bacteria,2GKF1@201174|Actinobacteria,4CYQN@85004|Bifidobacteriales	6.24940016145504	0.431715	Pearson's Chi-squared test with Yates' continuity correction	grp_healthy	unhealthy-healthy	0.649254	0.801802	Binds the lower part of the 30S subunit head. Binds mRNA in the 70S ribosome, positioning it for translation	-	ko:K02982	-
Bifidobacterium longum	COG0219@1|root,COG0219@2|Bacteria,2IHN9@201174|Actinobacteria,4CZ0E@85004|Bifidobacteriales	6.32561547243296	0.431715	Pearson's Chi-squared test with Yates' continuity correction	grp_healthy	unhealthy-healthy	0.783582	0.90991	Belongs to the class IV-like SAM-binding methyltransferase superfamily. RNA methyltransferase TrmH family. TrmL subfamily	2.1.1.207	ko:K03216	-
Bifidobacterium longum	COG0452@1|root,COG0452@2|Bacteria,2GJGJ@201174|Actinobacteria,4D0GJ@85004|Bifidobacteriales	6.34163263685489	0.431715	Pearson's Chi-squared test with Yates' continuity correction	grp_healthy	unhealthy-healthy	0.0223881	0.108108	Catalyzes two steps in the biosynthesis of coenzyme A. In the first step cysteine is conjugated to 4'-phosphopantothenate to form 4-phosphopantothenoylcysteine, in the latter compound is decarboxylated to form 4'-phosphopantotheine	4.1.1.36,6.3.2.5	ko:K13038	-
Bifidobacterium longum	COG0524@1|root,COG0524@2|Bacteria,2I04R@201174|Actinobacteria	6.18845188113539	0.431715	Pearson's Chi-squared test with Yates' continuity correction	grp_healthy	unhealthy-healthy	0.156716	0.297297	Catalyzes the phosphorylation of ribose at O-5 in a reaction requiring ATP and magnesium. The resulting D-ribose-5- phosphate can then be used either for sythesis of nucleotides, histidine, and tryptophan, or as a component of the pentose phosphate pathway	2.7.1.15	ko:K00852	-
Bifidobacterium longum	COG0524@1|root,COG1609@1|root,COG0524@2|Bacteria,COG1609@2|Bacteria,2IDN2@201174|Actinobacteria,4CZBP@85004|Bifidobacteriales	6.24405023565471	0.431715	Pearson's Chi-squared test with Yates' continuity correction	grp_healthy	unhealthy-healthy	0.141791	0.279279	Catalyzes the phosphorylation of ribose at O-5 in a reaction requiring ATP and magnesium. The resulting D-ribose-5- phosphate can then be used either for sythesis of nucleotides, histidine, and tryptophan, or as a component of the pentose phosphate pathway	2.7.1.15	ko:K00852	-
Bifidobacterium longum	COG0546@1|root,COG0546@2|Bacteria,2GR01@201174|Actinobacteria	6.21212412543564	0.431715	Pearson's Chi-squared test with Yates' continuity correction	grp_healthy	unhealthy-healthy	0.149254	0.288288	Haloacid dehalogenase-like hydrolase	3.1.3.18	ko:K01091	-
Bifidobacterium longum	COG0601@1|root,COG1173@1|root,COG0601@2|Bacteria,COG1173@2|Bacteria,2GK0Z@201174|Actinobacteria,4CYST@85004|Bifidobacteriales	6.34163263685489	0.431715	Pearson's Chi-squared test with Yates' continuity correction	grp_healthy	unhealthy-healthy	0.977612	0.891892	Binding-protein-dependent transport system inner membrane component	-	ko:K02033	-
Bifidobacterium longum	COG1122@1|root,COG1122@2|Bacteria,2GJ0M@201174|Actinobacteria,4D0DS@85004|Bifidobacteriales	6.24405023565471	0.431715	Pearson's Chi-squared test with Yates' continuity correction	grp_healthy	unhealthy-healthy	0.141791	0.279279	ATPases associated with a variety of cellular activities	-	ko:K16786,ko:K16787	-
Bifidobacterium longum	COG2271@1|root,COG2271@2|Bacteria,2HZ9S@201174|Actinobacteria,4CZ4Z@85004|Bifidobacteriales	6.34163263685489	0.431715	Pearson's Chi-squared test with Yates' continuity correction	grp_healthy	unhealthy-healthy	0.0223881	0.108108	Transmembrane secretion effector	-	-	-
Bifidobacterium longum	COG2801@1|root,COG2801@2|Bacteria,2GKDY@201174|Actinobacteria,4CZUB@85004|Bifidobacteriales	6.18845188113539	0.431715	Pearson's Chi-squared test with Yates' continuity correction	grp_healthy	unhealthy-healthy	0.156716	0.297297	Integrase core domain	-	-	-
Bifidobacterium longum	COG3830@1|root,COG3830@2|Bacteria,2IKS1@201174|Actinobacteria,4D11D@85004|Bifidobacteriales	6.18677422628165	0.431715	Pearson's Chi-squared test with Yates' continuity correction	grp_healthy	unhealthy-healthy	0.201493	0.351351	Belongs to the UPF0237 family	-	ko:K07166	-
Bifidobacterium longum	COG4639@1|root,COG5324@1|root,COG4639@2|Bacteria,COG5324@2|Bacteria,2HZFC@201174|Actinobacteria,4D08U@85004|Bifidobacteriales	6.23764627989679	0.431715	Pearson's Chi-squared test with Yates' continuity correction	grp_healthy	unhealthy-healthy	0.5	0.666667	RNA ligase	-	-	-
Bifidobacterium longum	COG4715@1|root,COG4715@2|Bacteria	6.16368968428163	0.433335	Pearson's Chi-squared test with Yates' continuity correction	grp_healthy	unhealthy-healthy	0.186567	0.333333	zinc ion binding	-	-	-
Bifidobacterium bifidum	COG3023@1|root,COG3023@2|Bacteria,2HZKI@201174|Actinobacteria,4D0U3@85004|Bifidobacteriales	4.72135101251567	0.435341	Pearson's Chi-squared test with Yates' continuity correction	grp_healthy	unhealthy-healthy	0.160714	0	N-acetylmuramoyl-L-alanine amidase	-	-	-
Bifidobacterium bifidum	COG0553@1|root,COG0827@1|root,COG4646@1|root,COG0553@2|Bacteria,COG0827@2|Bacteria,COG4646@2|Bacteria,2HCII@201174|Actinobacteria	4.70396240396241	0.437085	Pearson's Chi-squared test with Yates' continuity correction	grp_healthy	unhealthy-healthy	0.5	0.25	Transcription regulator that activates transcription by stimulating RNA polymerase (RNAP) recycling in case of stress conditions such as supercoiled DNA or high salt concentrations. Probably acts by releasing the RNAP, when it is trapped or immobilized on tightly supercoiled DNA. Does not activate transcription on linear DNA. Probably not involved in DNA repair	-	-	-
Bifidobacterium longum	28PY9@1|root,2ZCI0@2|Bacteria,2INBV@201174|Actinobacteria,4D13Q@85004|Bifidobacteriales	5.67856834204805	0.452472	Pearson's Chi-squared test with Yates' continuity correction	grp_healthy	unhealthy-healthy	0.507463	0.666667	-	-	-	-
Bifidobacterium longum	28XY7@1|root,2ZJU4@2|Bacteria,2GN31@201174|Actinobacteria,4CZQG@85004|Bifidobacteriales	5.68207613488486	0.452472	Pearson's Chi-squared test with Yates' continuity correction	grp_healthy	unhealthy-healthy	0.940299	0.837838	Domain of unknown function (DUF4391)	-	-	-
Bifidobacterium longum	29K5G@1|root,3072W@2|Bacteria,2HAGM@201174|Actinobacteria,4D2RB@85004|Bifidobacteriales	5.48031603884648	0.452472	Pearson's Chi-squared test with Yates' continuity correction	grp_healthy	unhealthy-healthy	0.0820896	0.00900901	-	-	-	-
Bifidobacterium longum	2A2J6@1|root,30QX2@2|Bacteria,2H59P@201174|Actinobacteria,4D29B@85004|Bifidobacteriales	5.68342129442876	0.452472	Pearson's Chi-squared test with Yates' continuity correction	grp_healthy	unhealthy-healthy	0.328358	0.486486	-	-	-	-
Bifidobacterium longum	2ATF2@1|root,31IYI@2|Bacteria,2IIKG@201174|Actinobacteria,4D0ZG@85004|Bifidobacteriales	5.83826318591668	0.452472	Pearson's Chi-squared test with Yates' continuity correction	grp_healthy	unhealthy-healthy	0.0149254	0.0900901	-	-	-	-
Bifidobacterium longum	2BNW4@1|root,32HJZ@2|Bacteria,2H5A1@201174|Actinobacteria,4D27T@85004|Bifidobacteriales	5.95782353470343	0.452472	Pearson's Chi-squared test with Yates' continuity correction	grp_healthy	unhealthy-healthy	0.0671642	0	-	-	-	-
Bifidobacterium longum	2C89M@1|root,332IE@2|Bacteria,2IPVJ@201174|Actinobacteria,4D133@85004|Bifidobacteriales	5.45242786582434	0.452472	Pearson's Chi-squared test with Yates' continuity correction	grp_healthy	unhealthy-healthy	0.00746269	0.0720721	-	-	-	-
Bifidobacterium longum	2DNNA@1|root,32Y8E@2|Bacteria,2ISEY@201174|Actinobacteria,4D1A0@85004|Bifidobacteriales	5.90130869096793	0.452472	Pearson's Chi-squared test with Yates' continuity correction	grp_healthy	unhealthy-healthy	0.947761	0.846847	-	-	-	-
Bifidobacterium longum	2E443@1|root,32Z0D@2|Bacteria,2II6X@201174|Actinobacteria,4D0ZD@85004|Bifidobacteriales	5.87218603330237	0.452472	Pearson's Chi-squared test with Yates' continuity correction	grp_healthy	unhealthy-healthy	0.970149	0.882883	Helix-turn-helix	-	-	-
Bifidobacterium longum	2E9EF@1|root,333MW@2|Bacteria,2IKWQ@201174|Actinobacteria,4D10T@85004|Bifidobacteriales	6.00811137808484	0.452472	Pearson's Chi-squared test with Yates' continuity correction	grp_healthy	unhealthy-healthy	0.880597	0.972973	-	-	-	-
Bifidobacterium longum	COG0311@1|root,COG0311@2|Bacteria,2GNYG@201174|Actinobacteria,4CYUS@85004|Bifidobacteriales	5.72444363655327	0.452472	Pearson's Chi-squared test with Yates' continuity correction	grp_healthy	unhealthy-healthy	0.567164	0.405405	Catalyzes the hydrolysis of glutamine to glutamate and ammonia as part of the biosynthesis of pyridoxal 5'-phosphate. The resulting ammonia molecule is channeled to the active site of PdxS	4.3.3.6	ko:K08681	-
Bifidobacterium longum	COG0378@1|root,COG0378@2|Bacteria,2GNUV@201174|Actinobacteria,4D0FK@85004|Bifidobacteriales	5.45242786582434	0.452472	Pearson's Chi-squared test with Yates' continuity correction	grp_healthy	unhealthy-healthy	0.00746269	0.0720721	Facilitates the functional incorporation of the urease nickel metallocenter. This process requires GTP hydrolysis, probably effectuated by UreG	-	ko:K03189	-
Bifidobacterium longum	COG0395@1|root,COG0395@2|Bacteria,2GJPZ@201174|Actinobacteria,4CZTQ@85004|Bifidobacteriales	5.83826318591668	0.452472	Pearson's Chi-squared test with Yates' continuity correction	grp_healthy	unhealthy-healthy	0.0149254	0.0900901	Binding-protein-dependent transport system inner membrane component	-	ko:K02026	-
Bifidobacterium longum	COG0477@1|root,COG0477@2|Bacteria,2GIYR@201174|Actinobacteria,4CZFF@85004|Bifidobacteriales	5.45242786582434	0.452472	Pearson's Chi-squared test with Yates' continuity correction	grp_healthy	unhealthy-healthy	0.00746269	0.0720721	Sugar (and other) transporter	-	-	-
Bifidobacterium longum	COG0518@1|root,COG0519@1|root,COG0518@2|Bacteria,COG0519@2|Bacteria,2GM09@201174|Actinobacteria,4CZC3@85004|Bifidobacteriales	5.54836009114059	0.452472	Pearson's Chi-squared test with Yates' continuity correction	grp_healthy	unhealthy-healthy	0.768657	0.891892	Catalyzes the synthesis of GMP from XMP	6.3.5.2	ko:K01951	-
Bifidobacterium longum	COG0559@1|root,COG0559@2|Bacteria,2GKAR@201174|Actinobacteria,4D0FD@85004|Bifidobacteriales	5.45242786582434	0.452472	Pearson's Chi-squared test with Yates' continuity correction	grp_healthy	unhealthy-healthy	0.00746269	0.0720721	Branched-chain amino acid transport system / permease component	-	ko:K11960	-
Bifidobacterium longum	COG0604@1|root,COG0604@2|Bacteria,2GIS3@201174|Actinobacteria,4D2RP@85004|Bifidobacteriales	5.45242786582434	0.452472	Pearson's Chi-squared test with Yates' continuity correction	grp_healthy	unhealthy-healthy	0.00746269	0.0720721	Alcohol dehydrogenase GroES-like domain	1.1.1.1	ko:K00001	-
Bifidobacterium longum	COG0619@1|root,COG0619@2|Bacteria,2IQMQ@201174|Actinobacteria,4D23J@85004|Bifidobacteriales	5.45242786582434	0.452472	Pearson's Chi-squared test with Yates' continuity correction	grp_healthy	unhealthy-healthy	0.00746269	0.0720721	Cobalt transport protein	-	ko:K16783	-
Bifidobacterium longum	COG0683@1|root,COG0683@2|Bacteria,2I8ME@201174|Actinobacteria,4D087@85004|Bifidobacteriales	5.45242786582434	0.452472	Pearson's Chi-squared test with Yates' continuity correction	grp_healthy	unhealthy-healthy	0.00746269	0.0720721	Receptor family ligand binding region	-	ko:K11959	-
Bifidobacterium longum	COG0745@1|root,COG0745@2|Bacteria,2GKYV@201174|Actinobacteria,4D0I8@85004|Bifidobacteriales	5.45242786582434	0.452472	Pearson's Chi-squared test with Yates' continuity correction	grp_healthy	unhealthy-healthy	0.00746269	0.0720721	Transcriptional regulatory protein, C terminal	-	-	-
Bifidobacterium longum	COG0804@1|root,COG0804@2|Bacteria,2GM7X@201174|Actinobacteria,4D0G9@85004|Bifidobacteriales	5.45242786582434	0.452472	Pearson's Chi-squared test with Yates' continuity correction	grp_healthy	unhealthy-healthy	0.00746269	0.0720721	Urease alpha-subunit, N-terminal domain	3.5.1.5	ko:K01427,ko:K01428	-
Bifidobacterium longum	COG0829@1|root,COG0829@2|Bacteria,2HZI9@201174|Actinobacteria,4D0IT@85004|Bifidobacteriales	5.45242786582434	0.452472	Pearson's Chi-squared test with Yates' continuity correction	grp_healthy	unhealthy-healthy	0.00746269	0.0720721	Required for maturation of urease via the functional incorporation of the urease nickel metallocenter	-	ko:K03190	-
Bifidobacterium longum	COG0830@1|root,COG0830@2|Bacteria,2HZCE@201174|Actinobacteria,4CZRB@85004|Bifidobacteriales	5.45242786582434	0.452472	Pearson's Chi-squared test with Yates' continuity correction	grp_healthy	unhealthy-healthy	0.00746269	0.0720721	Required for maturation of urease via the functional incorporation of the urease nickel metallocenter	-	ko:K03188	-
Bifidobacterium longum	COG0831@1|root,COG0832@1|root,COG0831@2|Bacteria,COG0832@2|Bacteria,2IKNA@201174|Actinobacteria,4CZA2@85004|Bifidobacteriales	5.45242786582434	0.452472	Pearson's Chi-squared test with Yates' continuity correction	grp_healthy	unhealthy-healthy	0.00746269	0.0720721	Urease, gamma subunit	3.5.1.5	ko:K01430,ko:K14048	-
Bifidobacterium longum	COG1122@1|root,COG1122@2|Bacteria,2GJ0M@201174|Actinobacteria,4D23W@85004|Bifidobacteriales	5.45242786582434	0.452472	Pearson's Chi-squared test with Yates' continuity correction	grp_healthy	unhealthy-healthy	0.00746269	0.0720721	ATPases associated with a variety of cellular activities	-	ko:K16784	-
Bifidobacterium longum	COG1175@1|root,COG1175@2|Bacteria,2GMTW@201174|Actinobacteria,4CZW4@85004|Bifidobacteriales	5.83826318591668	0.452472	Pearson's Chi-squared test with Yates' continuity correction	grp_healthy	unhealthy-healthy	0.0149254	0.0900901	Binding-protein-dependent transport system inner membrane component	-	ko:K02025	-
Bifidobacterium longum	COG1194@1|root,COG1194@2|Bacteria,2GJD9@201174|Actinobacteria,4CYRB@85004|Bifidobacteriales	5.52028546472896	0.452472	Pearson's Chi-squared test with Yates' continuity correction	grp_healthy	unhealthy-healthy	0.843284	0.945946	FES	-	ko:K03575	-
Bifidobacterium longum	COG1217@1|root,COG1217@2|Bacteria,2GJUJ@201174|Actinobacteria,4CYX3@85004|Bifidobacteriales	5.48031603884648	0.452472	Pearson's Chi-squared test with Yates' continuity correction	grp_healthy	unhealthy-healthy	0.91791	0.990991	Elongation factor G C-terminus	-	ko:K06207	-
Bifidobacterium longum	COG1309@1|root,COG1309@2|Bacteria,2HGAN@201174|Actinobacteria,4CZN9@85004|Bifidobacteriales	5.95782353470343	0.452472	Pearson's Chi-squared test with Yates' continuity correction	grp_healthy	unhealthy-healthy	0.0671642	0	Bacterial regulatory proteins, tetR family	-	-	-
Bifidobacterium longum	COG1309@1|root,COG1309@2|Bacteria,2HZJ5@201174|Actinobacteria,4D0MY@85004|Bifidobacteriales	5.45242786582434	0.452472	Pearson's Chi-squared test with Yates' continuity correction	grp_healthy	unhealthy-healthy	0.00746269	0.0720721	Transcriptional regulator C-terminal region	-	-	-
Bifidobacterium longum	COG1373@1|root,COG1373@2|Bacteria,2GM3Y@201174|Actinobacteria,4CZTJ@85004|Bifidobacteriales	5.90130869096793	0.452472	Pearson's Chi-squared test with Yates' continuity correction	grp_healthy	unhealthy-healthy	0.0522388	0.153153	Domain of unknown function (DUF4143)	-	ko:K07133	-
Bifidobacterium longum	COG1609@1|root,COG1609@2|Bacteria,2GNVD@201174|Actinobacteria,4D05Q@85004|Bifidobacteriales	5.95782353470343	0.452472	Pearson's Chi-squared test with Yates' continuity correction	grp_healthy	unhealthy-healthy	0.0671642	0	helix_turn _helix lactose operon repressor	-	ko:K02529	-
Bifidobacterium longum	COG1653@1|root,COG1653@2|Bacteria,2I5GP@201174|Actinobacteria,4D2XQ@85004|Bifidobacteriales	5.83826318591668	0.452472	Pearson's Chi-squared test with Yates' continuity correction	grp_healthy	unhealthy-healthy	0.0149254	0.0900901	Bacterial extracellular solute-binding protein	-	ko:K02027	-
Bifidobacterium longum	COG1724@1|root,COG1724@2|Bacteria,2GVZW@201174|Actinobacteria,4D1FJ@85004|Bifidobacteriales	5.95782353470343	0.452472	Pearson's Chi-squared test with Yates' continuity correction	grp_healthy	unhealthy-healthy	0.0671642	0	HicA toxin of bacterial toxin-antitoxin,	-	-	-
Bifidobacterium longum	COG1874@1|root,COG1874@2|Bacteria,2GIUX@201174|Actinobacteria,4D0CC@85004|Bifidobacteriales	5.95782353470343	0.452472	Pearson's Chi-squared test with Yates' continuity correction	grp_healthy	unhealthy-healthy	0.0671642	0	Glycosyl hydrolases family 35	3.2.1.23	ko:K12308	-
Bifidobacterium longum	COG1874@1|root,COG1874@2|Bacteria,2GK4P@201174|Actinobacteria,4CZKE@85004|Bifidobacteriales	5.95782353470343	0.452472	Pearson's Chi-squared test with Yates' continuity correction	grp_healthy	unhealthy-healthy	0.0671642	0	Beta-galactosidase trimerisation domain	3.2.1.23	ko:K12308	-
Bifidobacterium longum	COG1949@1|root,COG1949@2|Bacteria,2GJR7@201174|Actinobacteria,4CYZY@85004|Bifidobacteriales	5.51000945200983	0.452472	Pearson's Chi-squared test with Yates' continuity correction	grp_healthy	unhealthy-healthy	0.0373134	0.126126	3'-to-5' exoribonuclease specific for small oligoribonucleotides	-	ko:K13288	-
Bifidobacterium longum	COG2371@1|root,COG2371@2|Bacteria,2IDSE@201174|Actinobacteria,4D05Y@85004|Bifidobacteriales	5.45242786582434	0.452472	Pearson's Chi-squared test with Yates' continuity correction	grp_healthy	unhealthy-healthy	0.00746269	0.0720721	Involved in urease metallocenter assembly. Binds nickel. Probably functions as a nickel donor during metallocenter assembly	-	ko:K03187	-
Bifidobacterium longum	COG3275@1|root,COG3275@2|Bacteria,2IJ6N@201174|Actinobacteria,4D0NQ@85004|Bifidobacteriales	5.4631494082671	0.452472	Pearson's Chi-squared test with Yates' continuity correction	grp_healthy	unhealthy-healthy	0.149254	0.279279	ECF transporter, substrate-specific component	-	ko:K16923	-
Bifidobacterium longum	COG3619@1|root,COG3619@2|Bacteria,2GKDV@201174|Actinobacteria,4CZC9@85004|Bifidobacteriales	5.67164465601966	0.452472	Pearson's Chi-squared test with Yates' continuity correction	grp_healthy	unhealthy-healthy	0.753731	0.603604	Protein of unknown function (DUF1275)	-	-	-
Bifidobacterium longum	COG3677@1|root,COG3677@2|Bacteria,2IEJD@201174|Actinobacteria,4CZ5C@85004|Bifidobacteriales	5.60690041377891	0.452472	Pearson's Chi-squared test with Yates' continuity correction	grp_healthy	unhealthy-healthy	0.119403	0.243243	Transposase and inactivated derivatives	-	-	-
Bifidobacterium longum	COG3819@1|root,COG3819@2|Bacteria,2GP03@201174|Actinobacteria,4CZMP@85004|Bifidobacteriales	5.4998008834611	0.452472	Pearson's Chi-squared test with Yates' continuity correction	grp_healthy	unhealthy-healthy	0.208955	0.351351	Protein of unknown function (DUF969)	-	-	-
Bifidobacterium longum	COG4177@1|root,COG4177@2|Bacteria,2GNZK@201174|Actinobacteria,4CZJ2@85004|Bifidobacteriales	5.45242786582434	0.452472	Pearson's Chi-squared test with Yates' continuity correction	grp_healthy	unhealthy-healthy	0.00746269	0.0720721	Branched-chain amino acid transport system / permease component	-	ko:K01998,ko:K11961	-
Bifidobacterium longum	COG4260@1|root,COG4260@2|Bacteria,2HUEV@201174|Actinobacteria,4CZKS@85004|Bifidobacteriales	5.87218603330237	0.452472	Pearson's Chi-squared test with Yates' continuity correction	grp_healthy	unhealthy-healthy	0.970149	0.882883	Short C-terminal domain	-	-	-
Bifidobacterium longum	COG4585@1|root,COG4585@2|Bacteria,2I370@201174|Actinobacteria,4D0JE@85004|Bifidobacteriales	5.45242786582434	0.452472	Pearson's Chi-squared test with Yates' continuity correction	grp_healthy	unhealthy-healthy	0.00746269	0.0720721	Histidine kinase	-	-	-
Bifidobacterium longum	COG4585@1|root,COG4585@2|Bacteria,2IC0A@201174|Actinobacteria,4D04K@85004|Bifidobacteriales	5.45242786582434	0.452472	Pearson's Chi-squared test with Yates' continuity correction	grp_healthy	unhealthy-healthy	0.00746269	0.0720721	Histidine kinase	-	-	-
Bifidobacterium longum	COG4674@1|root,COG4674@2|Bacteria,2GP3Y@201174|Actinobacteria,4D03S@85004|Bifidobacteriales	5.45242786582434	0.452472	Pearson's Chi-squared test with Yates' continuity correction	grp_healthy	unhealthy-healthy	0.00746269	0.0720721	Branched-chain amino acid ATP-binding cassette transporter	-	ko:K11962	-
Bifidobacterium adolescentis	2B12Y@1|root,31TGH@2|Bacteria,2GSE7@201174|Actinobacteria,4D1GD@85004|Bifidobacteriales	10.1108152571013	0.456356	Pearson's Chi-squared test with Yates' continuity correction	grp_healthy	unhealthy-healthy	0.00735294	0.153846	Protein of unknown function (DUF1778)	-	-	-
Bifidobacterium adolescentis	COG4585@1|root,COG4585@2|Bacteria	10.1108152571013	0.456356	Pearson's Chi-squared test with Yates' continuity correction	grp_healthy	unhealthy-healthy	0.00735294	0.153846	Histidine kinase	2.7.13.3	ko:K07675,ko:K20263	-
Bifidobacterium bifidum	2AQMV@1|root,31FV1@2|Bacteria,2IEG5@201174|Actinobacteria,4D0KQ@85004|Bifidobacteriales	4.58646225112089	0.462416	Pearson's Chi-squared test with Yates' continuity correction	grp_healthy	unhealthy-healthy	0.964286	0.805556	-	-	-	-
Bifidobacterium bifidum	2EJJI@1|root,33DAG@2|Bacteria,2GW42@201174|Actinobacteria,4D1C7@85004|Bifidobacteriales	4.58646225112089	0.462416	Pearson's Chi-squared test with Yates' continuity correction	grp_healthy	unhealthy-healthy	0.0357143	0.194444	-	-	-	-
Bifidobacterium longum	COG1011@1|root,COG1011@2|Bacteria,2I8XE@201174|Actinobacteria,4D00B@85004|Bifidobacteriales	5.3824068029923	0.467969	Pearson's Chi-squared test with Yates' continuity correction	grp_healthy	unhealthy-healthy	0.858209	0.954955	Haloacid dehalogenase-like hydrolase	3.8.1.2	ko:K01560	-
Bifidobacterium longum	2C5R4@1|root,30S72@2|Bacteria,1V578@1239|Firmicutes,24IJT@186801|Clostridia,26AY8@186813|unclassified Clostridiales	5.33483358069241	0.468888	Pearson's Chi-squared test with Yates' continuity correction	grp_healthy	unhealthy-healthy	0	0.0540541	Transposon-encoded protein TnpV	-	-	-
Bifidobacterium longum	COG1414@1|root,COG1414@2|Bacteria,2GM23@201174|Actinobacteria,4D21I@85004|Bifidobacteriales	5.35076327194949	0.468888	Pearson's Chi-squared test with Yates' continuity correction	grp_healthy	unhealthy-healthy	0.925373	0.81982	helix_turn_helix isocitrate lyase regulation	-	-	-
Bifidobacterium longum	COG2706@1|root,COG2706@2|Bacteria,2GNMK@201174|Actinobacteria,4D0CD@85004|Bifidobacteriales	5.33483358069241	0.468888	Pearson's Chi-squared test with Yates' continuity correction	grp_healthy	unhealthy-healthy	0	0.0540541	Lactonase, 7-bladed beta-propeller	3.1.1.31	ko:K07404	-
Bifidobacterium longum	COG3645@1|root,COG3645@2|Bacteria,2IM6B@201174|Actinobacteria	5.33483358069241	0.468888	Pearson's Chi-squared test with Yates' continuity correction	grp_healthy	unhealthy-healthy	0	0.0540541	P22_AR N-terminal domain	-	-	-
Bifidobacterium longum	2B2TJ@1|root,31VDZ@2|Bacteria,2GVGQ@201174|Actinobacteria,4D1JR@85004|Bifidobacteriales	5.2880294576065	0.471136	Pearson's Chi-squared test with Yates' continuity correction	grp_healthy	unhealthy-healthy	0.216418	0.0990991	-	-	-	-
Bifidobacterium longum	2B5H3@1|root,31YBS@2|Bacteria,2HZU3@201174|Actinobacteria,4D1RD@85004|Bifidobacteriales	5.28471189239613	0.471136	Pearson's Chi-squared test with Yates' continuity correction	grp_healthy	unhealthy-healthy	0.126866	0.036036	-	-	-	-
Bifidobacterium longum	COG0438@1|root,COG0438@2|Bacteria,2GNIU@201174|Actinobacteria,4D063@85004|Bifidobacteriales	5.28348353441637	0.471136	Pearson's Chi-squared test with Yates' continuity correction	grp_healthy	unhealthy-healthy	0.0223881	0.0990991	Glycosyl transferase 4-like	-	-	-
Bifidobacterium longum	COG2801@1|root,COG3415@1|root,COG2801@2|Bacteria,COG3415@2|Bacteria,2IQ1N@201174|Actinobacteria,4D14Z@85004|Bifidobacteriales	5.28348353441637	0.471136	Pearson's Chi-squared test with Yates' continuity correction	grp_healthy	unhealthy-healthy	0.0223881	0.0990991	Transposase	-	-	-
Bifidobacterium bifidum	COG0188@1|root,COG0188@2|Bacteria,2GJ2Q@201174|Actinobacteria,4CYRP@85004|Bifidobacteriales	4.49278795948204	0.47622	Pearson's Chi-squared test with Yates' continuity correction	grp_healthy	unhealthy-healthy	0.75	0.944444	A type II topoisomerase that negatively supercoils closed circular double-stranded (ds) DNA in an ATP-dependent manner to modulate DNA topology and maintain chromosomes in an underwound state. Negative supercoiling favors strand separation, and DNA replication, transcription, recombination and repair, all of which involve strand separation. Also able to catalyze the interconversion of other topol…	5.99.1.3	ko:K02469	-
Bifidobacterium bifidum	COG1479@1|root,COG1479@2|Bacteria,1QPC6@1224|Proteobacteria,1S085@1236|Gammaproteobacteria	4.48532212885154	0.47622	Pearson's Chi-squared test with Yates' continuity correction	grp_healthy	unhealthy-healthy	0.107143	0.305556	Protein of unknown function DUF262	-	-	-
Bifidobacterium bifidum	COG1501@1|root,COG1501@2|Bacteria,2GP4V@201174|Actinobacteria,4D005@85004|Bifidobacteriales	4.49278795948204	0.47622	Pearson's Chi-squared test with Yates' continuity correction	grp_healthy	unhealthy-healthy	0.25	0.0555556	Belongs to the glycosyl hydrolase 31 family	-	-	-
Bifidobacterium bifidum	COG2931@1|root,COG3534@1|root,COG4932@1|root,COG2931@2|Bacteria,COG3534@2|Bacteria,COG4932@2|Bacteria,2GMAK@201174|Actinobacteria,4CYXS@85004|Bifidobacteriales	4.49278795948204	0.47622	Pearson's Chi-squared test with Yates' continuity correction	grp_healthy	unhealthy-healthy	0.75	0.944444	arabinose metabolic process	3.2.1.55	ko:K01209	GH51
Bifidobacterium bifidum	COG2966@1|root,COG3610@1|root,COG2966@2|Bacteria,COG3610@2|Bacteria,2HZ8C@201174|Actinobacteria,4CYR2@85004|Bifidobacteriales	4.49278795948204	0.47622	Pearson's Chi-squared test with Yates' continuity correction	grp_healthy	unhealthy-healthy	0.75	0.944444	Threonine/Serine exporter, ThrE	-	-	-
Bifidobacterium longum	COG0110@1|root,COG0110@2|Bacteria,2GNUB@201174|Actinobacteria,4CZ5K@85004|Bifidobacteriales	5.224658835608	0.48438	Pearson's Chi-squared test with Yates' continuity correction	grp_healthy	unhealthy-healthy	0.955224	0.864865	Bacterial transferase hexapeptide repeat protein	2.3.1.79	ko:K00661	-
Bifidobacterium bifidum	COG0732@1|root,COG0732@2|Bacteria	4.42704826038159	0.489884	Pearson's Chi-squared test with Yates' continuity correction	grp_healthy	unhealthy-healthy	0.0535714	0.222222	type I restriction modification DNA specificity domain	3.1.21.3	ko:K01154	-
Bifidobacterium bifidum	29G83@1|root,3035W@2|Bacteria,2GQWW@201174|Actinobacteria,4D1G9@85004|Bifidobacteriales	4.40766165051879	0.492618	Pearson's Chi-squared test with Yates' continuity correction	grp_healthy	unhealthy-healthy	0.0892857	0.277778	-	-	-	-
Bifidobacterium longum	2AE10@1|root,313TP@2|Bacteria,2HDGN@201174|Actinobacteria,4D2QP@85004|Bifidobacteriales	5.09085074293545	0.49328	Pearson's Chi-squared test with Yates' continuity correction	grp_healthy	unhealthy-healthy	0.0597015	0	-	-	-	-
Bifidobacterium longum	2B957@1|root,322G7@2|Bacteria,2H6V7@201174|Actinobacteria,4D2AU@85004|Bifidobacteriales	5.09085074293545	0.49328	Pearson's Chi-squared test with Yates' continuity correction	grp_healthy	unhealthy-healthy	0.0597015	0	-	-	-	-
Bifidobacterium longum	2C9DW@1|root,32FJH@2|Bacteria,2GVBM@201174|Actinobacteria,4D1JY@85004|Bifidobacteriales	5.09085074293545	0.49328	Pearson's Chi-squared test with Yates' continuity correction	grp_healthy	unhealthy-healthy	0.0597015	0	-	-	-	-
Bifidobacterium longum	2ENTG@1|root,33GEN@2|Bacteria,2GSYZ@201174|Actinobacteria,4D1GG@85004|Bifidobacteriales	5.12138457092172	0.49328	Pearson's Chi-squared test with Yates' continuity correction	grp_healthy	unhealthy-healthy	0.0895522	0.198198	-	-	-	-
Bifidobacterium longum	COG0242@1|root,COG0242@2|Bacteria,2GNZ9@201174|Actinobacteria,4CZ7M@85004|Bifidobacteriales	5.09085074293545	0.49328	Pearson's Chi-squared test with Yates' continuity correction	grp_healthy	unhealthy-healthy	0.940299	1	Removes the formyl group from the N-terminal Met of newly synthesized proteins. Requires at least a dipeptide for an efficient rate of reaction. N-terminal L-methionine is a prerequisite for activity but the enzyme has broad specificity at other positions	3.5.1.88	ko:K01462	-
Bifidobacterium longum	COG1208@1|root,COG1208@2|Bacteria,2I2FS@201174|Actinobacteria,4D1DH@85004|Bifidobacteriales	5.09085074293545	0.49328	Pearson's Chi-squared test with Yates' continuity correction	grp_healthy	unhealthy-healthy	0.0597015	0	Carbohydrate binding module (family 6)	-	-	-
Bifidobacterium longum	COG1522@1|root,COG1522@2|Bacteria,2GP1P@201174|Actinobacteria,4CZ0V@85004|Bifidobacteriales	5.09085074293545	0.49328	Pearson's Chi-squared test with Yates' continuity correction	grp_healthy	unhealthy-healthy	0.0597015	0	helix_turn_helix ASNC type	-	ko:K03718	-
Bifidobacterium longum	COG2304@1|root,COG2304@2|Bacteria,2I2FN@201174|Actinobacteria,4D2UT@85004|Bifidobacteriales	5.09085074293545	0.49328	Pearson's Chi-squared test with Yates' continuity correction	grp_healthy	unhealthy-healthy	0.0597015	0	von Willebrand factor (vWF) type A domain	-	-	-
Bifidobacterium longum	COG3023@1|root,COG3023@2|Bacteria,2IA8Z@201174|Actinobacteria,4D09S@85004|Bifidobacteriales	5.09085074293545	0.49328	Pearson's Chi-squared test with Yates' continuity correction	grp_healthy	unhealthy-healthy	0.0597015	0	N-Acetylmuramoyl-L-alanine amidase	-	-	-
Bifidobacterium longum	COG4653@1|root,COG4653@2|Bacteria,2I9E6@201174|Actinobacteria	5.09085074293545	0.49328	Pearson's Chi-squared test with Yates' continuity correction	grp_healthy	unhealthy-healthy	0.0597015	0	Phage capsid family	-	-	-
Bifidobacterium bifidum	COG4186@1|root,COG4186@2|Bacteria,2IRS9@201174|Actinobacteria,4D018@85004|Bifidobacteriales	4.38113012163645	0.494624	Pearson's Chi-squared test with Yates' continuity correction	grp_healthy	unhealthy-healthy	0.0714286	0.25	phosphoesterase or phosphohydrolase	-	-	-
Bifidobacterium bifidum	COG4734@1|root,COG4734@2|Bacteria,2ICX2@201174|Actinobacteria,4D0K8@85004|Bifidobacteriales	4.38113012163645	0.494624	Pearson's Chi-squared test with Yates' continuity correction	grp_healthy	unhealthy-healthy	0.0714286	0.25	Antirestriction protein (ArdA)	-	-	-
Bifidobacterium longum	COG0346@1|root,COG0346@2|Bacteria,2IHBC@201174|Actinobacteria,4D0P3@85004|Bifidobacteriales	4.99628609329992	0.515068	Pearson's Chi-squared test with Yates' continuity correction	grp_healthy	unhealthy-healthy	0.947761	0.855856	Glyoxalase/Bleomycin resistance protein/Dioxygenase superfamily	-	-	-
Bifidobacterium longum	COG3274@1|root,COG3274@2|Bacteria,2GITX@201174|Actinobacteria,4D0JX@85004|Bifidobacteriales	4.99628609329992	0.515068	Pearson's Chi-squared test with Yates' continuity correction	grp_healthy	unhealthy-healthy	0.0522388	0.144144	enterobacterial common antigen metabolic process	-	-	-
Bifidobacterium bifidum	2B5EI@1|root,31Y92@2|Bacteria,2GUFA@201174|Actinobacteria,4D1HA@85004|Bifidobacteriales	4.2808204010771	0.521668	Pearson's Chi-squared test with Yates' continuity correction	grp_healthy	unhealthy-healthy	0.392857	0.166667	-	-	-	-
Bifidobacterium longum	COG0329@1|root,COG0329@2|Bacteria,2GJDB@201174|Actinobacteria,4D04B@85004|Bifidobacteriales	4.87642322235307	0.53689	Pearson's Chi-squared test with Yates' continuity correction	grp_healthy	unhealthy-healthy	0.0298507	0.108108	Dihydrodipicolinate synthetase family	4.1.2.28	ko:K22397	-
Bifidobacterium longum	COG0657@1|root,COG0657@2|Bacteria,2HZCA@201174|Actinobacteria,4CZQE@85004|Bifidobacteriales	4.87642322235307	0.53689	Pearson's Chi-squared test with Yates' continuity correction	grp_healthy	unhealthy-healthy	0.970149	0.891892	alpha/beta hydrolase fold	-	-	-
Bifidobacterium longum	COG1484@1|root,COG4584@1|root,COG1484@2|Bacteria,COG4584@2|Bacteria,2IBDV@201174|Actinobacteria,4CZS6@85004|Bifidobacteriales	4.90415860094714	0.53689	Pearson's Chi-squared test with Yates' continuity correction	grp_healthy	unhealthy-healthy	0.11194	0.225225	PFAM Integrase catalytic	-	-	-
Bifidobacterium longum	COG2986@1|root,COG2986@2|Bacteria,2GJZW@201174|Actinobacteria,4D1V2@85004|Bifidobacteriales	4.87642322235307	0.53689	Pearson's Chi-squared test with Yates' continuity correction	grp_healthy	unhealthy-healthy	0.970149	0.891892	Aromatic amino acid lyase	4.3.1.3	ko:K01745	-
Bifidobacterium longum	COG3023@1|root,COG3023@2|Bacteria,2HZKI@201174|Actinobacteria,4D0U3@85004|Bifidobacteriales	4.9042116894009	0.53689	Pearson's Chi-squared test with Yates' continuity correction	grp_healthy	unhealthy-healthy	0.343284	0.207207	N-acetylmuramoyl-L-alanine amidase	-	-	-
Bifidobacterium longum	COG1758@1|root,COG1758@2|Bacteria,2IQHU@201174|Actinobacteria,4D12C@85004|Bifidobacteriales	4.84009304489523	0.54532	Pearson's Chi-squared test with Yates' continuity correction	grp_healthy	unhealthy-healthy	0.850746	0.945946	Promotes RNA polymerase assembly. Latches the N- and C- terminal regions of the beta' subunit thereby facilitating its interaction with the beta and alpha subunits	2.7.7.6	ko:K03060	-
Bifidobacterium longum	291ID@1|root,2ZP4W@2|Bacteria,2ISKB@201174|Actinobacteria,4D18I@85004|Bifidobacteriales	4.74941728206654	0.54785	Pearson's Chi-squared test with Yates' continuity correction	grp_healthy	unhealthy-healthy	0.0149254	0.0810811	-	-	-	-
Bifidobacterium longum	2A5FI@1|root,30U5H@2|Bacteria,2I8X3@201174|Actinobacteria,4D09F@85004|Bifidobacteriales	4.80411960093069	0.54785	Pearson's Chi-squared test with Yates' continuity correction	grp_healthy	unhealthy-healthy	0.813433	0.918919	Arylsulfotransferase Ig-like domain	2.8.2.22	ko:K01023	-
Bifidobacterium longum	2EU2I@1|root,33MJH@2|Bacteria,2IRRZ@201174|Actinobacteria,4D1BP@85004|Bifidobacteriales	4.75521153303955	0.54785	Pearson's Chi-squared test with Yates' continuity correction	grp_healthy	unhealthy-healthy	0.179104	0.306306	-	-	-	-
Bifidobacterium longum	COG0110@1|root,COG0110@2|Bacteria,2GNUB@201174|Actinobacteria,4CZYG@85004|Bifidobacteriales	4.81872013508374	0.54785	Pearson's Chi-squared test with Yates' continuity correction	grp_healthy	unhealthy-healthy	0.873134	0.756757	Maltose acetyltransferase	2.3.1.18,2.3.1.79	ko:K00633,ko:K00661	-
Bifidobacterium longum	COG0523@1|root,COG0523@2|Bacteria,2IB0E@201174|Actinobacteria,4CZVU@85004|Bifidobacteriales	4.74941728206654	0.54785	Pearson's Chi-squared test with Yates' continuity correction	grp_healthy	unhealthy-healthy	0.0149254	0.0810811	cobalamin synthesis protein	-	-	-
Bifidobacterium longum	COG1063@1|root,COG1063@2|Bacteria,2GISW@201174|Actinobacteria,4CZJY@85004|Bifidobacteriales	4.74941728206654	0.54785	Pearson's Chi-squared test with Yates' continuity correction	grp_healthy	unhealthy-healthy	0.985075	0.918919	Zinc-binding dehydrogenase	1.1.1.1	ko:K00001	-
Bifidobacterium longum	COG1725@1|root,COG1725@2|Bacteria,2IMER@201174|Actinobacteria,4D16Q@85004|Bifidobacteriales	4.74941728206654	0.54785	Pearson's Chi-squared test with Yates' continuity correction	grp_healthy	unhealthy-healthy	0.0149254	0.0810811	helix_turn_helix gluconate operon transcriptional repressor	-	ko:K07979	-
Bifidobacterium longum	COG3189@1|root,COG3189@2|Bacteria,2IQC0@201174|Actinobacteria,4D18P@85004|Bifidobacteriales	4.75399531276397	0.54785	Pearson's Chi-squared test with Yates' continuity correction	grp_healthy	unhealthy-healthy	0.149254	0.27027	Protein of unknown function, DUF488	-	-	-
Bifidobacterium longum	COG4194@1|root,COG4194@2|Bacteria,2IBNS@201174|Actinobacteria,4CZJU@85004|Bifidobacteriales	4.74941728206654	0.54785	Pearson's Chi-squared test with Yates' continuity correction	grp_healthy	unhealthy-healthy	0.0149254	0.0810811	Protein of unknown function (DUF1648)	-	-	-
Bifidobacterium bifidum	2AD62@1|root,312US@2|Bacteria,2HCXF@201174|Actinobacteria,4D2KS@85004|Bifidobacteriales	4.17403657234166	0.552407	Pearson's Chi-squared test with Yates' continuity correction	grp_healthy	unhealthy-healthy	0.267857	0.5	-	-	-	-
Bifidobacterium bifidum	28MJP@1|root,2ZAW3@2|Bacteria	4.10766143578644	0.552642	Pearson's Chi-squared test with Yates' continuity correction	grp_healthy	unhealthy-healthy	0	0.111111	-	-	-	-
Bifidobacterium bifidum	2B8KQ@1|root,321W1@2|Bacteria,2H623@201174|Actinobacteria,4D29R@85004|Bifidobacteriales	4.10766143578644	0.552642	Pearson's Chi-squared test with Yates' continuity correction	grp_healthy	unhealthy-healthy	0	0.111111	CRISPR-associated protein (Cas_Csn2)	-	-	-
Bifidobacterium bifidum	2BEP0@1|root,328EK@2|Bacteria,2HE79@201174|Actinobacteria,4D2MJ@85004|Bifidobacteriales	4.10766143578644	0.552642	Pearson's Chi-squared test with Yates' continuity correction	grp_healthy	unhealthy-healthy	0	0.111111	-	-	-	-
Bifidobacterium bifidum	COG0270@1|root,COG0270@2|Bacteria,1TSNX@1239|Firmicutes,2490C@186801|Clostridia,3WJDR@541000|Ruminococcaceae	4.10766143578644	0.552642	Pearson's Chi-squared test with Yates' continuity correction	grp_healthy	unhealthy-healthy	0	0.111111	C-5 cytosine-specific DNA methylase	2.1.1.37	ko:K00558	-
Bifidobacterium bifidum	COG0367@1|root,COG0367@2|Bacteria,2GMIY@201174|Actinobacteria,4D1Z9@85004|Bifidobacteriales	4.10766143578644	0.552642	Pearson's Chi-squared test with Yates' continuity correction	grp_healthy	unhealthy-healthy	0	0.111111	Asparagine synthase	6.3.5.4	ko:K01953	-
Bifidobacterium bifidum	COG1484@1|root,COG1484@2|Bacteria,2H714@201174|Actinobacteria,4CZRM@85004|Bifidobacteriales	4.10885416666667	0.552642	Pearson's Chi-squared test with Yates' continuity correction	grp_healthy	unhealthy-healthy	0.803571	0.972222	IstB-like ATP binding protein	-	-	-
Bifidobacterium bifidum	COG1518@1|root,COG1518@2|Bacteria,2IQ2C@201174|Actinobacteria,4D2TU@85004|Bifidobacteriales	4.10766143578644	0.552642	Pearson's Chi-squared test with Yates' continuity correction	grp_healthy	unhealthy-healthy	0	0.111111	CRISPR (clustered regularly interspaced short palindromic repeat), is an adaptive immune system that provides protection against mobile genetic elements (viruses, transposable elements and conjugative plasmids). CRISPR clusters contain spacers, sequences complementary to antecedent mobile elements, and target invading nucleic acids. CRISPR clusters are transcribed and processed into CRISPR RNA (c…	-	ko:K15342	-
Bifidobacterium longum	COG0112@1|root,COG0112@2|Bacteria,2GK7U@201174|Actinobacteria,4CZBV@85004|Bifidobacteriales	4.66051668595429	0.565156	Pearson's Chi-squared test with Yates' continuity correction	grp_healthy	unhealthy-healthy	0.0671642	0.162162	Catalyzes the reversible interconversion of serine and glycine with tetrahydrofolate (THF) serving as the one-carbon carrier. This reaction serves as the major source of one-carbon groups required for the biosynthesis of purines, thymidylate, methionine, and other important biomolecules. Also exhibits THF- independent aldolase activity toward beta-hydroxyamino acids, producing glycine and aldehyd…	2.1.2.1	ko:K00600	-
Bifidobacterium longum	COG0463@1|root,COG0463@2|Bacteria,2I9NQ@201174|Actinobacteria,4D0NJ@85004|Bifidobacteriales	4.66161943307466	0.565156	Pearson's Chi-squared test with Yates' continuity correction	grp_healthy	unhealthy-healthy	0.0746269	0.00900901	Glycosyl transferase, family 2	-	-	-
Bifidobacterium longum	COG2247@1|root,COG3209@1|root,COG2247@2|Bacteria,COG3209@2|Bacteria,2IE09@201174|Actinobacteria,4D2V6@85004|Bifidobacteriales	4.66161943307466	0.565156	Pearson's Chi-squared test with Yates' continuity correction	grp_healthy	unhealthy-healthy	0.0746269	0.00900901	Cysteine-rich secretory protein family	-	-	-
Bifidobacterium longum	COG3279@1|root,COG3279@2|Bacteria,2GKK5@201174|Actinobacteria,4CZAU@85004|Bifidobacteriales	4.66161943307466	0.565156	Pearson's Chi-squared test with Yates' continuity correction	grp_healthy	unhealthy-healthy	0.0746269	0.00900901	LytTr DNA-binding domain	-	-	-
Bifidobacterium longum	COG0239@1|root,COG0239@2|Bacteria,2IC26@201174|Actinobacteria,4D0RK@85004|Bifidobacteriales	4.65075825252201	0.565492	Pearson's Chi-squared test with Yates' continuity correction	grp_healthy	unhealthy-healthy	0.723881	0.846847	Important for reducing fluoride concentration in the cell, thus reducing its toxicity	-	ko:K06199	-
Bifidobacterium longum	COG1609@1|root,COG1609@2|Bacteria,2GJRG@201174|Actinobacteria,4CZI0@85004|Bifidobacteriales	4.6273887240927	0.57035	Pearson's Chi-squared test with Yates' continuity correction	grp_healthy	unhealthy-healthy	0.485075	0.630631	Bacterial regulatory proteins, lacI family	-	ko:K02529,ko:K17640	-
Bifidobacterium bifidum	2BFV3@1|root,329QD@2|Bacteria,2IT9I@201174|Actinobacteria,4D1CE@85004|Bifidobacteriales	4.03588833194096	0.573511	Pearson's Chi-squared test with Yates' continuity correction	grp_healthy	unhealthy-healthy	0.321429	0.555556	-	-	-	-
Bifidobacterium bifidum	297JY@1|root,2ZUT1@2|Bacteria,2GTZI@201174|Actinobacteria,4D1JI@85004|Bifidobacteriales	3.97702900604686	0.575232	Pearson's Chi-squared test with Yates' continuity correction	grp_healthy	unhealthy-healthy	0.142857	0	-	-	-	-
Bifidobacterium bifidum	2AHN4@1|root,31UTU@2|Bacteria,2GRW7@201174|Actinobacteria,4D2UA@85004|Bifidobacteriales	3.97702900604686	0.575232	Pearson's Chi-squared test with Yates' continuity correction	grp_healthy	unhealthy-healthy	0.857143	1	-	-	-	-
Bifidobacterium bifidum	2BK84@1|root,32EN2@2|Bacteria,2HZY8@201174|Actinobacteria,4D27Z@85004|Bifidobacteriales	3.99540441176471	0.575232	Pearson's Chi-squared test with Yates' continuity correction	grp_healthy	unhealthy-healthy	0.178571	0.388889	-	-	-	-
Bifidobacterium bifidum	COG1175@1|root,COG1175@2|Bacteria,2GKJI@201174|Actinobacteria,4D2TA@85004|Bifidobacteriales	3.97702900604686	0.575232	Pearson's Chi-squared test with Yates' continuity correction	grp_healthy	unhealthy-healthy	0.142857	0	Binding-protein-dependent transport system inner membrane component	-	ko:K02025	-
Bifidobacterium bifidum	COG1653@1|root,COG1653@2|Bacteria,2GZ1E@201174|Actinobacteria,4CZNE@85004|Bifidobacteriales	3.97702900604686	0.575232	Pearson's Chi-squared test with Yates' continuity correction	grp_healthy	unhealthy-healthy	0.142857	0	Bacterial extracellular solute-binding protein	-	ko:K02027	-
Bifidobacterium bifidum	COG3940@1|root,COG3940@2|Bacteria,2GJJP@201174|Actinobacteria,4CZVP@85004|Bifidobacteriales	3.97702900604686	0.575232	Pearson's Chi-squared test with Yates' continuity correction	grp_healthy	unhealthy-healthy	0.142857	0	Glycosyl hydrolases family 43	-	-	-
Bifidobacterium longum	COG0176@1|root,COG0176@2|Bacteria,2GMF9@201174|Actinobacteria,4CZ3J@85004|Bifidobacteriales	4.58228530012876	0.579697	Pearson's Chi-squared test with Yates' continuity correction	grp_healthy	unhealthy-healthy	0.828358	0.927928	Transaldolase is important for the balance of metabolites in the pentose-phosphate pathway	2.2.1.2	ko:K00616	-
Bifidobacterium longum	COG0361@1|root,COG0361@2|Bacteria,2IQ4B@201174|Actinobacteria,23ANF@1762|Mycobacteriaceae	4.58228530012876	0.579697	Pearson's Chi-squared test with Yates' continuity correction	grp_healthy	unhealthy-healthy	0.828358	0.927928	One of the essential components for the initiation of protein synthesis. Stabilizes the binding of IF-2 and IF-3 on the 30S subunit to which N-formylmethionyl-tRNA(fMet) subsequently binds. Helps modulate mRNA selection, yielding the 30S pre- initiation complex (PIC). Upon addition of the 50S ribosomal subunit IF-1, IF-2 and IF-3 are released leaving the mature 70S translation initation complex	-	ko:K02518	-
Bifidobacterium longum	2EQVQ@1|root,33IFH@2|Bacteria	4.56805449755759	0.581624	Pearson's Chi-squared test with Yates' continuity correction	grp_healthy	unhealthy-healthy	0.0373134	0.117117	-	-	-	-
Bifidobacterium longum	COG0085@1|root,COG0085@2|Bacteria,2GJ81@201174|Actinobacteria,4CZ3W@85004|Bifidobacteriales	4.51480440752829	0.59409	Pearson's Chi-squared test with Yates' continuity correction	grp_healthy	unhealthy-healthy	0.910448	0.981982	DNA-dependent RNA polymerase catalyzes the transcription of DNA into RNA using the four ribonucleoside triphosphates as substrates	2.7.7.6	ko:K03043	-
Bifidobacterium longum	COG1173@1|root,COG1173@2|Bacteria,2GKAW@201174|Actinobacteria,4CZ2Y@85004|Bifidobacteriales	4.51480440752829	0.59409	Pearson's Chi-squared test with Yates' continuity correction	grp_healthy	unhealthy-healthy	0.910448	0.981982	Binding-protein-dependent transport system inner membrane component	-	ko:K02034	-
Bifidobacterium longum	28MWI@1|root,316EC@2|Bacteria,2HZRP@201174|Actinobacteria,4D1EX@85004|Bifidobacteriales	4.23528472502353	0.597113	Pearson's Chi-squared test with Yates' continuity correction	grp_healthy	unhealthy-healthy	0.0522388	0	Plasmid encoded RepA protein	-	-	-
Bifidobacterium longum	28NJG@1|root,30HV1@2|Bacteria,2GT1B@201174|Actinobacteria	4.3515795811364	0.597113	Pearson's Chi-squared test with Yates' continuity correction	grp_healthy	unhealthy-healthy	0.0895522	0.189189	-	-	-	-
Bifidobacterium longum	28UG4@1|root,2ZGM1@2|Bacteria,2H16W@201174|Actinobacteria	4.11457808087939	0.597113	Pearson's Chi-squared test with Yates' continuity correction	grp_healthy	unhealthy-healthy	0	0.045045	-	-	-	-
Bifidobacterium longum	29W7C@1|root,30HSJ@2|Bacteria,2H1A9@201174|Actinobacteria,4D1MJ@85004|Bifidobacteriales	4.27270239886844	0.597113	Pearson's Chi-squared test with Yates' continuity correction	grp_healthy	unhealthy-healthy	0.0223881	0.0900901	-	-	-	-
Bifidobacterium longum	2AU80@1|root,31JV4@2|Bacteria,2IJVI@201174|Actinobacteria,4D0YS@85004|Bifidobacteriales	4.34260086268608	0.597113	Pearson's Chi-squared test with Yates' continuity correction	grp_healthy	unhealthy-healthy	0.238806	0.126126	-	-	-	-
Bifidobacterium longum	2B58P@1|root,31Y2Q@2|Bacteria,2HZMM@201174|Actinobacteria,4D0Y9@85004|Bifidobacteriales	4.11457808087939	0.597113	Pearson's Chi-squared test with Yates' continuity correction	grp_healthy	unhealthy-healthy	1	0.954955	Protein of unknown function (DUF3000)	-	-	-
Bifidobacterium longum	2B5EX@1|root,31Y9E@2|Bacteria,2H0ER@201174|Actinobacteria,4D1TB@85004|Bifidobacteriales	4.09211761813778	0.597113	Pearson's Chi-squared test with Yates' continuity correction	grp_healthy	unhealthy-healthy	0.141791	0.252252	-	-	-	-
Bifidobacterium longum	2B5F1@1|root,31Y9I@2|Bacteria,2GW7I@201174|Actinobacteria,4D1J8@85004|Bifidobacteriales	4.28332717045403	0.597113	Pearson's Chi-squared test with Yates' continuity correction	grp_healthy	unhealthy-healthy	0.0970149	0.198198	-	-	-	-
Bifidobacterium longum	2B6EF@1|root,31ZCB@2|Bacteria,2H1Z3@201174|Actinobacteria,4D1Z5@85004|Bifidobacteriales	4.11457808087939	0.597113	Pearson's Chi-squared test with Yates' continuity correction	grp_healthy	unhealthy-healthy	0	0.045045	-	-	-	-
Bifidobacterium longum	2BEER@1|root,3285Y@2|Bacteria,2HDXV@201174|Actinobacteria,4D2JP@85004|Bifidobacteriales	4.28332717045403	0.597113	Pearson's Chi-squared test with Yates' continuity correction	grp_healthy	unhealthy-healthy	0.0970149	0.198198	-	-	-	-
Bifidobacterium longum	2C1Z0@1|root,2ZDUM@2|Bacteria,2IFSE@201174|Actinobacteria,4D0QC@85004|Bifidobacteriales	4.11457808087939	0.597113	Pearson's Chi-squared test with Yates' continuity correction	grp_healthy	unhealthy-healthy	0	0.045045	-	-	-	-
Bifidobacterium longum	2C7CU@1|root,33J7G@2|Bacteria,2GWKR@201174|Actinobacteria	4.11457808087939	0.597113	Pearson's Chi-squared test with Yates' continuity correction	grp_healthy	unhealthy-healthy	0	0.045045	-	-	-	-
Bifidobacterium longum	2C926@1|root,33000@2|Bacteria	4.27270239886844	0.597113	Pearson's Chi-squared test with Yates' continuity correction	grp_healthy	unhealthy-healthy	0.0223881	0.0900901	-	-	-	-
Bifidobacterium longum	2DBIJ@1|root,2Z9G2@2|Bacteria,2IB2V@201174|Actinobacteria	4.11457808087939	0.597113	Pearson's Chi-squared test with Yates' continuity correction	grp_healthy	unhealthy-healthy	0	0.045045	-	-	-	-
Bifidobacterium longum	2DE0N@1|root,2ZK18@2|Bacteria,2GZHC@201174|Actinobacteria,4D2FR@85004|Bifidobacteriales	4.3118333682965	0.597113	Pearson's Chi-squared test with Yates' continuity correction	grp_healthy	unhealthy-healthy	0.00746269	0.0630631	-	-	-	-
Bifidobacterium longum	2DEPZ@1|root,31R0M@2|Bacteria,1QNJG@1224|Proteobacteria,1TM5P@1236|Gammaproteobacteria,1YZ2R@136845|Pseudomonas putida group	4.11457808087939	0.597113	Pearson's Chi-squared test with Yates' continuity correction	grp_healthy	unhealthy-healthy	0	0.045045	-	-	-	-
Bifidobacterium longum	2EH1V@1|root,33ATU@2|Bacteria	4.11457808087939	0.597113	Pearson's Chi-squared test with Yates' continuity correction	grp_healthy	unhealthy-healthy	0	0.045045	-	-	-	-
Bifidobacterium longum	COG0110@1|root,COG0438@1|root,COG0110@2|Bacteria,COG0438@2|Bacteria,2GNUB@201174|Actinobacteria,4D2Z2@85004|Bifidobacteriales	4.27270239886844	0.597113	Pearson's Chi-squared test with Yates' continuity correction	grp_healthy	unhealthy-healthy	0.0223881	0.0900901	Glycosyltransferase Family 4	2.3.1.79	ko:K00661	-
Bifidobacterium longum	COG0227@1|root,COG0227@2|Bacteria,2IQAT@201174|Actinobacteria,4D18M@85004|Bifidobacteriales	4.3118333682965	0.597113	Pearson's Chi-squared test with Yates' continuity correction	grp_healthy	unhealthy-healthy	0.00746269	0.0630631	Ribosomal L28 family	-	ko:K02902	-
Bifidobacterium longum	COG0300@1|root,COG0300@2|Bacteria,2IIVW@201174|Actinobacteria	4.14914262147005	0.597113	Pearson's Chi-squared test with Yates' continuity correction	grp_healthy	unhealthy-healthy	0.119403	0.225225	Belongs to the short-chain dehydrogenases reductases (SDR) family	-	-	-
Bifidobacterium longum	COG0423@1|root,COG0423@2|Bacteria,2GIT3@201174|Actinobacteria,4CYZU@85004|Bifidobacteriales	4.23528472502353	0.597113	Pearson's Chi-squared test with Yates' continuity correction	grp_healthy	unhealthy-healthy	0.947761	1	Catalyzes the attachment of glycine to tRNA(Gly)	6.1.1.14	ko:K01880	-
Bifidobacterium longum	COG0477@1|root,COG2814@2|Bacteria,2HZYI@201174|Actinobacteria,4D29A@85004|Bifidobacteriales	4.3118333682965	0.597113	Pearson's Chi-squared test with Yates' continuity correction	grp_healthy	unhealthy-healthy	0.00746269	0.0630631	Major Facilitator Superfamily	-	-	-
Bifidobacterium longum	COG0577@1|root,COG0577@2|Bacteria,2GIRW@201174|Actinobacteria,4D000@85004|Bifidobacteriales	4.11457808087939	0.597113	Pearson's Chi-squared test with Yates' continuity correction	grp_healthy	unhealthy-healthy	0	0.045045	MacB-like periplasmic core domain	-	ko:K02004	-
Bifidobacterium longum	COG0619@1|root,COG0619@2|Bacteria,2GM93@201174|Actinobacteria,4CZXW@85004|Bifidobacteriales	4.08961357194194	0.597113	Pearson's Chi-squared test with Yates' continuity correction	grp_healthy	unhealthy-healthy	0.164179	0.279279	Cobalt transport protein	-	ko:K16785	-
Bifidobacterium longum	COG0642@1|root,COG0642@2|Bacteria,2I436@201174|Actinobacteria,4D01R@85004|Bifidobacteriales	4.11457808087939	0.597113	Pearson's Chi-squared test with Yates' continuity correction	grp_healthy	unhealthy-healthy	0	0.045045	HAMP (Histidine kinases, Adenylyl cyclases, Methyl binding proteins, Phosphatases) domain	2.7.13.3	ko:K18351	-
Bifidobacterium longum	COG0693@1|root,COG0693@2|Bacteria,2GMFW@201174|Actinobacteria,4EV7Z@85013|Frankiales	4.1837619829487	0.597113	Pearson's Chi-squared test with Yates' continuity correction	grp_healthy	unhealthy-healthy	0.11194	0.216216	DJ-1/PfpI family	-	-	-
Bifidobacterium longum	COG0741@1|root,COG0791@1|root,COG3942@1|root,COG0741@2|Bacteria,COG0791@2|Bacteria,COG3942@2|Bacteria,2GM11@201174|Actinobacteria,4D2YH@85004|Bifidobacteriales	4.32896749361301	0.597113	Pearson's Chi-squared test with Yates' continuity correction	grp_healthy	unhealthy-healthy	0.0447761	0.126126	Bacteriophage peptidoglycan hydrolase	-	-	-
Bifidobacterium longum	COG0765@1|root,COG0765@2|Bacteria,2GJJ9@201174|Actinobacteria,4CZIX@85004|Bifidobacteriales	4.32896749361301	0.597113	Pearson's Chi-squared test with Yates' continuity correction	grp_healthy	unhealthy-healthy	0.0447761	0.126126	Binding-protein-dependent transport system inner membrane component	-	ko:K02029,ko:K02030,ko:K02424,ko:K10009	-
Bifidobacterium longum	COG0834@1|root,COG0834@2|Bacteria,2GJQW@201174|Actinobacteria,4D0FX@85004|Bifidobacteriales	4.32896749361301	0.597113	Pearson's Chi-squared test with Yates' continuity correction	grp_healthy	unhealthy-healthy	0.0447761	0.126126	Bacterial periplasmic substrate-binding proteins	-	ko:K02424	-
Bifidobacterium longum	COG0842@1|root,COG0842@2|Bacteria,2IBJP@201174|Actinobacteria,4CZD5@85004|Bifidobacteriales	4.43613202978383	0.597113	Pearson's Chi-squared test with Yates' continuity correction	grp_healthy	unhealthy-healthy	0.80597	0.90991	ABC-2 family transporter protein	-	ko:K01992	-
Bifidobacterium longum	COG0847@1|root,COG0847@2|Bacteria,2GJZ0@201174|Actinobacteria,4D006@85004|Bifidobacteriales	4.23528472502353	0.597113	Pearson's Chi-squared test with Yates' continuity correction	grp_healthy	unhealthy-healthy	0.0522388	0	EXOIII	2.7.7.7	ko:K02342	-
Bifidobacterium longum	COG1028@1|root,COG1028@2|Bacteria,2GK6C@201174|Actinobacteria,4D2S2@85004|Bifidobacteriales	4.3118333682965	0.597113	Pearson's Chi-squared test with Yates' continuity correction	grp_healthy	unhealthy-healthy	0.00746269	0.0630631	KR domain	1.1.1.304,1.1.1.76	ko:K18009	-
Bifidobacterium longum	COG1061@1|root,COG4951@1|root,COG1061@2|Bacteria,COG4951@2|Bacteria,2GIR9@201174|Actinobacteria,4D2TF@85004|Bifidobacteriales	4.09211761813778	0.597113	Pearson's Chi-squared test with Yates' continuity correction	grp_healthy	unhealthy-healthy	0.141791	0.252252	DEAD-like helicases superfamily	-	-	-
Bifidobacterium longum	COG1126@1|root,COG1126@2|Bacteria,2GIZW@201174|Actinobacteria,4D0CN@85004|Bifidobacteriales	4.32896749361301	0.597113	Pearson's Chi-squared test with Yates' continuity correction	grp_healthy	unhealthy-healthy	0.0447761	0.126126	ATPases associated with a variety of cellular activities	3.6.3.21	ko:K02028	-
Bifidobacterium longum	COG1309@1|root,COG1309@2|Bacteria,2ICYK@201174|Actinobacteria,4CYZC@85004|Bifidobacteriales	4.23528472502353	0.597113	Pearson's Chi-squared test with Yates' continuity correction	grp_healthy	unhealthy-healthy	0.0522388	0	Bacterial regulatory proteins, tetR family	-	-	-
Bifidobacterium longum	COG1373@1|root,COG1373@2|Bacteria,2GK4E@201174|Actinobacteria,4CZX6@85004|Bifidobacteriales	4.11457808087939	0.597113	Pearson's Chi-squared test with Yates' continuity correction	grp_healthy	unhealthy-healthy	1	0.954955	Psort location Cytoplasmic, score	-	ko:K07133	-
Bifidobacterium longum	COG1403@1|root,COG1403@2|Bacteria,2GVS5@201174|Actinobacteria,4D1MN@85004|Bifidobacteriales	4.3118333682965	0.597113	Pearson's Chi-squared test with Yates' continuity correction	grp_healthy	unhealthy-healthy	0.00746269	0.0630631	HNH endonuclease	-	-	-
Bifidobacterium longum	COG1434@1|root,COG1434@2|Bacteria,2GMGZ@201174|Actinobacteria,4D0BS@85004|Bifidobacteriales	4.23528472502353	0.597113	Pearson's Chi-squared test with Yates' continuity correction	grp_healthy	unhealthy-healthy	0.0522388	0	DUF218 domain	-	-	-
Bifidobacterium longum	COG1609@1|root,COG1609@2|Bacteria,2HR24@201174|Actinobacteria,4D0IC@85004|Bifidobacteriales	4.3118333682965	0.597113	Pearson's Chi-squared test with Yates' continuity correction	grp_healthy	unhealthy-healthy	0.00746269	0.0630631	Periplasmic binding proteins and sugar binding domain of LacI family	-	ko:K02529	-
Bifidobacterium longum	COG1940@1|root,COG1940@2|Bacteria,2HZEN@201174|Actinobacteria,4D03D@85004|Bifidobacteriales	4.23528472502353	0.597113	Pearson's Chi-squared test with Yates' continuity correction	grp_healthy	unhealthy-healthy	0.0522388	0	ROK family	-	-	-
Bifidobacterium longum	COG1974@1|root,COG1974@2|Bacteria,4PKQ7@976|Bacteroidetes,2G0DD@200643|Bacteroidia,3XIZ4@558415|Marinilabiliaceae	4.3118333682965	0.597113	Pearson's Chi-squared test with Yates' continuity correction	grp_healthy	unhealthy-healthy	0.00746269	0.0630631	Cro/C1-type HTH DNA-binding domain	-	-	-
Bifidobacterium longum	COG2367@1|root,COG2367@2|Bacteria,2I9TI@201174|Actinobacteria,4D0DX@85004|Bifidobacteriales	4.11457808087939	0.597113	Pearson's Chi-squared test with Yates' continuity correction	grp_healthy	unhealthy-healthy	0	0.045045	Beta-lactamase enzyme family	3.5.2.6	ko:K17836	-
Bifidobacterium longum	COG2452@1|root,COG2452@2|Bacteria,2IDNQ@201174|Actinobacteria,4CZVV@85004|Bifidobacteriales	4.08533053058399	0.597113	Pearson's Chi-squared test with Yates' continuity correction	grp_healthy	unhealthy-healthy	0.156716	0.27027	Resolvase, N terminal domain	-	ko:K07450	-
Bifidobacterium longum	COG2801@1|root,COG2801@2|Bacteria,2GKDY@201174|Actinobacteria,22K9X@1653|Corynebacteriaceae	4.11457808087939	0.597113	Pearson's Chi-squared test with Yates' continuity correction	grp_healthy	unhealthy-healthy	0	0.045045	Transposase and inactivated derivatives	-	-	-
Bifidobacterium longum	COG2885@1|root,COG4932@1|root,COG2885@2|Bacteria,COG4932@2|Bacteria,2HH2U@201174|Actinobacteria,4CZ5N@85004|Bifidobacteriales	4.23528472502353	0.597113	Pearson's Chi-squared test with Yates' continuity correction	grp_healthy	unhealthy-healthy	0.0522388	0	cell wall anchor domain protein	-	-	-
Bifidobacterium longum	COG2910@1|root,COG2910@2|Bacteria,2GK2P@201174|Actinobacteria,4D0A4@85004|Bifidobacteriales	4.10420891974064	0.597113	Pearson's Chi-squared test with Yates' continuity correction	grp_healthy	unhealthy-healthy	0.134328	0.243243	NAD(P)H-binding	-	ko:K07118	-
Bifidobacterium longum	COG2976@1|root,COG2976@2|Bacteria,2H3KZ@201174|Actinobacteria,4D1ZV@85004|Bifidobacteriales	4.14045328565358	0.597113	Pearson's Chi-squared test with Yates' continuity correction	grp_healthy	unhealthy-healthy	0.0522388	0.135135	Protein of unknown function (DUF4012)	-	-	-
Bifidobacterium longum	COG3290@1|root,COG3290@2|Bacteria,2IAW1@201174|Actinobacteria,4CZ3D@85004|Bifidobacteriales	4.23528472502353	0.597113	Pearson's Chi-squared test with Yates' continuity correction	grp_healthy	unhealthy-healthy	0.0522388	0	GHKL domain	-	-	-
Bifidobacterium longum	COG3293@1|root,COG3293@2|Bacteria,2GX1N@201174|Actinobacteria,4D2D5@85004|Bifidobacteriales	4.4350729349326	0.597113	Pearson's Chi-squared test with Yates' continuity correction	grp_healthy	unhealthy-healthy	0.0820896	0.18018	Transposase DDE domain	-	-	-
Bifidobacterium longum	COG3464@1|root,COG3464@2|Bacteria,2H04X@201174|Actinobacteria,4D1RY@85004|Bifidobacteriales	4.11457808087939	0.597113	Pearson's Chi-squared test with Yates' continuity correction	grp_healthy	unhealthy-healthy	0	0.045045	Transposase	-	-	-
Bifidobacterium longum	COG3475@1|root,COG3475@2|Bacteria,2GNK9@201174|Actinobacteria,4D00G@85004|Bifidobacteriales	4.27270239886844	0.597113	Pearson's Chi-squared test with Yates' continuity correction	grp_healthy	unhealthy-healthy	0.0223881	0.0900901	LicD family	-	ko:K07271	-
Bifidobacterium longum	COG3507@1|root,COG3507@2|Bacteria,2H1NT@201174|Actinobacteria,4FT91@85023|Microbacteriaceae	4.26134594592955	0.597113	Pearson's Chi-squared test with Yates' continuity correction	grp_healthy	unhealthy-healthy	0.5	0.63964	Glycosyl hydrolases family 43	-	-	-
Bifidobacterium longum	COG3533@1|root,COG3533@2|Bacteria,2GM60@201174|Actinobacteria,4CYSU@85004|Bifidobacteriales	4.3118333682965	0.597113	Pearson's Chi-squared test with Yates' continuity correction	grp_healthy	unhealthy-healthy	0.992537	0.936937	Beta-L-arabinofuranosidase, GH127	-	ko:K09955	-
Bifidobacterium longum	COG3618@1|root,COG3618@2|Bacteria,2HRH9@201174|Actinobacteria,4CZX0@85004|Bifidobacteriales	4.27270239886844	0.597113	Pearson's Chi-squared test with Yates' continuity correction	grp_healthy	unhealthy-healthy	0.0223881	0.0900901	Amidohydrolase	-	-	-
Bifidobacterium longum	COG4584@1|root,COG4584@2|Bacteria,2GM4J@201174|Actinobacteria,4CZXZ@85004|Bifidobacteriales	4.32896749361301	0.597113	Pearson's Chi-squared test with Yates' continuity correction	grp_healthy	unhealthy-healthy	0.0447761	0.126126	Transposase	-	-	-
Bifidobacterium longum	COG4948@1|root,COG4948@2|Bacteria,2GKSK@201174|Actinobacteria,4D0EI@85004|Bifidobacteriales	4.27270239886844	0.597113	Pearson's Chi-squared test with Yates' continuity correction	grp_healthy	unhealthy-healthy	0.0223881	0.0900901	Enolase C-terminal domain-like	4.2.1.68	ko:K18334	-
Bifidobacterium longum	COG5492@1|root,COG5492@2|Bacteria,2GUYJ@201174|Actinobacteria,4D1EW@85004|Bifidobacteriales	4.22799970243811	0.597113	Pearson's Chi-squared test with Yates' continuity correction	grp_healthy	unhealthy-healthy	0.104478	0.207207	domain, Protein	-	-	-
Bifidobacterium longum	COG1136@1|root,COG1136@2|Bacteria,2GJN6@201174|Actinobacteria,4CZ04@85004|Bifidobacteriales	4.07277227606669	0.599263	Pearson's Chi-squared test with Yates' continuity correction	grp_healthy	unhealthy-healthy	0.776119	0.882883	ABC transporter, ATP-binding protein	-	ko:K02003	-
Bifidobacterium bifidum	COG3087@1|root,COG3087@2|Bacteria,2HRQY@201174|Actinobacteria,4CYQ9@85004|Bifidobacteriales	3.86352222792901	0.609035	Pearson's Chi-squared test with Yates' continuity correction	grp_healthy	unhealthy-healthy	0.446429	0.222222	Cell surface antigen C-terminus	-	-	-
Bifidobacterium bifidum	COG3842@1|root,COG3842@2|Bacteria,2GJCM@201174|Actinobacteria,4CYU6@85004|Bifidobacteriales	3.86352222792901	0.609035	Pearson's Chi-squared test with Yates' continuity correction	grp_healthy	unhealthy-healthy	0.553571	0.777778	Belongs to the ABC transporter superfamily	-	ko:K10112	-
Bifidobacterium bifidum	2F4D7@1|root,33X3P@2|Bacteria,1VVXG@1239|Firmicutes,4HW3K@91061|Bacilli	3.79698343984058	0.623999	Pearson's Chi-squared test with Yates' continuity correction	grp_healthy	unhealthy-healthy	0.232143	0.0555556	-	-	-	-
Bifidobacterium bifidum	COG0334@1|root,COG0334@2|Bacteria,2GKXG@201174|Actinobacteria,4CYTN@85004|Bifidobacteriales	3.79698343984058	0.623999	Pearson's Chi-squared test with Yates' continuity correction	grp_healthy	unhealthy-healthy	0.767857	0.944444	Belongs to the Glu Leu Phe Val dehydrogenases family	1.4.1.4	ko:K00262	-
Bifidobacterium bifidum	COG3695@1|root,COG3695@2|Bacteria,2I2IB@201174|Actinobacteria,4D2W1@85004|Bifidobacteriales	3.81325484123189	0.623999	Pearson's Chi-squared test with Yates' continuity correction	grp_healthy	unhealthy-healthy	0.464286	0.694444	6-O-methylguanine DNA methyltransferase, DNA binding domain	-	ko:K07443	-
Bifidobacterium longum	COG1126@1|root,COG1126@2|Bacteria,2H1ZM@201174|Actinobacteria,4CZTK@85004|Bifidobacteriales	3.99004543203127	0.626977	Pearson's Chi-squared test with Yates' continuity correction	grp_healthy	unhealthy-healthy	0.940299	0.855856	ATP binding protein of ABC transporter for glutamate aspartate K02028	3.6.3.21	ko:K02028	-
Bifidobacterium longum	2E5CN@1|root,3304R@2|Bacteria,2I2GJ@201174|Actinobacteria,4D0SD@85004|Bifidobacteriales	3.97429134705688	0.630462	Pearson's Chi-squared test with Yates' continuity correction	grp_healthy	unhealthy-healthy	0.835821	0.927928	-	-	-	-
Bifidobacterium longum	COG0679@1|root,COG0679@2|Bacteria,2GN0R@201174|Actinobacteria,4CZ6C@85004|Bifidobacteriales	3.86423349754963	0.655667	Pearson's Chi-squared test with Yates' continuity correction	grp_healthy	unhealthy-healthy	0.932836	0.990991	Auxin Efflux Carrier	-	ko:K07088	-
Bifidobacterium longum	COG1216@1|root,COG1216@2|Bacteria,1VATJ@1239|Firmicutes,25FBH@186801|Clostridia,27UC9@186928|unclassified Lachnospiraceae	3.86423349754963	0.655667	Pearson's Chi-squared test with Yates' continuity correction	grp_healthy	unhealthy-healthy	0.0671642	0.00900901	Glycosyl transferase family 2	-	-	-
Bifidobacterium longum	COG1472@1|root,COG1472@2|Bacteria,2GJ5H@201174|Actinobacteria,4CZ2P@85004|Bifidobacteriales	3.86423349754963	0.655667	Pearson's Chi-squared test with Yates' continuity correction	grp_healthy	unhealthy-healthy	0.932836	0.990991	Glycosyl hydrolase family 3 N-terminal domain protein	3.2.1.21	ko:K05349	GH3
Bifidobacterium longum	COG2247@1|root,COG2247@2|Bacteria,2IG1A@201174|Actinobacteria	3.86423349754963	0.655667	Pearson's Chi-squared test with Yates' continuity correction	grp_healthy	unhealthy-healthy	0.0671642	0.00900901	Putative cell wall binding repeat 2	-	-	-
Bifidobacterium longum	COG3291@1|root,COG4724@1|root,COG3291@2|Bacteria,COG4724@2|Bacteria,2GIRN@201174|Actinobacteria,4D0D5@85004|Bifidobacteriales	3.86423349754963	0.655667	Pearson's Chi-squared test with Yates' continuity correction	grp_healthy	unhealthy-healthy	0.0671642	0.00900901	Glycosyl hydrolase family 85	3.2.1.96	ko:K01227	-
Bifidobacterium longum	COG3378@1|root,COG3378@2|Bacteria,2IC10@201174|Actinobacteria,4D0F0@85004|Bifidobacteriales	3.86423349754963	0.655667	Pearson's Chi-squared test with Yates' continuity correction	grp_healthy	unhealthy-healthy	0.0671642	0.00900901	Bifunctional DNA primase/polymerase, N-terminal	-	-	-
Bifidobacterium longum	COG3459@1|root,COG3459@2|Bacteria,2IAZ0@201174|Actinobacteria,4CZPI@85004|Bifidobacteriales	3.86423349754963	0.655667	Pearson's Chi-squared test with Yates' continuity correction	grp_healthy	unhealthy-healthy	0.0671642	0.00900901	Glycosyl hydrolase 36 superfamily, catalytic domain	2.4.1.20	ko:K00702	GT36
Bifidobacterium bifidum	2B56E@1|root,31Y0A@2|Bacteria,2H002@201174|Actinobacteria,4D1NU@85004|Bifidobacteriales	3.64106368273035	0.66473	Pearson's Chi-squared test with Yates' continuity correction	grp_healthy	unhealthy-healthy	0.267857	0.0833333	-	-	-	-
Bifidobacterium bifidum	2EQ7M@1|root,33HTV@2|Bacteria,2GZRV@201174|Actinobacteria,4D1SP@85004|Bifidobacteriales	3.64106368273035	0.66473	Pearson's Chi-squared test with Yates' continuity correction	grp_healthy	unhealthy-healthy	0.267857	0.0833333	-	-	-	-
Bifidobacterium bifidum	COG1403@1|root,COG1403@2|Bacteria,2IS6G@201174|Actinobacteria,4D17J@85004|Bifidobacteriales	3.64489882798585	0.66473	Pearson's Chi-squared test with Yates' continuity correction	grp_healthy	unhealthy-healthy	0.232143	0.444444	HNH nucleases	-	-	-
Bifidobacterium bifidum	COG2021@1|root,COG2021@2|Bacteria	3.64489882798585	0.66473	Pearson's Chi-squared test with Yates' continuity correction	grp_healthy	unhealthy-healthy	0.232143	0.444444	Transfers an acetyl group from acetyl-CoA to L- homoserine, forming acetyl-L-homoserine	2.1.1.197,3.1.1.85,3.7.1.13,3.7.1.9,4.2.99.20	ko:K02169,ko:K02170,ko:K08680,ko:K10216,ko:K15756,ko:K16264	-
Bifidobacterium bifidum	COG3507@1|root,COG3507@2|Bacteria,2GNEY@201174|Actinobacteria,4D05A@85004|Bifidobacteriales	3.64106368273035	0.66473	Pearson's Chi-squared test with Yates' continuity correction	grp_healthy	unhealthy-healthy	0.732143	0.916667	Glycosyl hydrolases family 43	-	-	-
Bifidobacterium bifidum	COG5492@1|root,COG5492@2|Bacteria,2GUYJ@201174|Actinobacteria,4D1EW@85004|Bifidobacteriales	3.64106368273035	0.66473	Pearson's Chi-squared test with Yates' continuity correction	grp_healthy	unhealthy-healthy	0.267857	0.0833333	domain, Protein	-	-	-
Bifidobacterium bifidum	2AY0U@1|root,31Q2D@2|Bacteria,2IRI3@201174|Actinobacteria	3.59395015316068	0.679537	Pearson's Chi-squared test with Yates' continuity correction	grp_healthy	unhealthy-healthy	0.5	0.277778	Protein of unknown function (DUF3800)	-	-	-
Bifidobacterium bifidum	2E55I@1|root,32ZYE@2|Bacteria,2GTND@201174|Actinobacteria,4D2F2@85004|Bifidobacteriales	3.58379532368503	0.679537	Pearson's Chi-squared test with Yates' continuity correction	grp_healthy	unhealthy-healthy	0.660714	0.861111	-	-	-	-
Bifidobacterium bifidum	COG1295@1|root,COG1295@2|Bacteria,2GN79@201174|Actinobacteria,4CZM4@85004|Bifidobacteriales	3.57990801954585	0.679537	Pearson's Chi-squared test with Yates' continuity correction	grp_healthy	unhealthy-healthy	0.696429	0.888889	Virulence factor BrkB	-	ko:K07058	-
Bifidobacterium longum	29Y70@1|root,30K0K@2|Bacteria,2H67A@201174|Actinobacteria,4D2AN@85004|Bifidobacteriales	3.77152015098874	0.681252	Pearson's Chi-squared test with Yates' continuity correction	grp_healthy	unhealthy-healthy	0.925373	0.837838	-	-	-	-
Bifidobacterium longum	2B3XB@1|root,31WM9@2|Bacteria,2GXIK@201174|Actinobacteria,4D1N9@85004|Bifidobacteriales	3.70967992842001	0.681252	Pearson's Chi-squared test with Yates' continuity correction	grp_healthy	unhealthy-healthy	0.985075	0.927928	Mitochondrial domain of unknown function (DUF1713)	-	-	-
Bifidobacterium longum	2CAFG@1|root,32ZDZ@2|Bacteria,2I800@201174|Actinobacteria,4D107@85004|Bifidobacteriales	3.76691866965445	0.681252	Pearson's Chi-squared test with Yates' continuity correction	grp_healthy	unhealthy-healthy	0.91791	0.981982	Protein of unknown function (DUF3039)	-	-	-
Bifidobacterium longum	2DQ7A@1|root,3352Q@2|Bacteria,2IQQR@201174|Actinobacteria,4D1CH@85004|Bifidobacteriales	3.75000189935351	0.681252	Pearson's Chi-squared test with Yates' continuity correction	grp_healthy	unhealthy-healthy	0.373134	0.504505	-	-	-	-
Bifidobacterium longum	COG0410@1|root,COG0410@2|Bacteria,2GKSQ@201174|Actinobacteria,4D0EB@85004|Bifidobacteriales	3.70967992842001	0.681252	Pearson's Chi-squared test with Yates' continuity correction	grp_healthy	unhealthy-healthy	0.0149254	0.0720721	ABC transporter	-	ko:K11963	-
Bifidobacterium longum	COG0842@1|root,COG1131@1|root,COG0842@2|Bacteria,COG1131@2|Bacteria,2GKEU@201174|Actinobacteria,4D1IQ@85004|Bifidobacteriales	3.70967992842001	0.681252	Pearson's Chi-squared test with Yates' continuity correction	grp_healthy	unhealthy-healthy	0.0149254	0.0720721	Forkhead associated domain	-	ko:K01990,ko:K21397	-
Bifidobacterium longum	COG1175@1|root,COG1175@2|Bacteria,2GKJI@201174|Actinobacteria,4D0GQ@85004|Bifidobacteriales	3.70967992842001	0.681252	Pearson's Chi-squared test with Yates' continuity correction	grp_healthy	unhealthy-healthy	0.0149254	0.0720721	Binding-protein-dependent transport system inner membrane component	-	ko:K02025	-
Bifidobacterium longum	COG1296@1|root,COG1296@2|Bacteria,2HZA0@201174|Actinobacteria,4CZ7Q@85004|Bifidobacteriales	3.70967992842001	0.681252	Pearson's Chi-squared test with Yates' continuity correction	grp_healthy	unhealthy-healthy	0.985075	0.927928	AzlC protein	-	-	-
Bifidobacterium longum	COG1609@1|root,COG1609@2|Bacteria,2GJHF@201174|Actinobacteria,4CZCC@85004|Bifidobacteriales	3.75000189935351	0.681252	Pearson's Chi-squared test with Yates' continuity correction	grp_healthy	unhealthy-healthy	0.626866	0.495495	helix_turn _helix lactose operon repressor	-	-	-
Bifidobacterium longum	COG1609@1|root,COG1609@2|Bacteria,2GJV7@201174|Actinobacteria,4CZND@85004|Bifidobacteriales	3.70967992842001	0.681252	Pearson's Chi-squared test with Yates' continuity correction	grp_healthy	unhealthy-healthy	0.985075	0.927928	Periplasmic binding protein domain	-	ko:K02529	-
Bifidobacterium longum	COG2197@1|root,COG2197@2|Bacteria,2GJ46@201174|Actinobacteria,4CYQW@85004|Bifidobacteriales	3.75165744102311	0.681252	Pearson's Chi-squared test with Yates' continuity correction	grp_healthy	unhealthy-healthy	0.574627	0.702703	helix_turn_helix, Lux Regulon	-	-	-
Bifidobacterium longum	COG2843@1|root,COG2843@2|Bacteria,2GK15@201174|Actinobacteria,4D081@85004|Bifidobacteriales	3.70967992842001	0.681252	Pearson's Chi-squared test with Yates' continuity correction	grp_healthy	unhealthy-healthy	0.985075	0.927928	Bacterial capsule synthesis protein PGA_cap	-	ko:K07282	-
Bifidobacterium longum	COG2865@1|root,COG2865@2|Bacteria,2GZ30@201174|Actinobacteria,4CYSX@85004|Bifidobacteriales	3.76691866965445	0.681252	Pearson's Chi-squared test with Yates' continuity correction	grp_healthy	unhealthy-healthy	0.91791	0.981982	Putative ATP-dependent DNA helicase recG C-terminal	3.6.4.12	ko:K03655	-
Bifidobacterium longum	COG2865@1|root,COG2865@2|Bacteria,2IBE4@201174|Actinobacteria,4D01K@85004|Bifidobacteriales	3.77152015098874	0.681252	Pearson's Chi-squared test with Yates' continuity correction	grp_healthy	unhealthy-healthy	0.925373	0.837838	Putative DNA-binding domain	3.6.4.12	ko:K03655	-
Bifidobacterium longum	COG3817@1|root,COG3817@2|Bacteria,2I9GU@201174|Actinobacteria,4D0KP@85004|Bifidobacteriales	3.70967992842001	0.681252	Pearson's Chi-squared test with Yates' continuity correction	grp_healthy	unhealthy-healthy	0.0149254	0.0720721	Protein of unknown function (DUF979)	-	-	-
Bifidobacterium longum	COG0175@1|root,COG0175@2|Bacteria,2H6MV@201174|Actinobacteria	3.6794871771522	0.691269	Pearson's Chi-squared test with Yates' continuity correction	grp_healthy	unhealthy-healthy	0.0373134	0.108108	sulfate reduction	-	-	-
Bifidobacterium longum	COG0051@1|root,COG0051@2|Bacteria,2IHRA@201174|Actinobacteria,4D0UT@85004|Bifidobacteriales	3.62348363627318	0.711628	Pearson's Chi-squared test with Yates' continuity correction	grp_healthy	unhealthy-healthy	0.828358	0.918919	Involved in the binding of tRNA to the ribosomes	-	ko:K02946	-
Bifidobacterium longum	COG1725@1|root,COG1725@2|Bacteria,2HZY9@201174|Actinobacteria,4D284@85004|Bifidobacteriales	3.61953803813797	0.711628	Pearson's Chi-squared test with Yates' continuity correction	grp_healthy	unhealthy-healthy	0.589552	0.459459	helix_turn_helix gluconate operon transcriptional repressor	-	-	-
Bifidobacterium longum	COG0489@1|root,COG3944@1|root,COG0489@2|Bacteria,COG3944@2|Bacteria,2GJ1Y@201174|Actinobacteria,4CZKW@85004|Bifidobacteriales	3.60920211883708	0.713586	Pearson's Chi-squared test with Yates' continuity correction	grp_healthy	unhealthy-healthy	0.298507	0.423423	Psort location CytoplasmicMembrane, score	-	-	-
Bifidobacterium pseudocatenulatum	COG0048@1|root,COG0048@2|Bacteria,2IHUF@201174|Actinobacteria,4D0PK@85004|Bifidobacteriales	8.75402298850575	0.714968	Pearson's Chi-squared test with Yates' continuity correction	grp_healthy	unhealthy-healthy	0.2	0.896552	Interacts with and stabilizes bases of the 16S rRNA that are involved in tRNA selection in the A site and with the mRNA backbone. Located at the interface of the 30S and 50S subunits, it traverses the body of the 30S subunit contacting proteins on the other side and probably holding the rRNA structure together. The combined cluster of proteins S8, S12 and S17 appears to hold together the shoulder…	-	ko:K02950	-
Bifidobacterium pseudocatenulatum	COG0049@1|root,COG0049@2|Bacteria,2GMVW@201174|Actinobacteria,4CZQJ@85004|Bifidobacteriales	8.75402298850575	0.714968	Pearson's Chi-squared test with Yates' continuity correction	grp_healthy	unhealthy-healthy	0.2	0.896552	One of the primary rRNA binding proteins, it binds directly to 16S rRNA where it nucleates assembly of the head domain of the 30S subunit. Is located at the subunit interface close to the decoding center, probably blocks exit of the E-site tRNA	-	ko:K02992	-
Bifidobacterium pseudocatenulatum	COG0203@1|root,COG0203@2|Bacteria,2IHV2@201174|Actinobacteria,4D0PZ@85004|Bifidobacteriales	8.25574712643678	0.714968	Pearson's Chi-squared test with Yates' continuity correction	grp_healthy	unhealthy-healthy	0.4	0.965517	Ribosomal protein L17	-	ko:K02879	-
Bifidobacterium pseudocatenulatum	COG0457@1|root,COG0457@2|Bacteria,2I8FI@201174|Actinobacteria,4CZDI@85004|Bifidobacteriales	8.25574712643678	0.714968	Pearson's Chi-squared test with Yates' continuity correction	grp_healthy	unhealthy-healthy	0.4	0.965517	Psort location Cytoplasmic, score 8.87	-	-	-
Bifidobacterium pseudocatenulatum	COG0480@1|root,COG0480@2|Bacteria,2GKB3@201174|Actinobacteria,4CYTB@85004|Bifidobacteriales	8.75402298850575	0.714968	Pearson's Chi-squared test with Yates' continuity correction	grp_healthy	unhealthy-healthy	0.2	0.896552	Catalyzes the GTP-dependent ribosomal translocation step during translation elongation. During this step, the ribosome changes from the pre-translocational (PRE) to the post- translocational (POST) state as the newly formed A-site-bound peptidyl-tRNA and P-site-bound deacylated tRNA move to the P and E sites, respectively. Catalyzes the coordinated movement of the two tRNA molecules, the mRNA and…	-	ko:K02355	-
Bifidobacterium pseudocatenulatum	COG0636@1|root,COG0636@2|Bacteria,2GQI6@201174|Actinobacteria,4D16J@85004|Bifidobacteriales	8.25574712643678	0.714968	Pearson's Chi-squared test with Yates' continuity correction	grp_healthy	unhealthy-healthy	0.4	0.965517	F(1)F(0) ATP synthase produces ATP from ADP in the presence of a proton or sodium gradient. F-type ATPases consist of two structural domains, F(1) containing the extramembraneous catalytic core and F(0) containing the membrane proton channel, linked together by a central stalk and a peripheral stalk. During catalysis, ATP synthesis in the catalytic domain of F(1) is coupled via a rotary mechanism…	-	ko:K02110	-
Bifidobacterium bifidum	2BA3Q@1|root,323HI@2|Bacteria,2H863@201174|Actinobacteria,4D2FS@85004|Bifidobacteriales	3.4671926910299	0.716861	Pearson's Chi-squared test with Yates' continuity correction	grp_healthy	unhealthy-healthy	0.0178571	0.138889	-	-	-	-
Bifidobacterium bifidum	COG1131@1|root,COG1131@2|Bacteria,2IEJK@201174|Actinobacteria,4D0K4@85004|Bifidobacteriales	3.4671926910299	0.716861	Pearson's Chi-squared test with Yates' continuity correction	grp_healthy	unhealthy-healthy	0.0178571	0.138889	ATPases associated with a variety of cellular activities	-	ko:K01990	-
Bifidobacterium bifidum	COG2211@1|root,COG2211@2|Bacteria,2HD4Y@201174|Actinobacteria,4CZRA@85004|Bifidobacteriales	3.4671926910299	0.716861	Pearson's Chi-squared test with Yates' continuity correction	grp_healthy	unhealthy-healthy	0.982143	0.861111	Psort location CytoplasmicMembrane, score 10.00	-	ko:K16209	-
Bifidobacterium longum	COG1272@1|root,COG1272@2|Bacteria,2HRAC@201174|Actinobacteria,4D0D6@85004|Bifidobacteriales	3.5589012784486	0.727964	Pearson's Chi-squared test with Yates' continuity correction	grp_healthy	unhealthy-healthy	0.80597	0.900901	Haemolysin-III related	-	ko:K11068	-
Bifidobacterium longum	COG1309@1|root,COG1309@2|Bacteria,2ICY9@201174|Actinobacteria,4D0I5@85004|Bifidobacteriales	3.56548934186939	0.727964	Pearson's Chi-squared test with Yates' continuity correction	grp_healthy	unhealthy-healthy	0.134328	0.0540541	Bacterial regulatory proteins, tetR family	-	-	-
Bifidobacterium longum	COG4989@1|root,COG4989@2|Bacteria,2GM3C@201174|Actinobacteria,4CZZ2@85004|Bifidobacteriales	3.5589012784486	0.727964	Pearson's Chi-squared test with Yates' continuity correction	grp_healthy	unhealthy-healthy	0.80597	0.900901	Aldo/keto reductase family	-	-	-
Bifidobacterium bifidum	COG0231@1|root,COG0231@2|Bacteria,2GJMS@201174|Actinobacteria,4CYY6@85004|Bifidobacteriales	3.40925124258457	0.728441	Pearson's Chi-squared test with Yates' continuity correction	grp_healthy	unhealthy-healthy	0.821429	0.972222	Involved in peptide bond synthesis. Stimulates efficient translation and peptide-bond synthesis on native or reconstituted 70S ribosomes in vitro. Probably functions indirectly by altering the affinity of the ribosome for aminoacyl-tRNA, thus increasing their reactivity as acceptors for peptidyl transferase	-	ko:K02356	-
Bifidobacterium bifidum	COG0388@1|root,COG0388@2|Bacteria,2I009@201174|Actinobacteria,4D2GR@85004|Bifidobacteriales	3.40925124258457	0.728441	Pearson's Chi-squared test with Yates' continuity correction	grp_healthy	unhealthy-healthy	0.178571	0.0277778	Carbon-nitrogen hydrolase	-	-	-
Bifidobacterium bifidum	COG1472@1|root,COG1472@2|Bacteria,2GJ5H@201174|Actinobacteria,4CZT6@85004|Bifidobacteriales	3.40925124258457	0.728441	Pearson's Chi-squared test with Yates' continuity correction	grp_healthy	unhealthy-healthy	0.178571	0.0277778	Fibronectin type III-like domain	3.2.1.21	ko:K05349	GH3
Bifidobacterium bifidum	COG3550@1|root,COG3550@2|Bacteria,2IEM1@201174|Actinobacteria,4CZPH@85004|Bifidobacteriales	3.43082770206643	0.728441	Pearson's Chi-squared test with Yates' continuity correction	grp_healthy	unhealthy-healthy	0.553571	0.333333	HipA-like C-terminal domain	-	-	-
Bifidobacterium longum	2AZUG@1|root,31S3T@2|Bacteria,2GQ7F@201174|Actinobacteria,4D1BR@85004|Bifidobacteriales	3.52958434505882	0.738414	Pearson's Chi-squared test with Yates' continuity correction	grp_healthy	unhealthy-healthy	0.186567	0.297297	-	-	-	-
Bifidobacterium bifidum	COG1409@1|root,COG1409@2|Bacteria,2GNU9@201174|Actinobacteria,4CZXA@85004|Bifidobacteriales	3.35804132973944	0.747898	Pearson's Chi-squared test with Yates' continuity correction	grp_healthy	unhealthy-healthy	0.339286	0.555556	Hydrolyzes cAMP to 5'-AMP. Plays an important regulatory role in modulating the intracellular concentration of cAMP, thereby influencing cAMP-dependent processes	-	-	-
Bifidobacterium longum	2EJIG@1|root,3401N@2|Bacteria,2H1CR@201174|Actinobacteria	3.48752766915432	0.752265	Pearson's Chi-squared test with Yates' continuity correction	grp_healthy	unhealthy-healthy	0.0447761	0.117117	-	-	-	-
Bifidobacterium longum	COG0778@1|root,COG0778@2|Bacteria,2IE9H@201174|Actinobacteria,4CZI3@85004|Bifidobacteriales	3.48752766915432	0.752265	Pearson's Chi-squared test with Yates' continuity correction	grp_healthy	unhealthy-healthy	0.0447761	0.117117	Psort location Cytoplasmic, score 8.87	-	-	-
Bifidobacterium longum	29YC4@1|root,30K6H@2|Bacteria,2H0Z2@201174|Actinobacteria,4D0DD@85004|Bifidobacteriales	3.47157550628343	0.754437	Pearson's Chi-squared test with Yates' continuity correction	grp_healthy	unhealthy-healthy	0.873134	0.774775	-	-	-	-
Bifidobacterium longum	COG0675@1|root,COG0675@2|Bacteria,2GM6K@201174|Actinobacteria,4CZ11@85004|Bifidobacteriales	3.47697905162767	0.754437	Pearson's Chi-squared test with Yates' continuity correction	grp_healthy	unhealthy-healthy	0.164179	0.27027	Helix-turn-helix domain	-	ko:K07496	-
Bifidobacterium longum	COG1028@1|root,COG1028@2|Bacteria,2IBKC@201174|Actinobacteria	3.46067650191956	0.756877	Pearson's Chi-squared test with Yates' continuity correction	grp_healthy	unhealthy-healthy	0.149254	0.252252	short chain dehydrogenase	-	-	-
Bifidobacterium longum	2B5EI@1|root,31Y92@2|Bacteria,2GUFA@201174|Actinobacteria,4D1HA@85004|Bifidobacteriales	3.39303432186949	0.758001	Pearson's Chi-squared test with Yates' continuity correction	grp_healthy	unhealthy-healthy	0.0447761	0	-	-	-	-
Bifidobacterium longum	2B81N@1|root,3219I@2|Bacteria,2H57Y@201174|Actinobacteria,4D27F@85004|Bifidobacteriales	3.39303432186949	0.758001	Pearson's Chi-squared test with Yates' continuity correction	grp_healthy	unhealthy-healthy	0.0447761	0	-	-	-	-
Bifidobacterium longum	2C746@1|root,32RIC@2|Bacteria,2HM24@201174|Actinobacteria,4D06N@85004|Bifidobacteriales	3.39303432186949	0.758001	Pearson's Chi-squared test with Yates' continuity correction	grp_healthy	unhealthy-healthy	0.0447761	0	-	-	-	-
Bifidobacterium longum	COG0206@1|root,COG0206@2|Bacteria,2GJWC@201174|Actinobacteria,4CZ10@85004|Bifidobacteriales	3.39303432186949	0.758001	Pearson's Chi-squared test with Yates' continuity correction	grp_healthy	unhealthy-healthy	0.955224	1	Essential cell division protein that forms a contractile ring structure (Z ring) at the future cell division site. The regulation of the ring assembly controls the timing and the location of cell division. One of the functions of the FtsZ ring is to recruit other cell division proteins to the septum to produce a new cell wall between the dividing cells. Binds GTP and shows GTPase activity	-	ko:K03531	-
Bifidobacterium longum	COG0361@1|root,COG0361@2|Bacteria,2IQ4B@201174|Actinobacteria,4D16H@85004|Bifidobacteriales	3.39645166321322	0.758001	Pearson's Chi-squared test with Yates' continuity correction	grp_healthy	unhealthy-healthy	0.843284	0.927928	One of the essential components for the initiation of protein synthesis. Stabilizes the binding of IF-2 and IF-3 on the 30S subunit to which N-formylmethionyl-tRNA(fMet) subsequently binds. Helps modulate mRNA selection, yielding the 30S pre- initiation complex (PIC). Upon addition of the 50S ribosomal subunit IF-1, IF-2 and IF-3 are released leaving the mature 70S translation initation complex	-	ko:K02518	-
Bifidobacterium longum	COG0366@1|root,COG1523@1|root,COG0366@2|Bacteria,COG1523@2|Bacteria,2GKK1@201174|Actinobacteria,4D2UY@85004|Bifidobacteriales	3.39303432186949	0.758001	Pearson's Chi-squared test with Yates' continuity correction	grp_healthy	unhealthy-healthy	0.0447761	0	Aamy_C	3.2.1.1,3.2.1.41	ko:K01176,ko:K01200	CBM48,GH13
Bifidobacterium longum	COG0507@1|root,COG0507@2|Bacteria,2GJRK@201174|Actinobacteria,1W9HY@1268|Micrococcaceae	3.39303432186949	0.758001	Pearson's Chi-squared test with Yates' continuity correction	grp_healthy	unhealthy-healthy	0.0447761	0	DNA-dependent ATPase and ATP-dependent 5'-3' DNA helicase. Has no activity on blunt DNA or DNA with 3'-overhangs, requires at least 10 bases of 5'-ssDNA for helicase activity	-	-	-
Bifidobacterium longum	COG0834@1|root,COG0834@2|Bacteria,2GJH8@201174|Actinobacteria,4CZA4@85004|Bifidobacteriales	3.39303432186949	0.758001	Pearson's Chi-squared test with Yates' continuity correction	grp_healthy	unhealthy-healthy	0.955224	1	Belongs to the bacterial solute-binding protein 3 family	-	ko:K10005	-
Bifidobacterium longum	COG1534@1|root,COG1534@2|Bacteria,2IKSS@201174|Actinobacteria,4D10K@85004|Bifidobacteriales	3.39303432186949	0.758001	Pearson's Chi-squared test with Yates' continuity correction	grp_healthy	unhealthy-healthy	0.955224	1	CRS1_YhbY	-	ko:K07574	-
Bifidobacterium longum	COG1589@1|root,COG1589@2|Bacteria,2H4A4@201174|Actinobacteria,4D04A@85004|Bifidobacteriales	3.39303432186949	0.758001	Pearson's Chi-squared test with Yates' continuity correction	grp_healthy	unhealthy-healthy	0.955224	1	Cell division protein FtsQ	-	ko:K03589	-
Bifidobacterium longum	COG1807@1|root,COG1807@2|Bacteria,2IF4M@201174|Actinobacteria,4D0JK@85004|Bifidobacteriales	3.39303432186949	0.758001	Pearson's Chi-squared test with Yates' continuity correction	grp_healthy	unhealthy-healthy	0.0447761	0	4-amino-4-deoxy-L-arabinose transferase and related glycosyltransferases of PMT family	-	-	-
Bifidobacterium longum	COG2805@1|root,COG2805@2|Bacteria,2I9GT@201174|Actinobacteria,4D04P@85004|Bifidobacteriales	3.39303432186949	0.758001	Pearson's Chi-squared test with Yates' continuity correction	grp_healthy	unhealthy-healthy	0.0447761	0	Type II/IV secretion system protein	-	ko:K02669	-
Bifidobacterium longum	COG3429@1|root,COG3429@2|Bacteria,2GJ1H@201174|Actinobacteria,4CZI4@85004|Bifidobacteriales	3.38703529789118	0.758318	Pearson's Chi-squared test with Yates' continuity correction	grp_healthy	unhealthy-healthy	0.119403	0.045045	Glucose-6-phosphate dehydrogenase subunit	-	-	-
Bifidobacterium longum	28P4N@1|root,2ZBZT@2|Bacteria,2IGYQ@201174|Actinobacteria,4D06U@85004|Bifidobacteriales	3.2227238539994	0.762127	Pearson's Chi-squared test with Yates' continuity correction	grp_healthy	unhealthy-healthy	0.0597015	0.135135	Putative inner membrane protein (DUF1819)	-	-	-
Bifidobacterium longum	2A0ZE@1|root,30P4P@2|Bacteria,2I01I@201174|Actinobacteria,4D2N9@85004|Bifidobacteriales	3.31819980372083	0.762127	Pearson's Chi-squared test with Yates' continuity correction	grp_healthy	unhealthy-healthy	0.0223881	0.0810811	-	-	-	-
Bifidobacterium longum	2A36R@1|root,30RN9@2|Bacteria,2HD2U@201174|Actinobacteria,4D2P3@85004|Bifidobacteriales	3.31819980372083	0.762127	Pearson's Chi-squared test with Yates' continuity correction	grp_healthy	unhealthy-healthy	0.0223881	0.0810811	-	-	-	-
Bifidobacterium longum	2ADR2@1|root,313GD@2|Bacteria,2IDP4@201174|Actinobacteria,4D0KR@85004|Bifidobacteriales	3.21791529237754	0.762127	Pearson's Chi-squared test with Yates' continuity correction	grp_healthy	unhealthy-healthy	0.00746269	0.0540541	-	-	-	-
Bifidobacterium longum	2AR8S@1|root,31GIM@2|Bacteria,2HCA2@201174|Actinobacteria,4G80B@85025|Nocardiaceae	3.31819980372083	0.762127	Pearson's Chi-squared test with Yates' continuity correction	grp_healthy	unhealthy-healthy	0.0223881	0.0810811	-	-	-	-
Bifidobacterium longum	2BAM6@1|root,3241Z@2|Bacteria,2H8UR@201174|Actinobacteria,4D2EM@85004|Bifidobacteriales	3.31819980372083	0.762127	Pearson's Chi-squared test with Yates' continuity correction	grp_healthy	unhealthy-healthy	0.0223881	0.0810811	-	-	-	-
Bifidobacterium longum	2DMIE@1|root,32RSG@2|Bacteria,2IQCG@201174|Actinobacteria,4E5DV@85010|Pseudonocardiales	3.31819980372083	0.762127	Pearson's Chi-squared test with Yates' continuity correction	grp_healthy	unhealthy-healthy	0.0223881	0.0810811	Acts as a transcriptional regulator. Probably redox- responsive. The apo- but not holo-form probably binds DNA	-	ko:K18955	-
Bifidobacterium longum	2DPWX@1|root,32UN0@2|Bacteria,2IAPC@201174|Actinobacteria,4CZEM@85004|Bifidobacteriales	3.31819980372083	0.762127	Pearson's Chi-squared test with Yates' continuity correction	grp_healthy	unhealthy-healthy	0.0223881	0.0810811	-	-	-	-
Bifidobacterium longum	COG0036@1|root,COG0036@2|Bacteria,2GJZ9@201174|Actinobacteria,4CYX0@85004|Bifidobacteriales	3.31819980372083	0.762127	Pearson's Chi-squared test with Yates' continuity correction	grp_healthy	unhealthy-healthy	0.977612	0.918919	Ribulose-phosphate 3-epimerase	5.1.3.1	ko:K01783	-
Bifidobacterium longum	COG0065@1|root,COG0065@2|Bacteria,2GKT7@201174|Actinobacteria,4CYUC@85004|Bifidobacteriales	3.21791529237754	0.762127	Pearson's Chi-squared test with Yates' continuity correction	grp_healthy	unhealthy-healthy	0.992537	0.945946	Catalyzes the isomerization between 2-isopropylmalate and 3-isopropylmalate, via the formation of 2-isopropylmaleate	4.2.1.33,4.2.1.35	ko:K01703	-
Bifidobacterium longum	COG0284@1|root,COG0284@2|Bacteria,2GKWK@201174|Actinobacteria,4D2UX@85004|Bifidobacteriales	3.21791529237754	0.762127	Pearson's Chi-squared test with Yates' continuity correction	grp_healthy	unhealthy-healthy	0.00746269	0.0540541	Essential for recycling GMP and indirectly, cGMP	4.1.1.23	ko:K01591	-
Bifidobacterium longum	COG0438@1|root,COG0438@2|Bacteria,2GJBP@201174|Actinobacteria,4D0GM@85004|Bifidobacteriales	3.31819980372083	0.762127	Pearson's Chi-squared test with Yates' continuity correction	grp_healthy	unhealthy-healthy	0.0223881	0.0810811	Glycosyltransferase Family 4	2.4.1.52	ko:K00712	GT4
Bifidobacterium longum	COG0477@1|root,COG2814@2|Bacteria,2H828@201174|Actinobacteria,4D2HX@85004|Bifidobacteriales	3.21791529237754	0.762127	Pearson's Chi-squared test with Yates' continuity correction	grp_healthy	unhealthy-healthy	0.00746269	0.0540541	Major facilitator Superfamily	-	ko:K18926	-
Bifidobacterium longum	COG0520@1|root,COG0520@2|Bacteria,2GNM2@201174|Actinobacteria	3.21791529237754	0.762127	Pearson's Chi-squared test with Yates' continuity correction	grp_healthy	unhealthy-healthy	0.00746269	0.0540541	Aminotransferase, class V	5.1.1.17	ko:K04127	-
Bifidobacterium longum	COG0561@1|root,COG0561@2|Bacteria,2HZBH@201174|Actinobacteria,4CZIQ@85004|Bifidobacteriales	3.31819980372083	0.762127	Pearson's Chi-squared test with Yates' continuity correction	grp_healthy	unhealthy-healthy	0.977612	0.918919	Sucrose-6F-phosphate phosphohydrolase	-	-	-
Bifidobacterium longum	COG0747@1|root,COG0747@2|Bacteria,2GJXH@201174|Actinobacteria,4D09J@85004|Bifidobacteriales	3.21791529237754	0.762127	Pearson's Chi-squared test with Yates' continuity correction	grp_healthy	unhealthy-healthy	0.00746269	0.0540541	Bacterial extracellular solute-binding proteins, family 5 Middle	-	ko:K02035	-
Bifidobacterium longum	COG0765@1|root,COG0765@2|Bacteria,2GN44@201174|Actinobacteria,4CZG7@85004|Bifidobacteriales	3.2227238539994	0.762127	Pearson's Chi-squared test with Yates' continuity correction	grp_healthy	unhealthy-healthy	0.940299	0.864865	Binding-protein-dependent transport system inner membrane component	-	ko:K02029,ko:K10040	-
Bifidobacterium longum	COG0834@1|root,COG0834@2|Bacteria,2GJH8@201174|Actinobacteria,4CZAC@85004|Bifidobacteriales	3.2227238539994	0.762127	Pearson's Chi-squared test with Yates' continuity correction	grp_healthy	unhealthy-healthy	0.940299	0.864865	Bacterial periplasmic substrate-binding proteins	-	ko:K02030,ko:K10039	-
Bifidobacterium longum	COG1136@1|root,COG1136@2|Bacteria,2GK3I@201174|Actinobacteria,4D0EN@85004|Bifidobacteriales	3.21791529237754	0.762127	Pearson's Chi-squared test with Yates' continuity correction	grp_healthy	unhealthy-healthy	0.00746269	0.0540541	ATPases associated with a variety of cellular activities	-	ko:K02003	-
Bifidobacterium longum	COG1215@1|root,COG1215@2|Bacteria,2I2H4@201174|Actinobacteria,4CYWJ@85004|Bifidobacteriales	3.29693098497971	0.762127	Pearson's Chi-squared test with Yates' continuity correction	grp_healthy	unhealthy-healthy	0.253731	0.369369	Glycosyltransferase like family 2	-	-	-
Bifidobacterium longum	COG1263@1|root,COG1264@1|root,COG1263@2|Bacteria,COG1264@2|Bacteria,2GKPM@201174|Actinobacteria,4D069@85004|Bifidobacteriales	3.21791529237754	0.762127	Pearson's Chi-squared test with Yates' continuity correction	grp_healthy	unhealthy-healthy	0.00746269	0.0540541	phosphotransferase system, EIIB	2.7.1.193	ko:K02802,ko:K02803,ko:K02804	-
Bifidobacterium longum	COG1285@1|root,COG1285@2|Bacteria,2GJF0@201174|Actinobacteria,4D0N8@85004|Bifidobacteriales	3.2227238539994	0.762127	Pearson's Chi-squared test with Yates' continuity correction	grp_healthy	unhealthy-healthy	0.0597015	0.135135	MgtC family	-	ko:K07507	-
Bifidobacterium longum	COG1409@1|root,COG1409@2|Bacteria	3.21791529237754	0.762127	Pearson's Chi-squared test with Yates' continuity correction	grp_healthy	unhealthy-healthy	0.00746269	0.0540541	acid phosphatase activity	3.2.1.4	ko:K01179,ko:K21449	GH5,GH9
Bifidobacterium longum	COG1414@1|root,COG1414@2|Bacteria,2GKB0@201174|Actinobacteria,4CZ9D@85004|Bifidobacteriales	3.21791529237754	0.762127	Pearson's Chi-squared test with Yates' continuity correction	grp_healthy	unhealthy-healthy	0.992537	0.945946	Transcriptional regulator, IclR family, C-terminal domain protein	-	-	-
Bifidobacterium longum	COG1609@1|root,COG1609@2|Bacteria,2I4Q1@201174|Actinobacteria,4D0AQ@85004|Bifidobacteriales	3.21791529237754	0.762127	Pearson's Chi-squared test with Yates' continuity correction	grp_healthy	unhealthy-healthy	0.00746269	0.0540541	helix_turn_helix, Deoxyribose operon repressor	-	-	-
Bifidobacterium longum	COG2190@1|root,COG2190@2|Bacteria,2INQB@201174|Actinobacteria,4D11R@85004|Bifidobacteriales	3.21791529237754	0.762127	Pearson's Chi-squared test with Yates' continuity correction	grp_healthy	unhealthy-healthy	0.00746269	0.0540541	phosphoenolpyruvate-dependent sugar phosphotransferase system, EIIA 1	2.7.1.208	ko:K02777,ko:K20107,ko:K20108	-
Bifidobacterium longum	COG2977@1|root,COG2977@2|Bacteria,2IIA2@201174|Actinobacteria,4D0IW@85004|Bifidobacteriales	3.21791529237754	0.762127	Pearson's Chi-squared test with Yates' continuity correction	grp_healthy	unhealthy-healthy	0.00746269	0.0540541	4'-phosphopantetheinyl transferase superfamily	-	-	-
Bifidobacterium longum	COG3409@1|root,COG3409@2|Bacteria,2I9HW@201174|Actinobacteria,4D007@85004|Bifidobacteriales	3.21791529237754	0.762127	Pearson's Chi-squared test with Yates' continuity correction	grp_healthy	unhealthy-healthy	0.00746269	0.0540541	Putative peptidoglycan binding domain	-	-	-
Bifidobacterium longum	COG4279@1|root,COG4715@1|root,COG4279@2|Bacteria,COG4715@2|Bacteria	3.33899285246067	0.762127	Pearson's Chi-squared test with Yates' continuity correction	grp_healthy	unhealthy-healthy	0.0522388	0.126126	zinc ion binding	-	-	-
Bifidobacterium longum	COG4283@1|root,COG4283@2|Bacteria,2IGS2@201174|Actinobacteria,4D14I@85004|Bifidobacteriales	3.21791529237754	0.762127	Pearson's Chi-squared test with Yates' continuity correction	grp_healthy	unhealthy-healthy	0.00746269	0.0540541	Protein of unknown function (DUF1706)	-	-	-
Bifidobacterium longum	COG4393@1|root,COG4393@2|Bacteria,2GMS6@201174|Actinobacteria,4CZ19@85004|Bifidobacteriales	3.33899285246067	0.762127	Pearson's Chi-squared test with Yates' continuity correction	grp_healthy	unhealthy-healthy	0.0522388	0.126126	Predicted membrane protein (DUF2318)	-	-	-
Bifidobacterium longum	COG5006@1|root,COG5006@2|Bacteria,2GJKB@201174|Actinobacteria,4D03A@85004|Bifidobacteriales	3.21791529237754	0.762127	Pearson's Chi-squared test with Yates' continuity correction	grp_healthy	unhealthy-healthy	0.992537	0.945946	EamA-like transporter family	-	ko:K11939	-
Bifidobacterium bifidum	2BFAJ@1|root,3293I@2|Bacteria,2ISGB@201174|Actinobacteria,4D185@85004|Bifidobacteriales	3.2547285580899	0.771094	Pearson's Chi-squared test with Yates' continuity correction	grp_healthy	unhealthy-healthy	0.875	1	-	-	-	-
Bifidobacterium bifidum	2DPD8@1|root,331K3@2|Bacteria	3.2547285580899	0.771094	Pearson's Chi-squared test with Yates' continuity correction	grp_healthy	unhealthy-healthy	0.875	1	-	-	-	-
Bifidobacterium bifidum	COG0139@1|root,COG0139@2|Bacteria,2IKKU@201174|Actinobacteria,4D0WW@85004|Bifidobacteriales	3.2547285580899	0.771094	Pearson's Chi-squared test with Yates' continuity correction	grp_healthy	unhealthy-healthy	0.875	1	Catalyzes the hydrolysis of the adenine ring of phosphoribosyl-AMP	3.5.4.19,3.6.1.31	ko:K01496,ko:K11755	-
Bifidobacterium bifidum	COG0264@1|root,COG0264@2|Bacteria,2GK4M@201174|Actinobacteria,4CYVQ@85004|Bifidobacteriales	3.2547285580899	0.771094	Pearson's Chi-squared test with Yates' continuity correction	grp_healthy	unhealthy-healthy	0.875	1	Associates with the EF-Tu.GDP complex and induces the exchange of GDP to GTP. It remains bound to the aminoacyl-tRNA.EF- Tu.GTP complex up to the GTP hydrolysis stage on the ribosome	-	ko:K02357	-
Bifidobacterium bifidum	COG0395@1|root,COG0395@2|Bacteria,2GMTH@201174|Actinobacteria,4CZQ9@85004|Bifidobacteriales	3.2547285580899	0.771094	Pearson's Chi-squared test with Yates' continuity correction	grp_healthy	unhealthy-healthy	0.125	0	Binding-protein-dependent transport system inner membrane component	-	ko:K02026	-
Bifidobacterium bifidum	COG2919@1|root,COG2919@2|Bacteria,2IR5G@201174|Actinobacteria,4D0SS@85004|Bifidobacteriales	3.2547285580899	0.771094	Pearson's Chi-squared test with Yates' continuity correction	grp_healthy	unhealthy-healthy	0.875	1	Septum formation initiator	-	-	-
Bifidobacterium bifidum	COG2944@1|root,COG2944@2|Bacteria,2GM0F@201174|Actinobacteria	3.2547285580899	0.771094	Pearson's Chi-squared test with Yates' continuity correction	grp_healthy	unhealthy-healthy	0.125	0	sequence-specific DNA binding	-	-	-
Bifidobacterium bifidum	2B5DJ@1|root,31Y80@2|Bacteria,2IRRR@201174|Actinobacteria,4D1E6@85004|Bifidobacteriales	3.22731245275888	0.777041	Pearson's Chi-squared test with Yates' continuity correction	grp_healthy	unhealthy-healthy	0.964286	0.833333	Protein of unknown function (DUF4235)	-	-	-
Bifidobacterium bifidum	COG1476@1|root,COG1476@2|Bacteria,2IGPZ@201174|Actinobacteria,4D0N7@85004|Bifidobacteriales	3.22731245275888	0.777041	Pearson's Chi-squared test with Yates' continuity correction	grp_healthy	unhealthy-healthy	0.0357143	0.166667	Putative zinc ribbon domain	-	-	-
Bifidobacterium longum	COG0454@1|root,COG0454@2|Bacteria	3.16889197569863	0.783042	Pearson's Chi-squared test with Yates' continuity correction	grp_healthy	unhealthy-healthy	0.231343	0.342342	#NAME?	2.3.1.210	ko:K16704	-
Bifidobacterium longum	COG1979@1|root,COG1979@2|Bacteria,2IAN0@201174|Actinobacteria,4D02T@85004|Bifidobacteriales	3.15865352292591	0.785684	Pearson's Chi-squared test with Yates' continuity correction	grp_healthy	unhealthy-healthy	0.537313	0.657658	Iron-containing alcohol dehydrogenase	-	-	-
Bifidobacterium longum	28KYP@1|root,2ZAE6@2|Bacteria,2IHZX@201174|Actinobacteria,4D0UP@85004|Bifidobacteriales	3.05400577267346	0.796177	Pearson's Chi-squared test with Yates' continuity correction	grp_healthy	unhealthy-healthy	0.529851	0.648649	Domain of unknown function DUF1829	-	-	-
Bifidobacterium longum	28PS7@1|root,33EAY@2|Bacteria,2H508@201174|Actinobacteria,4D281@85004|Bifidobacteriales	2.92154312337048	0.796177	Pearson's Chi-squared test with Yates' continuity correction	grp_healthy	unhealthy-healthy	0	0.036036	-	-	-	-
Bifidobacterium longum	297JY@1|root,2ZUT1@2|Bacteria,2GTZI@201174|Actinobacteria,4D1JI@85004|Bifidobacteriales	3.04290542524134	0.796177	Pearson's Chi-squared test with Yates' continuity correction	grp_healthy	unhealthy-healthy	0.283582	0.18018	-	-	-	-
Bifidobacterium longum	2AU2N@1|root,31JNZ@2|Bacteria,2IJNI@201174|Actinobacteria,4D047@85004|Bifidobacteriales	3.09264808857681	0.796177	Pearson's Chi-squared test with Yates' continuity correction	grp_healthy	unhealthy-healthy	0.940299	0.990991	-	-	-	-
Bifidobacterium longum	2AX1Q@1|root,31NZX@2|Bacteria,2IQ63@201174|Actinobacteria	3.11318030392495	0.796177	Pearson's Chi-squared test with Yates' continuity correction	grp_healthy	unhealthy-healthy	0.0895522	0.027027	BetR domain	-	-	-
Bifidobacterium longum	2AYTE@1|root,31QYR@2|Bacteria,2ISWI@201174|Actinobacteria,4D19M@85004|Bifidobacteriales	3.04732607437831	0.796177	Pearson's Chi-squared test with Yates' continuity correction	grp_healthy	unhealthy-healthy	0.0298507	0.0900901	RelB antitoxin	-	-	-
Bifidobacterium longum	2C1YZ@1|root,343Q3@2|Bacteria,2GUYU@201174|Actinobacteria,4D1PA@85004|Bifidobacteriales	3.04732607437831	0.796177	Pearson's Chi-squared test with Yates' continuity correction	grp_healthy	unhealthy-healthy	0.0298507	0.0900901	-	-	-	-
Bifidobacterium longum	2DB6N@1|root,2Z7HZ@2|Bacteria,2I96Y@201174|Actinobacteria,4CZFN@85004|Bifidobacteriales	3.0589059465463	0.796177	Pearson's Chi-squared test with Yates' continuity correction	grp_healthy	unhealthy-healthy	0.0746269	0.153153	Domain of unknown function (DUF4392)	-	-	-
Bifidobacterium longum	2EGNY@1|root,33AF3@2|Bacteria,1TZFR@1239|Firmicutes,4I8Q0@91061|Bacilli,270A1@186822|Paenibacillaceae	2.92154312337048	0.796177	Pearson's Chi-squared test with Yates' continuity correction	grp_healthy	unhealthy-healthy	0	0.036036	-	-	-	-
Bifidobacterium longum	2EQ7M@1|root,33HTV@2|Bacteria,2GZRV@201174|Actinobacteria,4D1SP@85004|Bifidobacteriales	2.95808275850173	0.796177	Pearson's Chi-squared test with Yates' continuity correction	grp_healthy	unhealthy-healthy	0.0895522	0.171171	-	-	-	-
Bifidobacterium longum	2ETYR@1|root,33MFW@2|Bacteria	2.92154312337048	0.796177	Pearson's Chi-squared test with Yates' continuity correction	grp_healthy	unhealthy-healthy	0	0.036036	Phage protein Gp19/Gp15/Gp42	-	-	-
Bifidobacterium longum	COG0012@1|root,COG0012@2|Bacteria,2GIXI@201174|Actinobacteria,4CZBU@85004|Bifidobacteriales	3.04290542524134	0.796177	Pearson's Chi-squared test with Yates' continuity correction	grp_healthy	unhealthy-healthy	0.716418	0.81982	ATPase that binds to both the 70S ribosome and the 50S ribosomal subunit in a nucleotide-independent manner	-	ko:K06942	-
Bifidobacterium longum	COG0018@1|root,COG0018@2|Bacteria,2GKQ3@201174|Actinobacteria,4CZ9J@85004|Bifidobacteriales	2.92154312337048	0.796177	Pearson's Chi-squared test with Yates' continuity correction	grp_healthy	unhealthy-healthy	1	0.963964	Arginyl-tRNA synthetase	6.1.1.19	ko:K01887	-
Bifidobacterium longum	COG0019@1|root,COG0019@2|Bacteria,2GKAI@201174|Actinobacteria,4CYRG@85004|Bifidobacteriales	2.92154312337048	0.796177	Pearson's Chi-squared test with Yates' continuity correction	grp_healthy	unhealthy-healthy	1	0.963964	Specifically catalyzes the decarboxylation of meso- diaminopimelate (meso-DAP) to L-lysine	4.1.1.20	ko:K01586	-
Bifidobacterium longum	COG0140@1|root,COG0140@2|Bacteria,2IQ4D@201174|Actinobacteria,4D108@85004|Bifidobacteriales	3.04732607437831	0.796177	Pearson's Chi-squared test with Yates' continuity correction	grp_healthy	unhealthy-healthy	0.970149	0.90991	Phosphoribosyl-ATP pyrophosphohydrolase	3.6.1.31	ko:K01523	-
Bifidobacterium longum	COG0291@1|root,COG0291@2|Bacteria,2HZRM@201174|Actinobacteria,4D1EV@85004|Bifidobacteriales	2.97613231270627	0.796177	Pearson's Chi-squared test with Yates' continuity correction	grp_healthy	unhealthy-healthy	0.873134	0.945946	Ribosomal protein L35	-	ko:K02916	-
Bifidobacterium longum	COG0346@1|root,COG0346@2|Bacteria,2II51@201174|Actinobacteria,4D0V7@85004|Bifidobacteriales	3.04732607437831	0.796177	Pearson's Chi-squared test with Yates' continuity correction	grp_healthy	unhealthy-healthy	0.0298507	0.0900901	Glyoxalase/Bleomycin resistance protein/Dioxygenase superfamily	-	-	-
Bifidobacterium longum	COG0389@1|root,COG0389@2|Bacteria,2GQX7@201174|Actinobacteria,4CZ0D@85004|Bifidobacteriales	2.92154312337048	0.796177	Pearson's Chi-squared test with Yates' continuity correction	grp_healthy	unhealthy-healthy	1	0.963964	DNA-damage repair protein (DNA polymerase IV) K00961	-	ko:K03502	-
Bifidobacterium longum	COG0460@1|root,COG0460@2|Bacteria,2GIX9@201174|Actinobacteria,4CZVD@85004|Bifidobacteriales	2.92154312337048	0.796177	Pearson's Chi-squared test with Yates' continuity correction	grp_healthy	unhealthy-healthy	1	0.963964	Homoserine dehydrogenase	1.1.1.3,2.7.2.4	ko:K00003,ko:K12524	-
Bifidobacterium longum	COG0477@1|root,COG2814@2|Bacteria,2H8UD@201174|Actinobacteria,4CZ16@85004|Bifidobacteriales	2.92154312337048	0.796177	Pearson's Chi-squared test with Yates' continuity correction	grp_healthy	unhealthy-healthy	0	0.036036	Major Facilitator Superfamily	-	-	-
Bifidobacterium longum	COG0477@1|root,COG2814@2|Bacteria,2I2EY@201174|Actinobacteria,4D02G@85004|Bifidobacteriales	2.92154312337048	0.796177	Pearson's Chi-squared test with Yates' continuity correction	grp_healthy	unhealthy-healthy	0	0.036036	Transmembrane secretion effector	-	ko:K08217	-
Bifidobacterium longum	COG0505@1|root,COG0505@2|Bacteria,2GKFA@201174|Actinobacteria,4CYQ1@85004|Bifidobacteriales	3.09264808857681	0.796177	Pearson's Chi-squared test with Yates' continuity correction	grp_healthy	unhealthy-healthy	0.940299	0.990991	Belongs to the CarA family	6.3.5.5	ko:K01956	-
Bifidobacterium longum	COG0577@1|root,COG0577@2|Bacteria,2I99G@201174|Actinobacteria,4D0H6@85004|Bifidobacteriales	3.04052580797965	0.796177	Pearson's Chi-squared test with Yates' continuity correction	grp_healthy	unhealthy-healthy	0.813433	0.900901	ABC transporter permease	-	ko:K02004	-
Bifidobacterium longum	COG0589@1|root,COG0589@2|Bacteria,2IA7S@201174|Actinobacteria,4CZZ0@85004|Bifidobacteriales	2.92154312337048	0.796177	Pearson's Chi-squared test with Yates' continuity correction	grp_healthy	unhealthy-healthy	1	0.963964	Belongs to the universal stress protein A family	-	-	-
Bifidobacterium longum	COG0765@1|root,COG0765@2|Bacteria,2GM0I@201174|Actinobacteria,4D010@85004|Bifidobacteriales	2.92154312337048	0.796177	Pearson's Chi-squared test with Yates' continuity correction	grp_healthy	unhealthy-healthy	1	0.963964	Binding-protein-dependent transport system inner membrane component	-	ko:K02029,ko:K02030	-
Bifidobacterium longum	COG0766@1|root,COG0766@2|Bacteria,2GJPW@201174|Actinobacteria,4CZN7@85004|Bifidobacteriales	2.92154312337048	0.796177	Pearson's Chi-squared test with Yates' continuity correction	grp_healthy	unhealthy-healthy	1	0.963964	Cell wall formation. Adds enolpyruvyl to UDP-N- acetylglucosamine	2.5.1.7	ko:K00790	-
Bifidobacterium longum	COG0778@1|root,COG0778@2|Bacteria,2GP9P@201174|Actinobacteria,4CZGH@85004|Bifidobacteriales	2.92154312337048	0.796177	Pearson's Chi-squared test with Yates' continuity correction	grp_healthy	unhealthy-healthy	0	0.036036	Putative TM nitroreductase	-	-	-
Bifidobacterium longum	COG0834@1|root,COG0834@2|Bacteria,2GN3G@201174|Actinobacteria,4CZ9E@85004|Bifidobacteriales	2.92154312337048	0.796177	Pearson's Chi-squared test with Yates' continuity correction	grp_healthy	unhealthy-healthy	1	0.963964	Bacterial periplasmic substrate-binding proteins	-	ko:K02030,ko:K02424,ko:K17073	-
Bifidobacterium longum	COG1132@1|root,COG1132@2|Bacteria,2GITR@201174|Actinobacteria,4D028@85004|Bifidobacteriales	3.11318030392495	0.796177	Pearson's Chi-squared test with Yates' continuity correction	grp_healthy	unhealthy-healthy	0.910448	0.972973	ABC transporter	-	ko:K06147	-
Bifidobacterium longum	COG1175@1|root,COG1175@2|Bacteria,2GKBJ@201174|Actinobacteria,4CZDV@85004|Bifidobacteriales	3.11318030392495	0.796177	Pearson's Chi-squared test with Yates' continuity correction	grp_healthy	unhealthy-healthy	0.0895522	0.027027	Binding-protein-dependent transport system inner membrane component	-	ko:K02025	-
Bifidobacterium longum	COG1476@1|root,COG1476@2|Bacteria	2.96838015352352	0.796177	Pearson's Chi-squared test with Yates' continuity correction	grp_healthy	unhealthy-healthy	0.440299	0.324324	sequence-specific DNA binding	-	ko:K07729	-
Bifidobacterium longum	COG1609@1|root,COG1609@2|Bacteria,2GMGS@201174|Actinobacteria,4D0H2@85004|Bifidobacteriales	2.92154312337048	0.796177	Pearson's Chi-squared test with Yates' continuity correction	grp_healthy	unhealthy-healthy	0	0.036036	helix_turn _helix lactose operon repressor	-	ko:K02525,ko:K02529	-
Bifidobacterium longum	COG1609@1|root,COG1609@2|Bacteria,2GNVD@201174|Actinobacteria,4CZNG@85004|Bifidobacteriales	2.98178881491254	0.796177	Pearson's Chi-squared test with Yates' continuity correction	grp_healthy	unhealthy-healthy	0.283582	0.396396	helix_turn _helix lactose operon repressor	-	ko:K02529	-
Bifidobacterium longum	COG1846@1|root,COG1846@2|Bacteria,2IHK6@201174|Actinobacteria,4D0T3@85004|Bifidobacteriales	3.04732607437831	0.796177	Pearson's Chi-squared test with Yates' continuity correction	grp_healthy	unhealthy-healthy	0.970149	0.90991	Winged helix DNA-binding domain	-	-	-
Bifidobacterium longum	COG2026@1|root,COG2026@2|Bacteria,2GSVC@201174|Actinobacteria,4D1NW@85004|Bifidobacteriales	2.92154312337048	0.796177	Pearson's Chi-squared test with Yates' continuity correction	grp_healthy	unhealthy-healthy	0	0.036036	ParE toxin of type II toxin-antitoxin system, parDE	-	ko:K06218	-
Bifidobacterium longum	COG2207@1|root,COG3708@1|root,COG2207@2|Bacteria,COG3708@2|Bacteria,2GVAR@201174|Actinobacteria	2.92154312337048	0.796177	Pearson's Chi-squared test with Yates' continuity correction	grp_healthy	unhealthy-healthy	0	0.036036	Arac family	-	ko:K13653	-
Bifidobacterium longum	COG2304@1|root,COG4932@1|root,COG2304@2|Bacteria,COG4932@2|Bacteria,2I2FM@201174|Actinobacteria,4CZ4I@85004|Bifidobacteriales	3.04973944341818	0.796177	Pearson's Chi-squared test with Yates' continuity correction	grp_healthy	unhealthy-healthy	0.0746269	0.018018	domain protein	-	-	-
Bifidobacterium longum	COG2801@1|root,COG2963@1|root,COG2801@2|Bacteria,COG2963@2|Bacteria,2GKW1@201174|Actinobacteria,4CYXY@85004|Bifidobacteriales	2.97199167576512	0.796177	Pearson's Chi-squared test with Yates' continuity correction	grp_healthy	unhealthy-healthy	0.186567	0.288288	HTH-like domain	-	-	-
Bifidobacterium longum	COG2879@1|root,COG2879@2|Bacteria,2GQWY@201174|Actinobacteria,4D1IG@85004|Bifidobacteriales	3.13113830417935	0.796177	Pearson's Chi-squared test with Yates' continuity correction	grp_healthy	unhealthy-healthy	0.932836	0.855856	Selenoprotein, putative	-	-	-
Bifidobacterium longum	COG2929@1|root,COG2929@2|Bacteria,2GW9X@201174|Actinobacteria,4D1SS@85004|Bifidobacteriales	3.0589059465463	0.796177	Pearson's Chi-squared test with Yates' continuity correction	grp_healthy	unhealthy-healthy	0.0746269	0.153153	Ribonuclease toxin, BrnT, of type II toxin-antitoxin system	-	ko:K09803	-
Bifidobacterium longum	COG3069@1|root,COG3069@2|Bacteria,2I4ZT@201174|Actinobacteria,4D07W@85004|Bifidobacteriales	2.92154312337048	0.796177	Pearson's Chi-squared test with Yates' continuity correction	grp_healthy	unhealthy-healthy	0	0.036036	C4-dicarboxylate transmembrane transporter activity	-	-	-
Bifidobacterium longum	COG3345@1|root,COG3345@2|Bacteria,2GJJ1@201174|Actinobacteria,4CZDM@85004|Bifidobacteriales	3.04973944341818	0.796177	Pearson's Chi-squared test with Yates' continuity correction	grp_healthy	unhealthy-healthy	0.0746269	0.018018	Psort location Cytoplasmic, score 8.87	3.2.1.22	ko:K07407	-
Bifidobacterium longum	COG3542@1|root,COG3542@2|Bacteria,2IFG5@201174|Actinobacteria,4D0WA@85004|Bifidobacteriales	2.92154312337048	0.796177	Pearson's Chi-squared test with Yates' continuity correction	grp_healthy	unhealthy-healthy	1	0.963964	Cupin superfamily (DUF985)	-	ko:K09705	-
Bifidobacterium longum	COG3572@1|root,COG3572@2|Bacteria,2GJPI@201174|Actinobacteria,4CYZP@85004|Bifidobacteriales	2.9522313379056	0.796177	Pearson's Chi-squared test with Yates' continuity correction	grp_healthy	unhealthy-healthy	0.738806	0.837838	Glutamate-cysteine ligase family 2(GCS2)	6.3.2.2	ko:K01919	-
Bifidobacterium longum	COG3743@1|root,COG3743@2|Bacteria	2.92154312337048	0.796177	Pearson's Chi-squared test with Yates' continuity correction	grp_healthy	unhealthy-healthy	0	0.036036	rRNA binding	-	ko:K02890,ko:K07343	-
Bifidobacterium longum	COG4710@1|root,COG4710@2|Bacteria,2GSB2@201174|Actinobacteria,4D1HJ@85004|Bifidobacteriales	2.92154312337048	0.796177	Pearson's Chi-squared test with Yates' continuity correction	grp_healthy	unhealthy-healthy	0	0.036036	CopG domain protein DNA-binding domain protein	-	ko:K18918	-
Bifidobacterium longum	COG4932@1|root,COG4932@2|Bacteria	3.09264808857681	0.796177	Pearson's Chi-squared test with Yates' continuity correction	grp_healthy	unhealthy-healthy	0.0597015	0.00900901	domain protein	-	-	-
Bifidobacterium longum	COG4932@1|root,COG4932@2|Bacteria,2HVUZ@201174|Actinobacteria,4CZTB@85004|Bifidobacteriales	2.92154312337048	0.796177	Pearson's Chi-squared test with Yates' continuity correction	grp_healthy	unhealthy-healthy	0	0.036036	domain protein	-	-	-
Bifidobacterium longum	COG5617@1|root,COG5617@2|Bacteria,2HKW0@201174|Actinobacteria	3.04732607437831	0.796177	Pearson's Chi-squared test with Yates' continuity correction	grp_healthy	unhealthy-healthy	0.0298507	0.0900901	Psort location CytoplasmicMembrane, score	-	-	-
Bifidobacterium longum	COG1733@1|root,COG1733@2|Bacteria,2IQNN@201174|Actinobacteria,4D13S@85004|Bifidobacteriales	2.87962665493231	0.813025	Pearson's Chi-squared test with Yates' continuity correction	grp_healthy	unhealthy-healthy	0.149254	0.243243	HxlR-like helix-turn-helix	-	-	-
Bifidobacterium longum	COG4209@1|root,COG4209@2|Bacteria,2GKSR@201174|Actinobacteria,4CZIC@85004|Bifidobacteriales	2.87962665493231	0.813025	Pearson's Chi-squared test with Yates' continuity correction	grp_healthy	unhealthy-healthy	0.149254	0.243243	Binding-protein-dependent transport system inner membrane component	-	ko:K17319	-
Bifidobacterium longum	COG1959@1|root,COG1959@2|Bacteria,2IFDS@201174|Actinobacteria,4D13N@85004|Bifidobacteriales	2.87172602738282	0.813225	Pearson's Chi-squared test with Yates' continuity correction	grp_healthy	unhealthy-healthy	0.880597	0.792793	Transcriptional regulator	-	-	-
Bifidobacterium longum	COG5578@1|root,COG5578@2|Bacteria,2H1AM@201174|Actinobacteria,4CYSQ@85004|Bifidobacteriales	2.87111948702434	0.813225	Pearson's Chi-squared test with Yates' continuity correction	grp_healthy	unhealthy-healthy	0.141791	0.234234	Protein of unknown function, DUF624	-	-	-
Bifidobacterium longum	COG0400@1|root,COG0400@2|Bacteria,2GNIF@201174|Actinobacteria,4D0TH@85004|Bifidobacteriales	2.85096490628809	0.813261	Pearson's Chi-squared test with Yates' continuity correction	grp_healthy	unhealthy-healthy	0.850746	0.927928	Phospholipase/Carboxylesterase	-	ko:K06999	-
Bifidobacterium longum	COG0436@1|root,COG0436@2|Bacteria,2GJ7R@201174|Actinobacteria,4CYVP@85004|Bifidobacteriales	2.85203205562093	0.813261	Pearson's Chi-squared test with Yates' continuity correction	grp_healthy	unhealthy-healthy	0.962687	0.900901	Aminotransferase class I and II	2.6.1.1,2.6.1.2,2.6.1.66	ko:K00812,ko:K10907,ko:K14260	-
Bifidobacterium longum	COG0582@1|root,COG0582@2|Bacteria	2.85995197348358	0.813261	Pearson's Chi-squared test with Yates' continuity correction	grp_healthy	unhealthy-healthy	0.567164	0.45045	DNA integration	-	-	-
Bifidobacterium longum	COG0583@1|root,COG0583@2|Bacteria,2GK13@201174|Actinobacteria,4CZKC@85004|Bifidobacteriales	2.86665578742316	0.813261	Pearson's Chi-squared test with Yates' continuity correction	grp_healthy	unhealthy-healthy	0.134328	0.225225	LysR substrate binding domain	-	-	-
Bifidobacterium longum	COG2337@1|root,COG2337@2|Bacteria,2ISK5@201174|Actinobacteria,4D1AT@85004|Bifidobacteriales	2.85203205562093	0.813261	Pearson's Chi-squared test with Yates' continuity correction	grp_healthy	unhealthy-healthy	0.0373134	0.0990991	Toxic component of a toxin-antitoxin (TA) module	-	-	-
Bifidobacterium longum	2BFH9@1|root,329B0@2|Bacteria,2ISSW@201174|Actinobacteria,4D1D4@85004|Bifidobacteriales	2.79591693584018	0.817308	Pearson's Chi-squared test with Yates' continuity correction	grp_healthy	unhealthy-healthy	0.19403	0.108108	-	-	-	-
Bifidobacterium longum	COG0062@1|root,COG0063@1|root,COG0062@2|Bacteria,COG0063@2|Bacteria,2GJHB@201174|Actinobacteria,4CZC5@85004|Bifidobacteriales	2.78648471232427	0.817308	Pearson's Chi-squared test with Yates' continuity correction	grp_healthy	unhealthy-healthy	0.88806	0.954955	Catalyzes the dehydration of the S-form of NAD(P)HX at the expense of ADP, which is converted to AMP. Together with NAD(P)HX epimerase, which catalyzes the epimerization of the S- and R-forms, the enzyme allows the repair of both epimers of NAD(P)HX, a damaged form of NAD(P)H that is a result of enzymatic or heat-dependent hydration	4.2.1.136,5.1.99.6	ko:K17758,ko:K17759	-
Bifidobacterium longum	COG0179@1|root,COG0179@2|Bacteria,2GN2G@201174|Actinobacteria,4CZH5@85004|Bifidobacteriales	2.7316511822346	0.817308	Pearson's Chi-squared test with Yates' continuity correction	grp_healthy	unhealthy-healthy	0.985075	0.936937	Fumarylacetoacetate (FAA) hydrolase family	-	-	-
Bifidobacterium longum	COG0366@1|root,COG0366@2|Bacteria,2GKT9@201174|Actinobacteria,4CYRW@85004|Bifidobacteriales	2.79988275874118	0.817308	Pearson's Chi-squared test with Yates' continuity correction	grp_healthy	unhealthy-healthy	0.828358	0.90991	Alpha amylase, catalytic domain	2.4.1.4	ko:K05341	GH13
Bifidobacterium longum	COG0385@1|root,COG0385@2|Bacteria,2GMAM@201174|Actinobacteria,4CZ1K@85004|Bifidobacteriales	2.79988275874118	0.817308	Pearson's Chi-squared test with Yates' continuity correction	grp_healthy	unhealthy-healthy	0.828358	0.90991	SBF-like CPA transporter family (DUF4137)	-	ko:K03453	-
Bifidobacterium longum	COG0390@1|root,COG0390@2|Bacteria,2GMHX@201174|Actinobacteria,4CYRQ@85004|Bifidobacteriales	2.78648471232427	0.817308	Pearson's Chi-squared test with Yates' continuity correction	grp_healthy	unhealthy-healthy	0.88806	0.954955	Uncharacterised protein family (UPF0014)	-	ko:K02069	-
Bifidobacterium longum	COG0395@1|root,COG0395@2|Bacteria,2GMTH@201174|Actinobacteria,4D29F@85004|Bifidobacteriales	2.7316511822346	0.817308	Pearson's Chi-squared test with Yates' continuity correction	grp_healthy	unhealthy-healthy	0.0149254	0.0630631	Binding-protein-dependent transport system inner membrane component	-	ko:K02026,ko:K05815	-
Bifidobacterium longum	COG0395@1|root,COG0395@2|Bacteria,2GNQW@201174|Actinobacteria,4CZTW@85004|Bifidobacteriales	2.79634996672368	0.817308	Pearson's Chi-squared test with Yates' continuity correction	grp_healthy	unhealthy-healthy	0.470149	0.585586	Binding-protein-dependent transport system inner membrane component	-	ko:K02026,ko:K10119,ko:K17243	-
Bifidobacterium longum	COG0479@1|root,COG0479@2|Bacteria,2GP9C@201174|Actinobacteria,4CZWJ@85004|Bifidobacteriales	2.7316511822346	0.817308	Pearson's Chi-squared test with Yates' continuity correction	grp_healthy	unhealthy-healthy	0.985075	0.936937	4Fe-4S dicluster domain	1.3.5.1,1.3.5.4	ko:K00240	-
Bifidobacterium longum	COG0577@1|root,COG0577@2|Bacteria	2.7316511822346	0.817308	Pearson's Chi-squared test with Yates' continuity correction	grp_healthy	unhealthy-healthy	0.985075	0.936937	efflux transmembrane transporter activity	-	ko:K02004	-
Bifidobacterium longum	COG0577@1|root,COG0577@2|Bacteria,2GN24@201174|Actinobacteria,4D07Y@85004|Bifidobacteriales	2.7316511822346	0.817308	Pearson's Chi-squared test with Yates' continuity correction	grp_healthy	unhealthy-healthy	0.0149254	0.0630631	FtsX-like permease family	-	ko:K02004	-
Bifidobacterium longum	COG0657@1|root,COG0657@2|Bacteria,2GNKU@201174|Actinobacteria,4CZVA@85004|Bifidobacteriales	2.79591693584018	0.817308	Pearson's Chi-squared test with Yates' continuity correction	grp_healthy	unhealthy-healthy	0.80597	0.891892	alpha/beta hydrolase fold	-	-	-
Bifidobacterium longum	COG1028@1|root,COG1028@2|Bacteria,2GJGM@201174|Actinobacteria,4CZXI@85004|Bifidobacteriales	2.7316511822346	0.817308	Pearson's Chi-squared test with Yates' continuity correction	grp_healthy	unhealthy-healthy	0.0149254	0.0630631	KR domain	1.1.1.100,1.1.1.413	ko:K00059,ko:K18333,ko:K22322	-
Bifidobacterium longum	COG1051@1|root,COG1051@2|Bacteria,2I0XY@201174|Actinobacteria,4D08F@85004|Bifidobacteriales	2.76331757752778	0.817308	Pearson's Chi-squared test with Yates' continuity correction	grp_healthy	unhealthy-healthy	0.507463	0.621622	Hydrolase of X-linked nucleoside diphosphate N terminal	-	-	-
Bifidobacterium longum	COG1136@1|root,COG1136@2|Bacteria,2I7UV@201174|Actinobacteria,4CZ1C@85004|Bifidobacteriales	2.78648471232427	0.817308	Pearson's Chi-squared test with Yates' continuity correction	grp_healthy	unhealthy-healthy	0.88806	0.954955	ABC transporter, ATP-binding protein	-	ko:K02003	-
Bifidobacterium longum	COG1187@1|root,COG1187@2|Bacteria,2GJ4N@201174|Actinobacteria,4CZGG@85004|Bifidobacteriales	2.7316511822346	0.817308	Pearson's Chi-squared test with Yates' continuity correction	grp_healthy	unhealthy-healthy	0.985075	0.936937	Belongs to the pseudouridine synthase RsuA family	5.4.99.19,5.4.99.22	ko:K06178,ko:K06183	-
Bifidobacterium longum	COG1192@1|root,COG1192@2|Bacteria,2GMU7@201174|Actinobacteria,4CZ2D@85004|Bifidobacteriales	2.79988275874118	0.817308	Pearson's Chi-squared test with Yates' continuity correction	grp_healthy	unhealthy-healthy	0.828358	0.90991	CobQ CobB MinD ParA nucleotide binding domain protein	-	ko:K03496	-
Bifidobacterium longum	COG1475@1|root,COG1475@2|Bacteria,2GNRN@201174|Actinobacteria,4CYUE@85004|Bifidobacteriales	2.79988275874118	0.817308	Pearson's Chi-squared test with Yates' continuity correction	grp_healthy	unhealthy-healthy	0.828358	0.90991	Belongs to the ParB family	-	ko:K03497	-
Bifidobacterium longum	COG1695@1|root,COG1695@2|Bacteria,2GNA1@201174|Actinobacteria,4D0ZC@85004|Bifidobacteriales	2.7316511822346	0.817308	Pearson's Chi-squared test with Yates' continuity correction	grp_healthy	unhealthy-healthy	0.0149254	0.0630631	Virulence activator alpha C-term	-	-	-
Bifidobacterium longum	COG2186@1|root,COG2186@2|Bacteria,2GJ82@201174|Actinobacteria,4D0K7@85004|Bifidobacteriales	2.7316511822346	0.817308	Pearson's Chi-squared test with Yates' continuity correction	grp_healthy	unhealthy-healthy	0.0149254	0.0630631	FCD	-	-	-
Bifidobacterium longum	COG2519@1|root,COG2519@2|Bacteria,2GJPD@201174|Actinobacteria,4CYUG@85004|Bifidobacteriales	2.78648471232427	0.817308	Pearson's Chi-squared test with Yates' continuity correction	grp_healthy	unhealthy-healthy	0.88806	0.954955	Catalyzes the S-adenosyl-L-methionine-dependent formation of N(1)-methyladenine at position 58 (m1A58) in tRNA	2.1.1.219,2.1.1.220	ko:K07442	-
Bifidobacterium longum	COG2963@1|root,COG2963@2|Bacteria,2IQ8F@201174|Actinobacteria,4D1BJ@85004|Bifidobacteriales	2.7316511822346	0.817308	Pearson's Chi-squared test with Yates' continuity correction	grp_healthy	unhealthy-healthy	0.0149254	0.0630631	Transposase	-	ko:K07483	-
Bifidobacterium longum	COG3064@1|root,COG3064@2|Bacteria,2IJCG@201174|Actinobacteria,4D14J@85004|Bifidobacteriales	2.7316511822346	0.817308	Pearson's Chi-squared test with Yates' continuity correction	grp_healthy	unhealthy-healthy	0.0149254	0.0630631	Host cell surface-exposed lipoprotein	-	-	-
Bifidobacterium longum	COG3250@1|root,COG3250@2|Bacteria,2HZQR@201174|Actinobacteria,4D19V@85004|Bifidobacteriales	2.7316511822346	0.817308	Pearson's Chi-squared test with Yates' continuity correction	grp_healthy	unhealthy-healthy	0.0149254	0.0630631	beta-galactosidase activity	-	-	-
Bifidobacterium longum	COG3669@1|root,COG3669@2|Bacteria,2I650@201174|Actinobacteria,4CZPN@85004|Bifidobacteriales	2.7316511822346	0.817308	Pearson's Chi-squared test with Yates' continuity correction	grp_healthy	unhealthy-healthy	0.0149254	0.0630631	Alpha-L-fucosidase	3.2.1.51	ko:K01206	GH29
Bifidobacterium longum	COG4154@1|root,COG4154@2|Bacteria,2INSY@201174|Actinobacteria,4D122@85004|Bifidobacteriales	2.7316511822346	0.817308	Pearson's Chi-squared test with Yates' continuity correction	grp_healthy	unhealthy-healthy	0.0149254	0.0630631	RbsD / FucU transport protein family	5.1.3.29	ko:K02431	-
Bifidobacterium longum	COG4608@1|root,COG4608@2|Bacteria,2H4BW@201174|Actinobacteria,4CYR3@85004|Bifidobacteriales	2.7316511822346	0.817308	Pearson's Chi-squared test with Yates' continuity correction	grp_healthy	unhealthy-healthy	0.0149254	0.0630631	ATPases associated with a variety of cellular activities	-	ko:K02032	-
Bifidobacterium longum	COG4653@1|root,COG4653@2|Bacteria,2ICZP@201174|Actinobacteria,4CZSG@85004|Bifidobacteriales	2.82484127125294	0.817308	Pearson's Chi-squared test with Yates' continuity correction	grp_healthy	unhealthy-healthy	0.216418	0.126126	Phage capsid family	-	-	-
Bifidobacterium longum	COG5002@1|root,COG5002@2|Bacteria,2GJ2D@201174|Actinobacteria,4D03C@85004|Bifidobacteriales	2.7316511822346	0.817308	Pearson's Chi-squared test with Yates' continuity correction	grp_healthy	unhealthy-healthy	0.985075	0.936937	HAMP (Histidine kinases, Adenylyl cyclases, Methyl binding proteins, Phosphatases) domain	2.7.13.3	ko:K07636,ko:K07654	-
Bifidobacterium longum	28WM9@1|root,2ZIM5@2|Bacteria,1W2FR@1239|Firmicutes,4I03F@91061|Bacilli	2.70730921022278	0.8185	Pearson's Chi-squared test with Yates' continuity correction	grp_healthy	unhealthy-healthy	0.0447761	0.108108	-	-	-	-
Bifidobacterium longum	2BEHC@1|root,3288P@2|Bacteria,2HE0U@201174|Actinobacteria,4D2NP@85004|Bifidobacteriales	2.70730921022278	0.8185	Pearson's Chi-squared test with Yates' continuity correction	grp_healthy	unhealthy-healthy	0.0447761	0.108108	-	-	-	-
Bifidobacterium longum	COG0345@1|root,COG0345@2|Bacteria,2GJ7D@201174|Actinobacteria,4CZIV@85004|Bifidobacteriales	2.72282419547893	0.8185	Pearson's Chi-squared test with Yates' continuity correction	grp_healthy	unhealthy-healthy	0.701493	0.801802	Catalyzes the reduction of 1-pyrroline-5-carboxylate (PCA) to L-proline	1.5.1.2	ko:K00286	-
Bifidobacterium longum	COG0366@1|root,COG1523@1|root,COG3757@1|root,COG0366@2|Bacteria,COG1523@2|Bacteria,COG3757@2|Bacteria,2GKK1@201174|Actinobacteria,4D2UY@85004|Bifidobacteriales	2.70730921022278	0.8185	Pearson's Chi-squared test with Yates' continuity correction	grp_healthy	unhealthy-healthy	0.955224	0.891892	Aamy_C	3.2.1.1,3.2.1.41	ko:K01176,ko:K01200	CBM48,GH13
Bifidobacterium longum	COG3505@1|root,COG3505@2|Bacteria,2HZ9D@201174|Actinobacteria,4CZ1V@85004|Bifidobacteriales	2.70730921022278	0.8185	Pearson's Chi-squared test with Yates' continuity correction	grp_healthy	unhealthy-healthy	0.0447761	0.108108	Type IV secretory system Conjugative DNA transfer	-	ko:K03205	-
Bifidobacterium longum	COG3677@1|root,COG3677@2|Bacteria,2IEJD@201174|Actinobacteria,22KBK@1653|Corynebacteriaceae	2.70730921022278	0.8185	Pearson's Chi-squared test with Yates' continuity correction	grp_healthy	unhealthy-healthy	0.0447761	0.108108	Transposase and inactivated derivatives	-	-	-
Bifidobacterium bifidum	COG2801@1|root,COG2801@2|Bacteria,2GKW1@201174|Actinobacteria,4CYXY@85004|Bifidobacteriales	3.13015091093909	0.820953	Pearson's Chi-squared test with Yates' continuity correction	grp_healthy	unhealthy-healthy	0.607143	0.805556	HTH-like domain	-	-	-
Bifidobacterium longum	COG1414@1|root,COG2865@1|root,COG1414@2|Bacteria,COG2865@2|Bacteria,2I3IG@201174|Actinobacteria,4CZRW@85004|Bifidobacteriales	2.67994266814504	0.830779	Pearson's Chi-squared test with Yates' continuity correction	grp_healthy	unhealthy-healthy	0.634328	0.522523	Putative ATP-dependent DNA helicase recG C-terminal	3.6.4.12	ko:K03655	-
Bifidobacterium longum	28N8A@1|root,2ZQTH@2|Bacteria,2ICHB@201174|Actinobacteria,4CZQ0@85004|Bifidobacteriales	2.56761133801712	0.831126	Pearson's Chi-squared test with Yates' continuity correction	grp_healthy	unhealthy-healthy	0.0373134	0	-	-	-	-
Bifidobacterium longum	29W76@1|root,30HSD@2|Bacteria,2IGT8@201174|Actinobacteria,4D0UG@85004|Bifidobacteriales	2.61541394306603	0.831126	Pearson's Chi-squared test with Yates' continuity correction	grp_healthy	unhealthy-healthy	0.0970149	0.036036	-	-	-	-
Bifidobacterium longum	2AP7K@1|root,31E9E@2|Bacteria,2IC0G@201174|Actinobacteria,4CZP4@85004|Bifidobacteriales	2.59815832623668	0.831126	Pearson's Chi-squared test with Yates' continuity correction	grp_healthy	unhealthy-healthy	0.0522388	0.117117	-	-	-	-
Bifidobacterium longum	2B33S@1|root,31VRE@2|Bacteria,2GW3M@201174|Actinobacteria,4D1GE@85004|Bifidobacteriales	2.61541394306603	0.831126	Pearson's Chi-squared test with Yates' continuity correction	grp_healthy	unhealthy-healthy	0.0970149	0.036036	-	-	-	-
Bifidobacterium longum	2BH71@1|root,32B89@2|Bacteria,2IIPG@201174|Actinobacteria,4D0XE@85004|Bifidobacteriales	2.56761133801712	0.831126	Pearson's Chi-squared test with Yates' continuity correction	grp_healthy	unhealthy-healthy	0.0373134	0	-	-	-	-
Bifidobacterium longum	2C746@1|root,340R4@2|Bacteria,2I2G8@201174|Actinobacteria,4CZHI@85004|Bifidobacteriales	2.56761133801712	0.831126	Pearson's Chi-squared test with Yates' continuity correction	grp_healthy	unhealthy-healthy	0.0373134	0	-	-	-	-
Bifidobacterium longum	2DXEY@1|root,344QE@2|Bacteria,2IJBW@201174|Actinobacteria	2.56761133801712	0.831126	Pearson's Chi-squared test with Yates' continuity correction	grp_healthy	unhealthy-healthy	0.0373134	0	-	-	-	-
Bifidobacterium longum	COG0042@1|root,COG0042@2|Bacteria,2GJ8I@201174|Actinobacteria,4CZFD@85004|Bifidobacteriales	2.56761133801712	0.831126	Pearson's Chi-squared test with Yates' continuity correction	grp_healthy	unhealthy-healthy	0.962687	1	Catalyzes the synthesis of 5,6-dihydrouridine (D), a modified base found in the D-loop of most tRNAs, via the reduction of the C5-C6 double bond in target uridines	-	-	-
Bifidobacterium longum	COG0106@1|root,COG0106@2|Bacteria,2GJ4V@201174|Actinobacteria,4CZEA@85004|Bifidobacteriales	2.56761133801712	0.831126	Pearson's Chi-squared test with Yates' continuity correction	grp_healthy	unhealthy-healthy	0.962687	1	Histidine biosynthesis protein	5.3.1.16,5.3.1.24	ko:K01814,ko:K01817	-
Bifidobacterium longum	COG0366@1|root,COG3507@1|root,COG5492@1|root,COG0366@2|Bacteria,COG3507@2|Bacteria,COG5492@2|Bacteria,2GM4Q@201174|Actinobacteria,4CYYI@85004|Bifidobacteriales	2.56761133801712	0.831126	Pearson's Chi-squared test with Yates' continuity correction	grp_healthy	unhealthy-healthy	0.0373134	0	Belongs to the glycosyl hydrolase 13 family	3.2.1.1	ko:K01176	GH13
Bifidobacterium longum	COG0440@1|root,COG0440@2|Bacteria,2GJCH@201174|Actinobacteria,4CYXX@85004|Bifidobacteriales	2.56761133801712	0.831126	Pearson's Chi-squared test with Yates' continuity correction	grp_healthy	unhealthy-healthy	0.0373134	0	ACT domain	2.2.1.6	ko:K01653	-
Bifidobacterium longum	COG0474@1|root,COG0474@2|Bacteria,1TPF5@1239|Firmicutes,247JN@186801|Clostridia,36DDM@31979|Clostridiaceae	2.59815832623668	0.831126	Pearson's Chi-squared test with Yates' continuity correction	grp_healthy	unhealthy-healthy	0.947761	0.882883	ATPase, P-type (transporting), HAD superfamily, subfamily IC	3.6.3.8	ko:K01537	-
Bifidobacterium longum	COG0474@1|root,COG0474@2|Bacteria,2GJJC@201174|Actinobacteria,4CZMI@85004|Bifidobacteriales	2.59815832623668	0.831126	Pearson's Chi-squared test with Yates' continuity correction	grp_healthy	unhealthy-healthy	0.0522388	0.117117	Cation transporting ATPase, C-terminus	3.6.3.2	ko:K01531	-
Bifidobacterium longum	COG0476@1|root,COG0476@2|Bacteria,2GJB6@201174|Actinobacteria,4D06G@85004|Bifidobacteriales	2.56761133801712	0.831126	Pearson's Chi-squared test with Yates' continuity correction	grp_healthy	unhealthy-healthy	0.962687	1	ThiF family	2.7.7.73,2.7.7.80,2.8.1.11	ko:K03148,ko:K21147	-
Bifidobacterium longum	COG0477@1|root,COG2814@2|Bacteria,2GK8C@201174|Actinobacteria,4CZ46@85004|Bifidobacteriales	2.56761133801712	0.831126	Pearson's Chi-squared test with Yates' continuity correction	grp_healthy	unhealthy-healthy	0.962687	1	Major Facilitator Superfamily	-	ko:K08156,ko:K19577	-
Bifidobacterium longum	COG0577@1|root,COG0577@2|Bacteria,2GMGJ@201174|Actinobacteria,4CZ0B@85004|Bifidobacteriales	2.56761133801712	0.831126	Pearson's Chi-squared test with Yates' continuity correction	grp_healthy	unhealthy-healthy	0.0373134	0	FtsX-like permease family	-	ko:K02004	-
Bifidobacterium longum	COG0582@1|root,COG0732@1|root,COG0582@2|Bacteria,COG0732@2|Bacteria,2HUXN@201174|Actinobacteria,4CZ21@85004|Bifidobacteriales	2.56761133801712	0.831126	Pearson's Chi-squared test with Yates' continuity correction	grp_healthy	unhealthy-healthy	0.0373134	0	Phage integrase family	-	-	-
Bifidobacterium longum	COG0745@1|root,COG0745@2|Bacteria,2GJE6@201174|Actinobacteria,4D2SY@85004|Bifidobacteriales	2.56761133801712	0.831126	Pearson's Chi-squared test with Yates' continuity correction	grp_healthy	unhealthy-healthy	0.0373134	0	Transcriptional regulatory protein, C terminal	-	ko:K07670	-
Bifidobacterium longum	COG0787@1|root,COG0787@2|Bacteria,2GM2Y@201174|Actinobacteria,4CZ2Q@85004|Bifidobacteriales	2.56761133801712	0.831126	Pearson's Chi-squared test with Yates' continuity correction	grp_healthy	unhealthy-healthy	0.962687	1	Catalyzes the interconversion of L-alanine and D- alanine. May also act on other amino acids	5.1.1.1	ko:K01775	-
Bifidobacterium longum	COG1131@1|root,COG1131@2|Bacteria,2GRE8@201174|Actinobacteria,4D055@85004|Bifidobacteriales	2.56761133801712	0.831126	Pearson's Chi-squared test with Yates' continuity correction	grp_healthy	unhealthy-healthy	0.0373134	0	ATPases associated with a variety of cellular activities	-	ko:K01990	-
Bifidobacterium longum	COG1136@1|root,COG1136@2|Bacteria,2ICH8@201174|Actinobacteria,4CZF8@85004|Bifidobacteriales	2.56761133801712	0.831126	Pearson's Chi-squared test with Yates' continuity correction	grp_healthy	unhealthy-healthy	0.0373134	0	ATPases associated with a variety of cellular activities	-	ko:K02003,ko:K09810	-
Bifidobacterium longum	COG1215@1|root,COG1215@2|Bacteria,2GNPU@201174|Actinobacteria,4CZ7E@85004|Bifidobacteriales	2.56761133801712	0.831126	Pearson's Chi-squared test with Yates' continuity correction	grp_healthy	unhealthy-healthy	0.962687	1	Glycosyltransferase like family 2	-	-	-
Bifidobacterium longum	COG1597@1|root,COG1597@2|Bacteria,2GJ3K@201174|Actinobacteria,4CYTC@85004|Bifidobacteriales	2.56761133801712	0.831126	Pearson's Chi-squared test with Yates' continuity correction	grp_healthy	unhealthy-healthy	0.962687	1	Diacylglycerol kinase catalytic domain	-	-	-
Bifidobacterium longum	COG1846@1|root,COG1846@2|Bacteria,2GSTZ@201174|Actinobacteria,4D1IE@85004|Bifidobacteriales	2.59815832623668	0.831126	Pearson's Chi-squared test with Yates' continuity correction	grp_healthy	unhealthy-healthy	0.947761	0.882883	helix_turn_helix multiple antibiotic resistance protein	-	-	-
Bifidobacterium longum	COG2804@1|root,COG2804@2|Bacteria,2I8C2@201174|Actinobacteria,4CZG8@85004|Bifidobacteriales	2.56761133801712	0.831126	Pearson's Chi-squared test with Yates' continuity correction	grp_healthy	unhealthy-healthy	0.0373134	0	Type II/IV secretion system protein	-	ko:K02652	-
Bifidobacterium longum	COG3023@1|root,COG3023@2|Bacteria,2I9EN@201174|Actinobacteria,4D025@85004|Bifidobacteriales	2.56761133801712	0.831126	Pearson's Chi-squared test with Yates' continuity correction	grp_healthy	unhealthy-healthy	0.0373134	0	N-Acetylmuramoyl-L-alanine amidase	-	-	-
Bifidobacterium longum	COG3158@1|root,COG3158@2|Bacteria,2GMPQ@201174|Actinobacteria,4CZM3@85004|Bifidobacteriales	2.56761133801712	0.831126	Pearson's Chi-squared test with Yates' continuity correction	grp_healthy	unhealthy-healthy	0.962687	1	Transport of potassium into the cell	-	ko:K03549	-
Bifidobacterium longum	COG3177@1|root,COG3177@2|Bacteria,2IAAQ@201174|Actinobacteria,4CZAM@85004|Bifidobacteriales	2.63219567090836	0.831126	Pearson's Chi-squared test with Yates' continuity correction	grp_healthy	unhealthy-healthy	0.865672	0.936937	Fic/DOC family	-	-	-
Bifidobacterium longum	COG3191@1|root,COG3191@2|Bacteria,2H89D@201174|Actinobacteria,4D11S@85004|Bifidobacteriales	2.59815832623668	0.831126	Pearson's Chi-squared test with Yates' continuity correction	grp_healthy	unhealthy-healthy	0.0522388	0.117117	Peptidase family S58	3.4.11.19	ko:K01266	-
Bifidobacterium longum	COG3507@1|root,COG3507@2|Bacteria,2GIW3@201174|Actinobacteria,4D037@85004|Bifidobacteriales	2.56761133801712	0.831126	Pearson's Chi-squared test with Yates' continuity correction	grp_healthy	unhealthy-healthy	0.0373134	0	Glycosyl hydrolases family 43	3.2.1.37	ko:K01198	GH43
Bifidobacterium longum	COG3507@1|root,COG3507@2|Bacteria,2I911@201174|Actinobacteria	2.6734684990282	0.831126	Pearson's Chi-squared test with Yates' continuity correction	grp_healthy	unhealthy-healthy	0.5	0.612613	Belongs to the glycosyl hydrolase 43 family	3.2.1.55	ko:K15921	CBM6,GH43
Bifidobacterium longum	COG4713@1|root,COG4713@2|Bacteria,2IAIH@201174|Actinobacteria,4D08G@85004|Bifidobacteriales	2.57632635479491	0.831126	Pearson's Chi-squared test with Yates' continuity correction	grp_healthy	unhealthy-healthy	0.201493	0.117117	Predicted membrane protein (DUF2142)	-	-	-
Bifidobacterium adolescentis	28PR0@1|root,2ZCCY@2|Bacteria,2GNNZ@201174|Actinobacteria,4CYX7@85004|Bifidobacteriales	7.56520306439884	0.837411	Pearson's Chi-squared test with Yates' continuity correction	grp_healthy	unhealthy-healthy	0.988971	0.846154	-	-	-	-
Bifidobacterium adolescentis	COG0064@1|root,COG0064@2|Bacteria,2GJJH@201174|Actinobacteria,4CYUY@85004|Bifidobacteriales	7.56520306439884	0.837411	Pearson's Chi-squared test with Yates' continuity correction	grp_healthy	unhealthy-healthy	0.988971	0.846154	Allows the formation of correctly charged Asn-tRNA(Asn) or Gln-tRNA(Gln) through the transamidation of misacylated Asp- tRNA(Asn) or Glu-tRNA(Gln) in organisms which lack either or both of asparaginyl-tRNA or glutaminyl-tRNA synthetases. The reaction takes place in the presence of glutamine and ATP through an activated phospho-Asp-tRNA(Asn) or phospho-Glu-tRNA(Gln)	6.3.5.6,6.3.5.7	ko:K02434	-
Bifidobacterium adolescentis	COG0082@1|root,COG0082@2|Bacteria,2GJJN@201174|Actinobacteria,4CZ43@85004|Bifidobacteriales	7.56520306439884	0.837411	Pearson's Chi-squared test with Yates' continuity correction	grp_healthy	unhealthy-healthy	0.0110294	0.153846	Catalyzes the anti-1,4-elimination of the C-3 phosphate and the C-6 proR hydrogen from 5-enolpyruvylshikimate-3-phosphate (EPSP) to yield chorismate, which is the branch point compound that serves as the starting substrate for the three terminal pathways of aromatic amino acid biosynthesis. This reaction introduces a second double bond into the aromatic ring system	4.2.3.5	ko:K01736	-
Bifidobacterium adolescentis	COG0338@1|root,COG0338@2|Bacteria,2I9P4@201174|Actinobacteria	7.56520306439884	0.837411	Pearson's Chi-squared test with Yates' continuity correction	grp_healthy	unhealthy-healthy	0.0110294	0.153846	D12 class N6 adenine-specific DNA methyltransferase	2.1.1.72	ko:K06223	-
Bifidobacterium adolescentis	COG0460@1|root,COG0460@2|Bacteria,2GIX9@201174|Actinobacteria,4CZVD@85004|Bifidobacteriales	7.56520306439884	0.837411	Pearson's Chi-squared test with Yates' continuity correction	grp_healthy	unhealthy-healthy	0.988971	0.846154	Homoserine dehydrogenase	1.1.1.3,2.7.2.4	ko:K00003,ko:K12524	-
Bifidobacterium adolescentis	COG1396@1|root,COG1396@2|Bacteria,2IQ9G@201174|Actinobacteria,4D190@85004|Bifidobacteriales	7.56520306439884	0.837411	Pearson's Chi-squared test with Yates' continuity correction	grp_healthy	unhealthy-healthy	0.0110294	0.153846	Protein of unknown function (DUF2442)	-	-	-
Bifidobacterium adolescentis	COG1475@1|root,COG1475@2|Bacteria,2GXYQ@201174|Actinobacteria	7.56520306439884	0.837411	Pearson's Chi-squared test with Yates' continuity correction	grp_healthy	unhealthy-healthy	0.0110294	0.153846	DNA binding	-	-	-
Bifidobacterium adolescentis	COG1653@1|root,COG1653@2|Bacteria,2I8SG@201174|Actinobacteria,4CZ4S@85004|Bifidobacteriales	8.24106084625639	0.837411	Pearson's Chi-squared test with Yates' continuity correction	grp_healthy	unhealthy-healthy	0.661765	0.230769	Bacterial extracellular solute-binding protein	-	ko:K17318	-
Bifidobacterium adolescentis	COG1670@1|root,COG1670@2|Bacteria,2I2GV@201174|Actinobacteria,4CYPW@85004|Bifidobacteriales	7.56520306439884	0.837411	Pearson's Chi-squared test with Yates' continuity correction	grp_healthy	unhealthy-healthy	0.988971	0.846154	Acetyltransferase (GNAT) domain	-	-	-
Bifidobacterium adolescentis	COG1874@1|root,COG1874@2|Bacteria,2GMDT@201174|Actinobacteria,4CZ38@85004|Bifidobacteriales	7.56520306439884	0.837411	Pearson's Chi-squared test with Yates' continuity correction	grp_healthy	unhealthy-healthy	0.988971	0.846154	Psort location Cytoplasmic, score 8.87	3.2.1.23	ko:K12308	-
Bifidobacterium adolescentis	COG2361@1|root,COG2361@2|Bacteria,2GQBW@201174|Actinobacteria,4D1CC@85004|Bifidobacteriales	7.91787936764505	0.837411	Pearson's Chi-squared test with Yates' continuity correction	grp_healthy	unhealthy-healthy	0.0955882	0.384615	Protein of unknown function DUF86	-	-	-
Bifidobacterium adolescentis	COG3311@1|root,COG3311@2|Bacteria	7.56520306439884	0.837411	Pearson's Chi-squared test with Yates' continuity correction	grp_healthy	unhealthy-healthy	0.0110294	0.153846	DNA excision	-	-	-
Bifidobacterium bifidum	COG2865@1|root,COG2865@2|Bacteria,2GP7C@201174|Actinobacteria,4CZRD@85004|Bifidobacteriales	3.08297872340426	0.841309	Pearson's Chi-squared test with Yates' continuity correction	grp_healthy	unhealthy-healthy	0.428571	0.638889	Putative DNA-binding domain	-	-	-
Bifidobacterium bifidum	2A11J@1|root,30P75@2|Bacteria,2HBVZ@201174|Actinobacteria,4D2PG@85004|Bifidobacteriales	2.98148148148148	0.843206	Pearson's Chi-squared test with Yates' continuity correction	grp_healthy	unhealthy-healthy	0.321429	0.138889	-	-	-	-
Bifidobacterium bifidum	2B5F1@1|root,31Y9I@2|Bacteria,2GW7I@201174|Actinobacteria,4D1J8@85004|Bifidobacteriales	3.01011515717398	0.843206	Pearson's Chi-squared test with Yates' continuity correction	grp_healthy	unhealthy-healthy	0.25	0.0833333	-	-	-	-
Bifidobacterium bifidum	2BEW9@1|root,328MX@2|Bacteria,2HEFE@201174|Actinobacteria,4D2QV@85004|Bifidobacteriales	2.96741071428571	0.843206	Pearson's Chi-squared test with Yates' continuity correction	grp_healthy	unhealthy-healthy	0.285714	0.111111	-	-	-	-
Bifidobacterium bifidum	2C5R4@1|root,31VPY@2|Bacteria,1V8EP@1239|Firmicutes,24JPJ@186801|Clostridia	2.98148148148148	0.843206	Pearson's Chi-squared test with Yates' continuity correction	grp_healthy	unhealthy-healthy	0.321429	0.138889	Psort location Cytoplasmic, score 8.87	-	-	-
Bifidobacterium bifidum	COG0048@1|root,COG0048@2|Bacteria,2IHUF@201174|Actinobacteria,4D0PK@85004|Bifidobacteriales	2.98148148148148	0.843206	Pearson's Chi-squared test with Yates' continuity correction	grp_healthy	unhealthy-healthy	0.678571	0.861111	Interacts with and stabilizes bases of the 16S rRNA that are involved in tRNA selection in the A site and with the mRNA backbone. Located at the interface of the 30S and 50S subunits, it traverses the body of the 30S subunit contacting proteins on the other side and probably holding the rRNA structure together. The combined cluster of proteins S8, S12 and S17 appears to hold together the shoulder…	-	ko:K02950	-
Bifidobacterium bifidum	COG0474@1|root,COG0474@2|Bacteria,2GJJC@201174|Actinobacteria,4CZ1I@85004|Bifidobacteriales	3.01011515717398	0.843206	Pearson's Chi-squared test with Yates' continuity correction	grp_healthy	unhealthy-healthy	0.75	0.916667	Cation transporter/ATPase, N-terminus	3.6.3.8	ko:K01537	-
Bifidobacterium bifidum	COG0477@1|root,COG2814@2|Bacteria,2I8QF@201174|Actinobacteria,4D2YD@85004|Bifidobacteriales	3.01011515717398	0.843206	Pearson's Chi-squared test with Yates' continuity correction	grp_healthy	unhealthy-healthy	0.75	0.916667	Transmembrane secretion effector	-	-	-
Bifidobacterium bifidum	COG0515@1|root,COG0515@2|Bacteria,2I2F0@201174|Actinobacteria,4CZ2E@85004|Bifidobacteriales	3.03817941317941	0.843206	Pearson's Chi-squared test with Yates' continuity correction	grp_healthy	unhealthy-healthy	0.642857	0.833333	Domain of unknown function (DUF4032)	-	-	-
Bifidobacterium bifidum	COG0577@1|root,COG0577@2|Bacteria,2I2HF@201174|Actinobacteria,4D086@85004|Bifidobacteriales	2.96741071428571	0.843206	Pearson's Chi-squared test with Yates' continuity correction	grp_healthy	unhealthy-healthy	0.285714	0.111111	Phage capsid family	-	-	-
Bifidobacterium bifidum	COG1484@1|root,COG1484@2|Bacteria,2I90G@201174|Actinobacteria,4D05J@85004|Bifidobacteriales	2.98148148148148	0.843206	Pearson's Chi-squared test with Yates' continuity correction	grp_healthy	unhealthy-healthy	0.178571	0.361111	IstB-like ATP binding protein	-	-	-
Bifidobacterium bifidum	COG1609@1|root,COG1609@2|Bacteria,2GJV7@201174|Actinobacteria,4D04H@85004|Bifidobacteriales	2.96741071428571	0.843206	Pearson's Chi-squared test with Yates' continuity correction	grp_healthy	unhealthy-healthy	0.714286	0.888889	helix_turn _helix lactose operon repressor	-	ko:K02529	-
Bifidobacterium bifidum	COG1970@1|root,COG1970@2|Bacteria,2IQDN@201174|Actinobacteria,4D13A@85004|Bifidobacteriales	3.01011515717398	0.843206	Pearson's Chi-squared test with Yates' continuity correction	grp_healthy	unhealthy-healthy	0.75	0.916667	Channel that opens in response to stretch forces in the membrane lipid bilayer. May participate in the regulation of osmotic pressure changes within the cell	-	ko:K03282	-
Bifidobacterium bifidum	COG2186@1|root,COG2186@2|Bacteria,2GKBM@201174|Actinobacteria,4CYZS@85004|Bifidobacteriales	3.01011515717398	0.843206	Pearson's Chi-squared test with Yates' continuity correction	grp_healthy	unhealthy-healthy	0.75	0.916667	FCD	-	-	-
Bifidobacterium bifidum	COG3440@1|root,COG3440@2|Bacteria,2HZE0@201174|Actinobacteria,4CZZR@85004|Bifidobacteriales	3.03963340891912	0.843206	Pearson's Chi-squared test with Yates' continuity correction	grp_healthy	unhealthy-healthy	0.375	0.583333	HNH endonuclease	-	ko:K07454	-
Bifidobacterium bifidum	COG3534@1|root,COG3534@2|Bacteria,2GMAK@201174|Actinobacteria,4CYXS@85004|Bifidobacteriales	3.03817941317941	0.843206	Pearson's Chi-squared test with Yates' continuity correction	grp_healthy	unhealthy-healthy	0.642857	0.833333	arabinose metabolic process	3.2.1.55	ko:K01209	GH51
Bifidobacterium bifidum	COG5324@1|root,COG5324@2|Bacteria,2HZFC@201174|Actinobacteria,4D08U@85004|Bifidobacteriales	2.98148148148148	0.843206	Pearson's Chi-squared test with Yates' continuity correction	grp_healthy	unhealthy-healthy	0.821429	0.638889	RNA ligase	-	-	-
Bifidobacterium longum	28KCG@1|root,2Z9ZE@2|Bacteria,2I5TY@201174|Actinobacteria,4D0J9@85004|Bifidobacteriales	2.51504006463096	0.844912	Pearson's Chi-squared test with Yates' continuity correction	grp_healthy	unhealthy-healthy	0.0597015	0.126126	Domain of unknown function (DUF1788)	-	-	-
Bifidobacterium longum	2B12Y@1|root,31TGH@2|Bacteria,2GSE7@201174|Actinobacteria,4D1GD@85004|Bifidobacteriales	2.51504006463096	0.844912	Pearson's Chi-squared test with Yates' continuity correction	grp_healthy	unhealthy-healthy	0.0597015	0.126126	Protein of unknown function (DUF1778)	-	-	-
Bifidobacterium longum	COG0624@1|root,COG0624@2|Bacteria,1R44A@1224|Proteobacteria	2.51504006463096	0.844912	Pearson's Chi-squared test with Yates' continuity correction	grp_healthy	unhealthy-healthy	0.940299	0.873874	COG0624 Acetylornithine deacetylase Succinyl-diaminopimelate desuccinylase and related deacylases	3.5.1.18	ko:K01270,ko:K01439	-
Bifidobacterium longum	COG0691@1|root,COG0691@2|Bacteria,2GJX1@201174|Actinobacteria,4CZG4@85004|Bifidobacteriales	2.51504006463096	0.844912	Pearson's Chi-squared test with Yates' continuity correction	grp_healthy	unhealthy-healthy	0.940299	0.873874	the 2 termini fold to resemble tRNA(Ala) and it encodes a tag peptide , a short internal open reading frame. During trans-translation Ala- aminoacylated tmRNA acts like a tRNA, entering the A-site of stalled ribosomes, displacing the stalled mRNA. The ribosome then switches to translate the ORF on the tmRNA	-	ko:K03664	-
Bifidobacterium longum	COG0732@1|root,COG0732@2|Bacteria,2HUXQ@201174|Actinobacteria,4CVYK@84998|Coriobacteriia	2.51504006463096	0.844912	Pearson's Chi-squared test with Yates' continuity correction	grp_healthy	unhealthy-healthy	0.0597015	0.126126	type I restriction modification DNA specificity domain	3.1.21.3	ko:K01154	-
Bifidobacterium longum	COG1984@1|root,COG2049@1|root,COG1984@2|Bacteria,COG2049@2|Bacteria,2GITH@201174|Actinobacteria,4CZXU@85004|Bifidobacteriales	2.51504006463096	0.844912	Pearson's Chi-squared test with Yates' continuity correction	grp_healthy	unhealthy-healthy	0.0597015	0.126126	Allophanate hydrolase subunit 2	-	-	-
Bifidobacterium longum	COG3804@1|root,COG3804@2|Bacteria,2HY5U@201174|Actinobacteria,4D0F7@85004|Bifidobacteriales	2.51504006463096	0.844912	Pearson's Chi-squared test with Yates' continuity correction	grp_healthy	unhealthy-healthy	0.940299	0.873874	Dihydrodipicolinate reductase, N-terminus	1.4.1.12,1.4.1.26	ko:K21672	-
Bifidobacterium longum	COG4653@1|root,COG4653@2|Bacteria,2I9E6@201174|Actinobacteria,4D045@85004|Bifidobacteriales	2.51504006463096	0.844912	Pearson's Chi-squared test with Yates' continuity correction	grp_healthy	unhealthy-healthy	0.0597015	0.126126	Phage capsid family	-	-	-
Bifidobacterium longum	COG3507@1|root,COG3507@2|Bacteria,2GIW3@201174|Actinobacteria,4CZ5I@85004|Bifidobacteriales	2.50322813976585	0.849495	Pearson's Chi-squared test with Yates' continuity correction	grp_healthy	unhealthy-healthy	0.485075	0.594595	Belongs to the glycosyl hydrolase 43 family	3.2.1.37	ko:K01198	GH43
Bifidobacterium longum	COG0477@1|root,COG0477@2|Bacteria,2GJV6@201174|Actinobacteria,4CZH3@85004|Bifidobacteriales	2.49509103329816	0.852121	Pearson's Chi-squared test with Yates' continuity correction	grp_healthy	unhealthy-healthy	0.395522	0.504505	Major Facilitator Superfamily	-	ko:K08168	-
Bifidobacterium longum	2AU0N@1|root,31JKM@2|Bacteria,2IJJ5@201174|Actinobacteria,4D0XN@85004|Bifidobacteriales	2.43218119617373	0.85323	Pearson's Chi-squared test with Yates' continuity correction	grp_healthy	unhealthy-healthy	0.0223881	0.0720721	-	-	-	-
Bifidobacterium longum	2EJIH@1|root,33D9E@2|Bacteria,2GVQK@201174|Actinobacteria	2.43218119617373	0.85323	Pearson's Chi-squared test with Yates' continuity correction	grp_healthy	unhealthy-healthy	0.0223881	0.0720721	-	-	-	-
Bifidobacterium longum	COG0102@1|root,COG0102@2|Bacteria,2IFG1@201174|Actinobacteria,4D0PV@85004|Bifidobacteriales	2.47081672921225	0.85323	Pearson's Chi-squared test with Yates' continuity correction	grp_healthy	unhealthy-healthy	0.91791	0.972973	This protein is one of the early assembly proteins of the 50S ribosomal subunit, although it is not seen to bind rRNA by itself. It is important during the early stages of 50S assembly	-	ko:K02871	-
Bifidobacterium longum	COG0438@1|root,COG0438@2|Bacteria,2GNR8@201174|Actinobacteria,4D0M2@85004|Bifidobacteriales	2.43218119617373	0.85323	Pearson's Chi-squared test with Yates' continuity correction	grp_healthy	unhealthy-healthy	0.0223881	0.0720721	Psort location Cytoplasmic, score 8.87	-	ko:K19424	GT4
Bifidobacterium longum	COG0444@1|root,COG1173@1|root,COG0444@2|Bacteria,COG1173@2|Bacteria,2GIXV@201174|Actinobacteria,4D0C4@85004|Bifidobacteriales	2.43218119617373	0.85323	Pearson's Chi-squared test with Yates' continuity correction	grp_healthy	unhealthy-healthy	0.0223881	0.0720721	Oligopeptide/dipeptide transporter, C-terminal region	-	ko:K02031,ko:K02034	-
Bifidobacterium longum	COG0454@1|root,COG0454@2|Bacteria,2IC6K@201174|Actinobacteria,4D0SR@85004|Bifidobacteriales	2.48329724932723	0.85323	Pearson's Chi-squared test with Yates' continuity correction	grp_healthy	unhealthy-healthy	0.559701	0.666667	Acetyltransferase (GNAT) family	-	-	-
Bifidobacterium longum	COG0577@1|root,COG4591@1|root,COG0577@2|Bacteria,COG4591@2|Bacteria,2GJTZ@201174|Actinobacteria,4CZUR@85004|Bifidobacteriales	2.44224501585566	0.85323	Pearson's Chi-squared test with Yates' continuity correction	grp_healthy	unhealthy-healthy	0.686567	0.783784	MacB-like periplasmic core domain	-	ko:K02004	-
Bifidobacterium longum	COG0596@1|root,COG0596@2|Bacteria,2GK03@201174|Actinobacteria,4CZ9T@85004|Bifidobacteriales	2.44224501585566	0.85323	Pearson's Chi-squared test with Yates' continuity correction	grp_healthy	unhealthy-healthy	0.686567	0.783784	alpha/beta hydrolase fold	3.4.11.5	ko:K01259	-
Bifidobacterium longum	COG0765@1|root,COG0765@2|Bacteria,2GM0I@201174|Actinobacteria,4CZ8E@85004|Bifidobacteriales	2.45160024510057	0.85323	Pearson's Chi-squared test with Yates' continuity correction	grp_healthy	unhealthy-healthy	0.932836	0.864865	Binding-protein-dependent transport system inner membrane component	-	ko:K02029	-
Bifidobacterium longum	COG0776@1|root,COG0776@2|Bacteria,2IKQR@201174|Actinobacteria,4D11V@85004|Bifidobacteriales	2.47081672921225	0.85323	Pearson's Chi-squared test with Yates' continuity correction	grp_healthy	unhealthy-healthy	0.91791	0.972973	Belongs to the bacterial histone-like protein family	-	ko:K03530	-
Bifidobacterium longum	COG1216@1|root,COG1216@2|Bacteria,2I2EQ@201174|Actinobacteria,4D2X9@85004|Bifidobacteriales	2.43218119617373	0.85323	Pearson's Chi-squared test with Yates' continuity correction	grp_healthy	unhealthy-healthy	0.0223881	0.0720721	Glycosyltransferase like family 2	2.7.8.12	ko:K09809	-
Bifidobacterium longum	COG1216@1|root,COG1216@2|Bacteria,2I2M5@201174|Actinobacteria	2.43218119617373	0.85323	Pearson's Chi-squared test with Yates' continuity correction	grp_healthy	unhealthy-healthy	0.0223881	0.0720721	Glycosyltransferase like family 2	-	-	-
Bifidobacterium longum	COG1373@1|root,COG3420@1|root,COG1373@2|Bacteria,COG3420@2|Bacteria,2GK1Q@201174|Actinobacteria,4D0A9@85004|Bifidobacteriales	2.43218119617373	0.85323	Pearson's Chi-squared test with Yates' continuity correction	grp_healthy	unhealthy-healthy	0.0223881	0.0720721	Domain of unknown function (DUF4143)	-	ko:K07133	-
Bifidobacterium longum	COG2197@1|root,COG2197@2|Bacteria,2IAQ5@201174|Actinobacteria,4D0E3@85004|Bifidobacteriales	2.45704698790831	0.85323	Pearson's Chi-squared test with Yates' continuity correction	grp_healthy	unhealthy-healthy	0.186567	0.279279	helix_turn_helix, Lux Regulon	-	-	-
Bifidobacterium longum	COG3468@1|root,COG3468@2|Bacteria,2GXAB@201174|Actinobacteria,4D1NP@85004|Bifidobacteriales	2.46496395155182	0.85323	Pearson's Chi-squared test with Yates' continuity correction	grp_healthy	unhealthy-healthy	0.283582	0.189189	outer membrane autotransporter barrel domain protein	-	-	-
Bifidobacterium longum	COG3594@1|root,COG3594@2|Bacteria,1U5G4@1239|Firmicutes,4IM26@91061|Bacilli,3WF94@539002|Bacillales incertae sedis	2.43218119617373	0.85323	Pearson's Chi-squared test with Yates' continuity correction	grp_healthy	unhealthy-healthy	0.0223881	0.0720721	Acyltransferase family	-	-	-
Bifidobacterium longum	COG3594@1|root,COG3594@2|Bacteria,2GPJB@201174|Actinobacteria,4D1BX@85004|Bifidobacteriales	2.43218119617373	0.85323	Pearson's Chi-squared test with Yates' continuity correction	grp_healthy	unhealthy-healthy	0.0223881	0.0720721	Acyltransferase family	-	-	-
Bifidobacterium longum	COG3740@1|root,COG4653@1|root,COG3740@2|Bacteria,COG4653@2|Bacteria,2ICZP@201174|Actinobacteria	2.47081672921225	0.85323	Pearson's Chi-squared test with Yates' continuity correction	grp_healthy	unhealthy-healthy	0.0820896	0.027027	Phage capsid family	-	-	-
Bifidobacterium longum	COG5401@1|root,COG5401@2|Bacteria,2GJ5Y@201174|Actinobacteria,4D0HJ@85004|Bifidobacteriales	2.43218119617373	0.85323	Pearson's Chi-squared test with Yates' continuity correction	grp_healthy	unhealthy-healthy	0.977612	0.927928	Lipoprotein LpqB beta-propeller domain	-	-	-
Bifidobacterium longum	28KYP@1|root,2ZAE6@2|Bacteria,1V775@1239|Firmicutes,4H7DY@909932|Negativicutes	2.36216281947433	0.85594	Pearson's Chi-squared test with Yates' continuity correction	grp_healthy	unhealthy-healthy	0.156716	0.243243	Domain of unknown function DUF1828	-	-	-
Bifidobacterium longum	2B5AB@1|root,31YAH@2|Bacteria,2HZT2@201174|Actinobacteria,4D1NJ@85004|Bifidobacteriales	2.1885559410344	0.85594	Pearson's Chi-squared test with Yates' continuity correction	grp_healthy	unhealthy-healthy	0.00746269	0.045045	-	-	-	-
Bifidobacterium longum	2BGGQ@1|root,32AER@2|Bacteria,2GPXC@201174|Actinobacteria,4D1AU@85004|Bifidobacteriales	2.34465652512347	0.85594	Pearson's Chi-squared test with Yates' continuity correction	grp_healthy	unhealthy-healthy	0.149254	0.234234	Domain of unknown function (DUF4913)	-	-	-
Bifidobacterium longum	2D8CX@1|root,32TR0@2|Bacteria,2GPZP@201174|Actinobacteria,4D1AM@85004|Bifidobacteriales	2.1885559410344	0.85594	Pearson's Chi-squared test with Yates' continuity correction	grp_healthy	unhealthy-healthy	0.00746269	0.045045	Bacteriophage abortive infection AbiH	-	-	-
Bifidobacterium longum	2DBBJ@1|root,2Z889@2|Bacteria,2GKDX@201174|Actinobacteria,4CZGI@85004|Bifidobacteriales	2.1885559410344	0.85594	Pearson's Chi-squared test with Yates' continuity correction	grp_healthy	unhealthy-healthy	0.00746269	0.045045	Histidine phosphatase superfamily (branch 2)	-	-	-
Bifidobacterium longum	2DCFI@1|root,2ZDXV@2|Bacteria,2GWSG@201174|Actinobacteria,4D1VT@85004|Bifidobacteriales	2.36216281947433	0.85594	Pearson's Chi-squared test with Yates' continuity correction	grp_healthy	unhealthy-healthy	0.156716	0.243243	-	-	-	-
Bifidobacterium longum	2EEQH@1|root,338I6@2|Bacteria,2IDNM@201174|Actinobacteria	2.1885559410344	0.85594	Pearson's Chi-squared test with Yates' continuity correction	grp_healthy	unhealthy-healthy	0.00746269	0.045045	-	-	-	-
Bifidobacterium longum	COG0035@1|root,COG0035@2|Bacteria,2GPJE@201174|Actinobacteria,4CYVS@85004|Bifidobacteriales	2.1885559410344	0.85594	Pearson's Chi-squared test with Yates' continuity correction	grp_healthy	unhealthy-healthy	0.992537	0.954955	Catalyzes the conversion of uracil and 5-phospho-alpha- D-ribose 1-diphosphate (PRPP) to UMP and diphosphate	2.4.2.9	ko:K00761	-
Bifidobacterium longum	COG0040@1|root,COG0040@2|Bacteria,2GNAX@201174|Actinobacteria,4CZ66@85004|Bifidobacteriales	2.23351085568822	0.85594	Pearson's Chi-squared test with Yates' continuity correction	grp_healthy	unhealthy-healthy	0.970149	0.918919	ATP phosphoribosyltransferase	2.4.2.17	ko:K00765,ko:K02502	-
Bifidobacterium longum	COG0054@1|root,COG0054@2|Bacteria,2II1Z@201174|Actinobacteria,4CZPT@85004|Bifidobacteriales	2.1885559410344	0.85594	Pearson's Chi-squared test with Yates' continuity correction	grp_healthy	unhealthy-healthy	0.00746269	0.045045	Catalyzes the formation of 6,7-dimethyl-8- ribityllumazine by condensation of 5-amino-6-(D- ribitylamino)uracil with 3,4-dihydroxy-2-butanone 4-phosphate. This is the penultimate step in the biosynthesis of riboflavin	2.5.1.78	ko:K00794	-
Bifidobacterium longum	COG0064@1|root,COG0064@2|Bacteria,2GJJH@201174|Actinobacteria,4CYUY@85004|Bifidobacteriales	2.35364761783794	0.85594	Pearson's Chi-squared test with Yates' continuity correction	grp_healthy	unhealthy-healthy	0.947761	0.990991	Allows the formation of correctly charged Asn-tRNA(Asn) or Gln-tRNA(Gln) through the transamidation of misacylated Asp- tRNA(Asn) or Glu-tRNA(Gln) in organisms which lack either or both of asparaginyl-tRNA or glutaminyl-tRNA synthetases. The reaction takes place in the presence of glutamine and ATP through an activated phospho-Asp-tRNA(Asn) or phospho-Glu-tRNA(Gln)	6.3.5.6,6.3.5.7	ko:K02434	-
Bifidobacterium longum	COG0108@1|root,COG0807@1|root,COG0108@2|Bacteria,COG0807@2|Bacteria,2GIWJ@201174|Actinobacteria,4D0N2@85004|Bifidobacteriales	2.1885559410344	0.85594	Pearson's Chi-squared test with Yates' continuity correction	grp_healthy	unhealthy-healthy	0.00746269	0.045045	Catalyzes the conversion of D-ribulose 5-phosphate to formate and 3,4-dihydroxy-2-butanone 4-phosphate	3.5.4.25,4.1.99.12	ko:K14652	-
Bifidobacterium longum	COG0115@1|root,COG0115@2|Bacteria	2.1885559410344	0.85594	Pearson's Chi-squared test with Yates' continuity correction	grp_healthy	unhealthy-healthy	0.00746269	0.045045	branched-chain-amino-acid transaminase activity	2.6.1.42,2.6.1.85,4.1.3.38	ko:K00826,ko:K01665,ko:K02619,ko:K03342	-
Bifidobacterium longum	COG0117@1|root,COG1985@1|root,COG0117@2|Bacteria,COG1985@2|Bacteria,2GKAX@201174|Actinobacteria,4D2XR@85004|Bifidobacteriales	2.1885559410344	0.85594	Pearson's Chi-squared test with Yates' continuity correction	grp_healthy	unhealthy-healthy	0.00746269	0.045045	Converts 2,5-diamino-6-(ribosylamino)-4(3h)-pyrimidinone 5'-phosphate into 5-amino-6-(ribosylamino)-2,4(1h,3h)- pyrimidinedione 5'-phosphate	1.1.1.193,3.5.4.26	ko:K11752	-
Bifidobacterium longum	COG0147@1|root,COG0147@2|Bacteria,2GKJT@201174|Actinobacteria,4D20E@85004|Bifidobacteriales	2.1885559410344	0.85594	Pearson's Chi-squared test with Yates' continuity correction	grp_healthy	unhealthy-healthy	0.00746269	0.045045	chorismate binding enzyme	2.6.1.85,4.1.3.27,4.1.3.38	ko:K01657,ko:K01665,ko:K03342,ko:K13950	-
Bifidobacterium longum	COG0285@1|root,COG0285@2|Bacteria,2GJP2@201174|Actinobacteria,4CZG9@85004|Bifidobacteriales	2.35364761783794	0.85594	Pearson's Chi-squared test with Yates' continuity correction	grp_healthy	unhealthy-healthy	0.947761	0.990991	Mur ligase middle domain	6.3.2.12,6.3.2.17	ko:K11754	-
Bifidobacterium longum	COG0307@1|root,COG0307@2|Bacteria,2GKC5@201174|Actinobacteria,4D024@85004|Bifidobacteriales	2.1885559410344	0.85594	Pearson's Chi-squared test with Yates' continuity correction	grp_healthy	unhealthy-healthy	0.00746269	0.045045	Lumazine binding domain	2.5.1.9	ko:K00793	-
Bifidobacterium longum	COG0313@1|root,COG0313@2|Bacteria,2GJ9Q@201174|Actinobacteria,4CZ03@85004|Bifidobacteriales	2.35364761783794	0.85594	Pearson's Chi-squared test with Yates' continuity correction	grp_healthy	unhealthy-healthy	0.947761	0.990991	Catalyzes the 2'-O-methylation of the ribose of cytidine 1402 (C1402) in 16S rRNA	2.1.1.198	ko:K07056	-
Bifidobacterium longum	COG0345@1|root,COG0345@2|Bacteria,2GJ7D@201174|Actinobacteria,4CZK0@85004|Bifidobacteriales	2.1885559410344	0.85594	Pearson's Chi-squared test with Yates' continuity correction	grp_healthy	unhealthy-healthy	0.00746269	0.045045	Catalyzes the reduction of 1-pyrroline-5-carboxylate (PCA) to L-proline	1.5.1.2	ko:K00286	-
Bifidobacterium longum	COG0346@1|root,COG0346@2|Bacteria,2IH7I@201174|Actinobacteria,4D0TJ@85004|Bifidobacteriales	2.1885559410344	0.85594	Pearson's Chi-squared test with Yates' continuity correction	grp_healthy	unhealthy-healthy	0.00746269	0.045045	Glyoxalase-like domain	-	-	-
Bifidobacterium longum	COG0350@1|root,COG0350@2|Bacteria,2IHXW@201174|Actinobacteria,4D10F@85004|Bifidobacteriales	2.35364761783794	0.85594	Pearson's Chi-squared test with Yates' continuity correction	grp_healthy	unhealthy-healthy	0.947761	0.990991	Involved in the cellular defense against the biological effects of O6-methylguanine (O6-MeG) and O4-methylthymine (O4-MeT) in DNA. Repairs the methylated nucleobase in DNA by stoichiometrically transferring the methyl group to a cysteine residue in the enzyme. This is a suicide reaction the enzyme is irreversibly inactivated	2.1.1.63	ko:K00567,ko:K07443	-
Bifidobacterium longum	COG0358@1|root,COG0358@2|Bacteria,2GJFX@201174|Actinobacteria,4CYZG@85004|Bifidobacteriales	2.35364761783794	0.85594	Pearson's Chi-squared test with Yates' continuity correction	grp_healthy	unhealthy-healthy	0.947761	0.990991	RNA polymerase that catalyzes the synthesis of short RNA molecules used as primers for DNA polymerase during DNA replication	-	ko:K02316	-
Bifidobacterium longum	COG0366@1|root,COG0366@2|Bacteria,2GNEC@201174|Actinobacteria,4CZ4T@85004|Bifidobacteriales	2.22441636982449	0.85594	Pearson's Chi-squared test with Yates' continuity correction	grp_healthy	unhealthy-healthy	0.895522	0.954955	Domain of unknown function (DUF1964)	2.4.1.7	ko:K00690	GH13
Bifidobacterium longum	COG0395@1|root,COG0395@2|Bacteria,1TRCP@1239|Firmicutes,25C50@186801|Clostridia,36WPD@31979|Clostridiaceae	2.1885559410344	0.85594	Pearson's Chi-squared test with Yates' continuity correction	grp_healthy	unhealthy-healthy	0.00746269	0.045045	Binding-protein-dependent transport system inner membrane component	-	ko:K02026,ko:K05815	-
Bifidobacterium longum	COG0407@1|root,COG0407@2|Bacteria,2IBXM@201174|Actinobacteria,4D067@85004|Bifidobacteriales	2.1885559410344	0.85594	Pearson's Chi-squared test with Yates' continuity correction	grp_healthy	unhealthy-healthy	0.00746269	0.045045	Uroporphyrinogen decarboxylase (URO-D)	4.1.1.37	ko:K01599	-
Bifidobacterium longum	COG0410@1|root,COG0411@1|root,COG0410@2|Bacteria,COG0411@2|Bacteria,2GKSQ@201174|Actinobacteria,4CZE0@85004|Bifidobacteriales	2.1885559410344	0.85594	Pearson's Chi-squared test with Yates' continuity correction	grp_healthy	unhealthy-healthy	0.00746269	0.045045	ATPases associated with a variety of cellular activities	-	ko:K01996	-
Bifidobacterium longum	COG0438@1|root,COG0438@2|Bacteria,2HZCM@201174|Actinobacteria,4CZSE@85004|Bifidobacteriales	2.23351085568822	0.85594	Pearson's Chi-squared test with Yates' continuity correction	grp_healthy	unhealthy-healthy	0.0298507	0.0810811	Glycosyl transferases group 1	-	ko:K00713	-
Bifidobacterium longum	COG0477@1|root,COG2814@2|Bacteria,2HZWA@201174|Actinobacteria,4D211@85004|Bifidobacteriales	2.1885559410344	0.85594	Pearson's Chi-squared test with Yates' continuity correction	grp_healthy	unhealthy-healthy	0.00746269	0.045045	Major Facilitator Superfamily	-	-	-
Bifidobacterium longum	COG0513@1|root,COG0513@2|Bacteria,2GIUR@201174|Actinobacteria,4CZ4K@85004|Bifidobacteriales	2.36946844689382	0.85594	Pearson's Chi-squared test with Yates' continuity correction	grp_healthy	unhealthy-healthy	0.932836	0.981982	helicase superfamily c-terminal domain	-	-	-
Bifidobacterium longum	COG0531@1|root,COG0531@2|Bacteria	2.40495659253151	0.85594	Pearson's Chi-squared test with Yates' continuity correction	grp_healthy	unhealthy-healthy	0.171642	0.261261	amino acid	-	ko:K03294	-
Bifidobacterium longum	COG0546@1|root,COG0546@2|Bacteria,2IQ6G@201174|Actinobacteria	2.1885559410344	0.85594	Pearson's Chi-squared test with Yates' continuity correction	grp_healthy	unhealthy-healthy	0.00746269	0.045045	phosphoglycolate phosphatase activity	-	-	-
Bifidobacterium longum	COG0546@1|root,COG0546@2|Bacteria,2IQ6G@201174|Actinobacteria,4FNS7@85023|Microbacteriaceae	2.1885559410344	0.85594	Pearson's Chi-squared test with Yates' continuity correction	grp_healthy	unhealthy-healthy	0.00746269	0.045045	phosphoglycolate phosphatase activity	-	-	-
Bifidobacterium longum	COG0558@1|root,COG0558@2|Bacteria,2GYKW@201174|Actinobacteria,4D0NB@85004|Bifidobacteriales	2.35364761783794	0.85594	Pearson's Chi-squared test with Yates' continuity correction	grp_healthy	unhealthy-healthy	0.0522388	0.00900901	CDP-alcohol phosphatidyltransferase	2.7.8.11,2.7.8.5	ko:K00995,ko:K00999	-
Bifidobacterium longum	COG0559@1|root,COG4177@1|root,COG0559@2|Bacteria,COG4177@2|Bacteria,2GJB3@201174|Actinobacteria,4D2SK@85004|Bifidobacteriales	2.1885559410344	0.85594	Pearson's Chi-squared test with Yates' continuity correction	grp_healthy	unhealthy-healthy	0.00746269	0.045045	Branched-chain amino acid transport system / permease component	-	ko:K01997,ko:K01998	-
Bifidobacterium longum	COG0569@1|root,COG0569@2|Bacteria,2IA09@201174|Actinobacteria,4CZVT@85004|Bifidobacteriales	2.1885559410344	0.85594	Pearson's Chi-squared test with Yates' continuity correction	grp_healthy	unhealthy-healthy	0.00746269	0.045045	TrkA-N domain	-	ko:K03499	-
Bifidobacterium longum	COG0577@1|root,COG0577@2|Bacteria,2HXTZ@201174|Actinobacteria,4CZYZ@85004|Bifidobacteriales	2.39251238804531	0.85594	Pearson's Chi-squared test with Yates' continuity correction	grp_healthy	unhealthy-healthy	0.514925	0.621622	MacB-like periplasmic core domain	-	ko:K02004	-
Bifidobacterium longum	COG0582@1|root,COG0582@2|Bacteria,2HUXN@201174|Actinobacteria,4CZ21@85004|Bifidobacteriales	2.3105696078769	0.85594	Pearson's Chi-squared test with Yates' continuity correction	grp_healthy	unhealthy-healthy	0.126866	0.207207	Phage integrase family	-	-	-
Bifidobacterium longum	COG0595@1|root,COG0595@2|Bacteria,1V0AV@1239|Firmicutes,24AT4@186801|Clostridia,36EN7@31979|Clostridiaceae	2.1885559410344	0.85594	Pearson's Chi-squared test with Yates' continuity correction	grp_healthy	unhealthy-healthy	0.00746269	0.045045	Metallo-beta-lactamase superfamily	-	ko:K12574	-
Bifidobacterium longum	COG0641@1|root,COG0641@2|Bacteria,2HZTM@201174|Actinobacteria,4D1Q0@85004|Bifidobacteriales	2.1885559410344	0.85594	Pearson's Chi-squared test with Yates' continuity correction	grp_healthy	unhealthy-healthy	0.00746269	0.045045	Iron-sulfur cluster-binding domain	-	ko:K06871	-
Bifidobacterium longum	COG0737@1|root,COG0737@2|Bacteria,1TVGD@1239|Firmicutes,4I2HX@91061|Bacilli,4AZS9@81852|Enterococcaceae	2.1885559410344	0.85594	Pearson's Chi-squared test with Yates' continuity correction	grp_healthy	unhealthy-healthy	0.00746269	0.045045	Calcineurin-like phosphoesterase	-	-	-
Bifidobacterium longum	COG0758@1|root,COG0758@2|Bacteria,2GKDA@201174|Actinobacteria,4CYVW@85004|Bifidobacteriales	2.1885559410344	0.85594	Pearson's Chi-squared test with Yates' continuity correction	grp_healthy	unhealthy-healthy	0.992537	0.954955	DNA recombination-mediator protein A	-	ko:K04096	-
Bifidobacterium longum	COG0778@1|root,COG0778@2|Bacteria,2IAH8@201174|Actinobacteria,4D04W@85004|Bifidobacteriales	2.1885559410344	0.85594	Pearson's Chi-squared test with Yates' continuity correction	grp_healthy	unhealthy-healthy	0.992537	0.954955	Putative TM nitroreductase	-	-	-
Bifidobacterium longum	COG0799@1|root,COG0799@2|Bacteria,2IKZ3@201174|Actinobacteria,4D11U@85004|Bifidobacteriales	2.1885559410344	0.85594	Pearson's Chi-squared test with Yates' continuity correction	grp_healthy	unhealthy-healthy	0.992537	0.954955	Functions as a ribosomal silencing factor. Interacts with ribosomal protein L14 (rplN), blocking formation of intersubunit bridge B8. Prevents association of the 30S and 50S ribosomal subunits and the formation of functional ribosomes, thus repressing translation	-	ko:K09710	-
Bifidobacterium longum	COG0806@1|root,COG0806@2|Bacteria,2GK4I@201174|Actinobacteria,4D0C6@85004|Bifidobacteriales	2.1885559410344	0.85594	Pearson's Chi-squared test with Yates' continuity correction	grp_healthy	unhealthy-healthy	0.992537	0.954955	An accessory protein needed during the final step in the assembly of 30S ribosomal subunit, possibly for assembly of the head region. Probably interacts with S19. Essential for efficient processing of 16S rRNA. May be needed both before and after RbfA during the maturation of 16S rRNA. It has affinity for free ribosomal 30S subunits but not for 70S ribosomes	-	ko:K02860	-
Bifidobacterium longum	COG0855@1|root,COG0855@2|Bacteria,2GJ0B@201174|Actinobacteria,4CYXH@85004|Bifidobacteriales	2.1885559410344	0.85594	Pearson's Chi-squared test with Yates' continuity correction	grp_healthy	unhealthy-healthy	0.992537	0.954955	Catalyzes the reversible transfer of the terminal phosphate of ATP to form a long-chain polyphosphate (polyP)	2.7.4.1	ko:K00937	-
Bifidobacterium longum	COG1022@1|root,COG1022@2|Bacteria,2GIXQ@201174|Actinobacteria,4CZZP@85004|Bifidobacteriales	2.35364761783794	0.85594	Pearson's Chi-squared test with Yates' continuity correction	grp_healthy	unhealthy-healthy	0.947761	0.990991	AMP-binding enzyme	6.2.1.3	ko:K01897	-
Bifidobacterium longum	COG1053@1|root,COG1053@2|Bacteria,2GJ45@201174|Actinobacteria,4CYT5@85004|Bifidobacteriales	2.1885559410344	0.85594	Pearson's Chi-squared test with Yates' continuity correction	grp_healthy	unhealthy-healthy	0.992537	0.954955	Succinate dehydrogenase flavoprotein subunit	1.3.5.1,1.3.5.4,1.4.3.16	ko:K00239,ko:K00278	-
Bifidobacterium longum	COG1113@1|root,COG1113@2|Bacteria,2GJ0X@201174|Actinobacteria,4CZ4X@85004|Bifidobacteriales	2.23351085568822	0.85594	Pearson's Chi-squared test with Yates' continuity correction	grp_healthy	unhealthy-healthy	0.970149	0.918919	aromatic amino acid transport protein AroP K03293	-	ko:K03293,ko:K11732	-
Bifidobacterium longum	COG1132@1|root,COG1132@2|Bacteria,2GITR@201174|Actinobacteria,4CZPJ@85004|Bifidobacteriales	2.36946844689382	0.85594	Pearson's Chi-squared test with Yates' continuity correction	grp_healthy	unhealthy-healthy	0.932836	0.981982	ABC transporter transmembrane region	-	ko:K06147	-
Bifidobacterium longum	COG1132@1|root,COG1132@2|Bacteria,2GITR@201174|Actinobacteria,4CZTU@85004|Bifidobacteriales	2.35364761783794	0.85594	Pearson's Chi-squared test with Yates' continuity correction	grp_healthy	unhealthy-healthy	0.947761	0.990991	ABC transporter transmembrane region	-	ko:K06147	-
Bifidobacterium longum	COG1136@1|root,COG1136@2|Bacteria,2IAY5@201174|Actinobacteria,4D0ZP@85004|Bifidobacteriales	2.1885559410344	0.85594	Pearson's Chi-squared test with Yates' continuity correction	grp_healthy	unhealthy-healthy	0.00746269	0.045045	ABC transporter	-	ko:K02003	-
Bifidobacterium longum	COG1175@1|root,COG1175@2|Bacteria,1TREE@1239|Firmicutes,24B75@186801|Clostridia,36HHS@31979|Clostridiaceae	2.1885559410344	0.85594	Pearson's Chi-squared test with Yates' continuity correction	grp_healthy	unhealthy-healthy	0.00746269	0.045045	PFAM Binding-protein-dependent transport system inner membrane component	-	ko:K02025	-
Bifidobacterium longum	COG1260@1|root,COG1260@2|Bacteria,2GKHB@201174|Actinobacteria,4D02Z@85004|Bifidobacteriales	2.35364761783794	0.85594	Pearson's Chi-squared test with Yates' continuity correction	grp_healthy	unhealthy-healthy	0.0522388	0.00900901	Myo-inositol-1-phosphate synthase	5.5.1.4	ko:K01858	-
Bifidobacterium longum	COG1293@1|root,COG1293@2|Bacteria,2I8KV@201174|Actinobacteria,4CZQB@85004|Bifidobacteriales	2.40344501174342	0.85594	Pearson's Chi-squared test with Yates' continuity correction	grp_healthy	unhealthy-healthy	0.0746269	0.144144	RNA-binding protein homologous to eukaryotic snRNP	-	-	-
Bifidobacterium longum	COG1301@1|root,COG1301@2|Bacteria,2GK6U@201174|Actinobacteria,4D301@85004|Bifidobacteriales	2.1885559410344	0.85594	Pearson's Chi-squared test with Yates' continuity correction	grp_healthy	unhealthy-healthy	0.00746269	0.045045	Sodium:dicarboxylate symporter family	-	ko:K06956	-
Bifidobacterium longum	COG1409@1|root,COG1409@2|Bacteria,2HRDZ@201174|Actinobacteria,4CYQR@85004|Bifidobacteriales	2.1885559410344	0.85594	Pearson's Chi-squared test with Yates' continuity correction	grp_healthy	unhealthy-healthy	0.992537	0.954955	Calcineurin-like phosphoesterase	-	-	-
Bifidobacterium longum	COG1438@1|root,COG1438@2|Bacteria,2GKA5@201174|Actinobacteria,4D0VM@85004|Bifidobacteriales	2.35364761783794	0.85594	Pearson's Chi-squared test with Yates' continuity correction	grp_healthy	unhealthy-healthy	0.947761	0.990991	Regulates arginine biosynthesis genes	-	ko:K03402	-
Bifidobacterium longum	COG1473@1|root,COG1473@2|Bacteria,2GK05@201174|Actinobacteria,4D053@85004|Bifidobacteriales	2.1885559410344	0.85594	Pearson's Chi-squared test with Yates' continuity correction	grp_healthy	unhealthy-healthy	0.00746269	0.045045	Peptidase dimerisation domain	-	ko:K01436	-
Bifidobacterium longum	COG1501@1|root,COG1501@2|Bacteria,2GP4V@201174|Actinobacteria,4D005@85004|Bifidobacteriales	2.1885559410344	0.85594	Pearson's Chi-squared test with Yates' continuity correction	grp_healthy	unhealthy-healthy	0.992537	0.954955	Belongs to the glycosyl hydrolase 31 family	-	-	-
Bifidobacterium longum	COG1576@1|root,COG1576@2|Bacteria,2IJE0@201174|Actinobacteria,4D0P5@85004|Bifidobacteriales	2.1885559410344	0.85594	Pearson's Chi-squared test with Yates' continuity correction	grp_healthy	unhealthy-healthy	0.992537	0.954955	Specifically methylates the pseudouridine at position 1915 (m3Psi1915) in 23S rRNA	2.1.1.177	ko:K00783	-
Bifidobacterium longum	COG1653@1|root,COG1653@2|Bacteria,1TS64@1239|Firmicutes,249GC@186801|Clostridia,36DXR@31979|Clostridiaceae	2.1885559410344	0.85594	Pearson's Chi-squared test with Yates' continuity correction	grp_healthy	unhealthy-healthy	0.00746269	0.045045	Extracellular solute-binding protein	-	ko:K02027	-
Bifidobacterium longum	COG1837@1|root,COG1837@2|Bacteria,2IQ4C@201174|Actinobacteria,4D16Z@85004|Bifidobacteriales	2.1885559410344	0.85594	Pearson's Chi-squared test with Yates' continuity correction	grp_healthy	unhealthy-healthy	0.992537	0.954955	Belongs to the UPF0109 family	-	ko:K06960	-
Bifidobacterium longum	COG1874@1|root,COG1874@2|Bacteria,2GMDT@201174|Actinobacteria,4CZ6K@85004|Bifidobacteriales	2.22441636982449	0.85594	Pearson's Chi-squared test with Yates' continuity correction	grp_healthy	unhealthy-healthy	0.104478	0.045045	Beta-galactosidase trimerisation domain	3.2.1.23	ko:K12308	-
Bifidobacterium longum	COG2042@1|root,COG3376@2|Bacteria,1TSSI@1239|Firmicutes,4HEUV@91061|Bacilli	2.1885559410344	0.85594	Pearson's Chi-squared test with Yates' continuity correction	grp_healthy	unhealthy-healthy	0.00746269	0.045045	Belongs to the NiCoT transporter (TC 2.A.52) family	-	ko:K07241	-
Bifidobacterium longum	COG2176@1|root,COG2176@2|Bacteria,2I2FU@201174|Actinobacteria,4D10C@85004|Bifidobacteriales	2.1885559410344	0.85594	Pearson's Chi-squared test with Yates' continuity correction	grp_healthy	unhealthy-healthy	0.992537	0.954955	Exonuclease, DNA polymerase III, epsilon subunit family	2.7.7.7	ko:K02342	-
Bifidobacterium longum	COG2244@1|root,COG2244@2|Bacteria,2I92W@201174|Actinobacteria,4D06Y@85004|Bifidobacteriales	2.23351085568822	0.85594	Pearson's Chi-squared test with Yates' continuity correction	grp_healthy	unhealthy-healthy	0.0298507	0.0810811	polysaccharide biosynthetic process	-	-	-
Bifidobacterium longum	COG2273@1|root,COG3533@1|root,COG3757@1|root,COG2273@2|Bacteria,COG3533@2|Bacteria,COG3757@2|Bacteria,2I2GQ@201174|Actinobacteria,4D08Z@85004|Bifidobacteriales	2.35364761783794	0.85594	Pearson's Chi-squared test with Yates' continuity correction	grp_healthy	unhealthy-healthy	0.0522388	0.00900901	Glycosyl hydrolases family 25	-	-	-
Bifidobacterium longum	COG2331@1|root,COG2331@2|Bacteria,2IQHE@201174|Actinobacteria,4D1ES@85004|Bifidobacteriales	2.23351085568822	0.85594	Pearson's Chi-squared test with Yates' continuity correction	grp_healthy	unhealthy-healthy	0.970149	0.918919	Putative regulatory protein	-	-	-
Bifidobacterium longum	COG2755@1|root,COG2755@2|Bacteria,2IDIX@201174|Actinobacteria	2.1885559410344	0.85594	Pearson's Chi-squared test with Yates' continuity correction	grp_healthy	unhealthy-healthy	0.00746269	0.045045	GDSL-like Lipase/Acylhydrolase family	-	-	-
Bifidobacterium longum	COG2755@1|root,COG2755@2|Bacteria,4NE58@976|Bacteroidetes,1FJCB@1100069|Bacteroidetes Order II. Incertae sedis	2.35364761783794	0.85594	Pearson's Chi-squared test with Yates' continuity correction	grp_healthy	unhealthy-healthy	0.0522388	0.00900901	GDSL-like Lipase/Acylhydrolase family	3.1.1.5	ko:K10804	-
Bifidobacterium longum	COG2852@1|root,COG2852@2|Bacteria,2IGTN@201174|Actinobacteria,4D0W9@85004|Bifidobacteriales	2.23351085568822	0.85594	Pearson's Chi-squared test with Yates' continuity correction	grp_healthy	unhealthy-healthy	0.0298507	0.0810811	Protein conserved in bacteria	-	-	-
Bifidobacterium longum	COG2944@1|root,COG2944@2|Bacteria,2GYQ6@201174|Actinobacteria,4D1PY@85004|Bifidobacteriales	2.1885559410344	0.85594	Pearson's Chi-squared test with Yates' continuity correction	grp_healthy	unhealthy-healthy	0.00746269	0.045045	sequence-specific DNA binding	-	-	-
Bifidobacterium longum	COG3064@1|root,COG5434@1|root,COG3064@2|Bacteria,COG5434@2|Bacteria,2I2HT@201174|Actinobacteria,4D0IE@85004|Bifidobacteriales	2.34465652512347	0.85594	Pearson's Chi-squared test with Yates' continuity correction	grp_healthy	unhealthy-healthy	0.149254	0.234234	Parallel beta-helix repeats	-	-	-
Bifidobacterium longum	COG3077@1|root,COG3077@2|Bacteria,2HW46@201174|Actinobacteria,4CXZ5@84998|Coriobacteriia	2.1885559410344	0.85594	Pearson's Chi-squared test with Yates' continuity correction	grp_healthy	unhealthy-healthy	0.00746269	0.045045	RelB antitoxin	-	-	-
Bifidobacterium longum	COG3119@1|root,COG3119@2|Bacteria,2GJ8H@201174|Actinobacteria,4D246@85004|Bifidobacteriales	2.1885559410344	0.85594	Pearson's Chi-squared test with Yates' continuity correction	grp_healthy	unhealthy-healthy	0.00746269	0.045045	Domain of unknown function (DUF4976)	-	-	-
Bifidobacterium longum	COG3534@1|root,COG3534@2|Bacteria,2GMAK@201174|Actinobacteria,4CYXS@85004|Bifidobacteriales	2.1885559410344	0.85594	Pearson's Chi-squared test with Yates' continuity correction	grp_healthy	unhealthy-healthy	0.992537	0.954955	arabinose metabolic process	3.2.1.55	ko:K01209	GH51
Bifidobacterium longum	COG3663@1|root,COG3663@2|Bacteria,2GNS5@201174|Actinobacteria,4D132@85004|Bifidobacteriales	2.1885559410344	0.85594	Pearson's Chi-squared test with Yates' continuity correction	grp_healthy	unhealthy-healthy	0.00746269	0.045045	Uracil DNA glycosylase superfamily	3.2.2.28	ko:K03649	-
Bifidobacterium longum	COG3669@1|root,COG3669@2|Bacteria,2HUEI@201174|Actinobacteria,4FRB2@85023|Microbacteriaceae	2.1885559410344	0.85594	Pearson's Chi-squared test with Yates' continuity correction	grp_healthy	unhealthy-healthy	0.00746269	0.045045	Alpha-L-fucosidase	3.2.1.51	ko:K01206	GH29
Bifidobacterium longum	COG3842@1|root,COG3842@2|Bacteria,1TP2M@1239|Firmicutes,247JR@186801|Clostridia,36DYU@31979|Clostridiaceae	2.1885559410344	0.85594	Pearson's Chi-squared test with Yates' continuity correction	grp_healthy	unhealthy-healthy	0.00746269	0.045045	Belongs to the ABC transporter superfamily	-	ko:K10112,ko:K17240	-
Bifidobacterium longum	COG4585@1|root,COG4585@2|Bacteria,2GJEG@201174|Actinobacteria	2.1885559410344	0.85594	Pearson's Chi-squared test with Yates' continuity correction	grp_healthy	unhealthy-healthy	0.00746269	0.045045	Histidine kinase	-	-	-
Bifidobacterium longum	COG4626@1|root,COG4626@2|Bacteria,2GNSB@201174|Actinobacteria,4D0MR@85004|Bifidobacteriales	2.36744093937462	0.85594	Pearson's Chi-squared test with Yates' continuity correction	grp_healthy	unhealthy-healthy	0.0820896	0.153153	Terminase	-	-	-
Bifidobacterium longum	COG4652@1|root,COG4652@2|Bacteria	2.1885559410344	0.85594	Pearson's Chi-squared test with Yates' continuity correction	grp_healthy	unhealthy-healthy	0.00746269	0.045045	-	-	ko:K02004	-
Bifidobacterium longum	COG5512@1|root,COG5512@2|Bacteria,2GNQ4@201174|Actinobacteria,4D157@85004|Bifidobacteriales	2.36946844689382	0.85594	Pearson's Chi-squared test with Yates' continuity correction	grp_healthy	unhealthy-healthy	0.0671642	0.018018	Protein of unknown function (DUF721)	-	-	-
Bifidobacterium longum	COG3012@1|root,COG3012@2|Bacteria,2I5YJ@201174|Actinobacteria,4D17C@85004|Bifidobacteriales	2.16580416805514	0.867203	Pearson's Chi-squared test with Yates' continuity correction	grp_healthy	unhealthy-healthy	0.298507	0.396396	Plasmid pRiA4b ORF-3-like protein	-	-	-
Bifidobacterium longum	COG0433@1|root,COG0433@2|Bacteria,1TQPR@1239|Firmicutes,249UU@186801|Clostridia	2.13539311020654	0.883039	Pearson's Chi-squared test with Yates' continuity correction	grp_healthy	unhealthy-healthy	0.597015	0.495495	Domain of unknown function DUF87	-	-	-
Bifidobacterium longum	2A54I@1|root,30TT6@2|Bacteria,2IETW@201174|Actinobacteria,4CZX3@85004|Bifidobacteriales	2.09551598158834	0.888123	Pearson's Chi-squared test with Yates' continuity correction	grp_healthy	unhealthy-healthy	0.962687	0.90991	-	-	-	-
Bifidobacterium longum	2B5FX@1|root,31YAK@2|Bacteria,2GWPK@201174|Actinobacteria,4D1P2@85004|Bifidobacteriales	2.09551598158834	0.888123	Pearson's Chi-squared test with Yates' continuity correction	grp_healthy	unhealthy-healthy	0.0373134	0.0900901	-	-	-	-
Bifidobacterium longum	2DB8S@1|root,2Z7SU@2|Bacteria,2IC6Z@201174|Actinobacteria,4D099@85004|Bifidobacteriales	2.09551598158834	0.888123	Pearson's Chi-squared test with Yates' continuity correction	grp_healthy	unhealthy-healthy	0.0373134	0.0900901	-	-	-	-
Bifidobacterium longum	2DSXT@1|root,32UTZ@2|Bacteria,2GKR7@201174|Actinobacteria,4CZBW@85004|Bifidobacteriales	2.09551598158834	0.888123	Pearson's Chi-squared test with Yates' continuity correction	grp_healthy	unhealthy-healthy	0.962687	0.90991	-	-	-	-
Bifidobacterium longum	COG0242@1|root,COG0242@2|Bacteria,2IJQ5@201174|Actinobacteria,4D14S@85004|Bifidobacteriales	2.09551598158834	0.888123	Pearson's Chi-squared test with Yates' continuity correction	grp_healthy	unhealthy-healthy	0.962687	0.90991	Removes the formyl group from the N-terminal Met of newly synthesized proteins	3.5.1.88	ko:K01462	-
Bifidobacterium longum	COG0438@1|root,COG0438@2|Bacteria,2GM53@201174|Actinobacteria,4D0F1@85004|Bifidobacteriales	2.12138995275244	0.888123	Pearson's Chi-squared test with Yates' continuity correction	grp_healthy	unhealthy-healthy	0.126866	0.0630631	Glycosyl transferase 4-like domain	-	-	-
Bifidobacterium longum	COG0708@1|root,COG0708@2|Bacteria,2GKIS@201174|Actinobacteria,4CYVB@85004|Bifidobacteriales	2.09551598158834	0.888123	Pearson's Chi-squared test with Yates' continuity correction	grp_healthy	unhealthy-healthy	0.962687	0.90991	Endonuclease/Exonuclease/phosphatase family	3.1.11.2	ko:K01142	-
Bifidobacterium longum	COG1143@1|root,COG1143@2|Bacteria,2I42G@201174|Actinobacteria,4D2WE@85004|Bifidobacteriales	2.09551598158834	0.888123	Pearson's Chi-squared test with Yates' continuity correction	grp_healthy	unhealthy-healthy	0.0373134	0.0900901	Polysaccharide pyruvyl transferase	-	-	-
Bifidobacterium longum	COG1403@1|root,COG1403@2|Bacteria,2GQKB@201174|Actinobacteria,4D1JQ@85004|Bifidobacteriales	2.11895341093102	0.888123	Pearson's Chi-squared test with Yates' continuity correction	grp_healthy	unhealthy-healthy	0.216418	0.306306	HNH endonuclease	-	-	-
Bifidobacterium longum	COG1566@1|root,COG1566@2|Bacteria,2I2G9@201174|Actinobacteria,4CZ5W@85004|Bifidobacteriales	2.09551598158834	0.888123	Pearson's Chi-squared test with Yates' continuity correction	grp_healthy	unhealthy-healthy	0.962687	0.90991	DivIVA protein	-	-	-
Bifidobacterium longum	COG4106@1|root,COG4106@2|Bacteria,2GJMG@201174|Actinobacteria,4CZKQ@85004|Bifidobacteriales	2.11129135826295	0.888123	Pearson's Chi-squared test with Yates' continuity correction	grp_healthy	unhealthy-healthy	0.634328	0.72973	Methyltransferase domain	2.1.1.144	ko:K00598	-
Bifidobacterium longum	COG5573@1|root,COG5573@2|Bacteria,2INXT@201174|Actinobacteria,4D138@85004|Bifidobacteriales	2.09551598158834	0.888123	Pearson's Chi-squared test with Yates' continuity correction	grp_healthy	unhealthy-healthy	0.0373134	0.0900901	PIN domain	-	-	-
Bifidobacterium longum	COG0441@1|root,COG0441@2|Bacteria,2GKTC@201174|Actinobacteria,4CZD3@85004|Bifidobacteriales	2.08991803231006	0.888406	Pearson's Chi-squared test with Yates' continuity correction	grp_healthy	unhealthy-healthy	0.850746	0.918919	Catalyzes the attachment of threonine to tRNA(Thr) in a two-step reaction L-threonine is first activated by ATP to form Thr-AMP and then transferred to the acceptor end of tRNA(Thr)	6.1.1.3	ko:K01868	-
Bifidobacterium longum	COG0563@1|root,COG0563@2|Bacteria,2GJ7T@201174|Actinobacteria,4CZ7Z@85004|Bifidobacteriales	2.08991803231006	0.888406	Pearson's Chi-squared test with Yates' continuity correction	grp_healthy	unhealthy-healthy	0.850746	0.918919	Catalyzes the reversible transfer of the terminal phosphate group between ATP and AMP. Plays an important role in cellular energy homeostasis and in adenine nucleotide metabolism	2.7.4.3	ko:K00939	-
Bifidobacterium longum	28ITE@1|root,2Z8SB@2|Bacteria,2IC2S@201174|Actinobacteria	1.77241456795392	0.897794	Pearson's Chi-squared test with Yates' continuity correction	grp_healthy	unhealthy-healthy	0	0.027027	-	-	-	-
Bifidobacterium longum	290DA@1|root,2ZN2Q@2|Bacteria,2IG4N@201174|Actinobacteria,4D0Q5@85004|Bifidobacteriales	1.77241456795392	0.897794	Pearson's Chi-squared test with Yates' continuity correction	grp_healthy	unhealthy-healthy	0	0.027027	-	-	-	-
Bifidobacterium longum	29FVB@1|root,302T0@2|Bacteria,1UUMC@1239|Firmicutes,2574N@186801|Clostridia,36TZE@31979|Clostridiaceae	1.77241456795392	0.897794	Pearson's Chi-squared test with Yates' continuity correction	grp_healthy	unhealthy-healthy	0	0.027027	-	-	-	-
Bifidobacterium longum	29ZAV@1|root,30M99@2|Bacteria,2HZQ5@201174|Actinobacteria,4D17Y@85004|Bifidobacteriales	1.76613227807916	0.897794	Pearson's Chi-squared test with Yates' continuity correction	grp_healthy	unhealthy-healthy	0.0298507	0	Protein of unknown function (DUF2786)	-	-	-
Bifidobacterium longum	2A1D0@1|root,30PK1@2|Bacteria	1.83430270141197	0.897794	Pearson's Chi-squared test with Yates' continuity correction	grp_healthy	unhealthy-healthy	0.0149254	0.0540541	-	-	-	-
Bifidobacterium longum	2AHAX@1|root,317M8@2|Bacteria,2IPJ5@201174|Actinobacteria,4D11M@85004|Bifidobacteriales	1.76613227807916	0.897794	Pearson's Chi-squared test with Yates' continuity correction	grp_healthy	unhealthy-healthy	0.970149	1	-	-	-	-
Bifidobacterium longum	2ASX6@1|root,31ICR@2|Bacteria,2IHV1@201174|Actinobacteria,4D0WZ@85004|Bifidobacteriales	1.76613227807916	0.897794	Pearson's Chi-squared test with Yates' continuity correction	grp_healthy	unhealthy-healthy	0.0298507	0	Psort location Cytoplasmic, score 8.87	-	-	-
Bifidobacterium longum	2AXAE@1|root,31P9H@2|Bacteria,2IQKC@201174|Actinobacteria,4D18B@85004|Bifidobacteriales	1.92555521417948	0.897794	Pearson's Chi-squared test with Yates' continuity correction	grp_healthy	unhealthy-healthy	0.947761	0.891892	-	-	-	-
Bifidobacterium longum	2AYR2@1|root,31QW0@2|Bacteria,2ISRM@201174|Actinobacteria,4D1MV@85004|Bifidobacteriales	1.76613227807916	0.897794	Pearson's Chi-squared test with Yates' continuity correction	grp_healthy	unhealthy-healthy	0.0298507	0	-	-	-	-
Bifidobacterium longum	2B27F@1|root,31UQW@2|Bacteria,2GUB7@201174|Actinobacteria,4D1KK@85004|Bifidobacteriales	1.76613227807916	0.897794	Pearson's Chi-squared test with Yates' continuity correction	grp_healthy	unhealthy-healthy	0.0298507	0	-	-	-	-
Bifidobacterium longum	2B4WM@1|root,31XPC@2|Bacteria,2GZCV@201174|Actinobacteria,4D1TG@85004|Bifidobacteriales	1.79324951463399	0.897794	Pearson's Chi-squared test with Yates' continuity correction	grp_healthy	unhealthy-healthy	0.91791	0.855856	-	-	-	-
Bifidobacterium longum	2B57U@1|root,31Y1S@2|Bacteria,2H02C@201174|Actinobacteria,4FQQ5@85023|Microbacteriaceae	1.90973010090314	0.897794	Pearson's Chi-squared test with Yates' continuity correction	grp_healthy	unhealthy-healthy	0.11194	0.0540541	-	-	-	-
Bifidobacterium longum	2B5EM@1|root,31Y95@2|Bacteria,2GSKE@201174|Actinobacteria,4D1HE@85004|Bifidobacteriales	1.76613227807916	0.897794	Pearson's Chi-squared test with Yates' continuity correction	grp_healthy	unhealthy-healthy	0.0298507	0	-	-	-	-
Bifidobacterium longum	2B5QH@1|root,31YK2@2|Bacteria,2I00Z@201174|Actinobacteria,4D2K0@85004|Bifidobacteriales	1.79324951463399	0.897794	Pearson's Chi-squared test with Yates' continuity correction	grp_healthy	unhealthy-healthy	0.0820896	0.144144	-	-	-	-
Bifidobacterium longum	2BF8M@1|root,3291E@2|Bacteria,2ISD8@201174|Actinobacteria,4D1CR@85004|Bifidobacteriales	1.76613227807916	0.897794	Pearson's Chi-squared test with Yates' continuity correction	grp_healthy	unhealthy-healthy	0.0298507	0	-	-	-	-
Bifidobacterium longum	2BK5H@1|root,32EJ4@2|Bacteria,2HBVM@201174|Actinobacteria,4D2NH@85004|Bifidobacteriales	1.79386578068317	0.897794	Pearson's Chi-squared test with Yates' continuity correction	grp_healthy	unhealthy-healthy	0.119403	0.189189	-	-	-	-
Bifidobacterium longum	2BPBC@1|root,32I3A@2|Bacteria,2IDK5@201174|Actinobacteria,4D0AN@85004|Bifidobacteriales	1.77241456795392	0.897794	Pearson's Chi-squared test with Yates' continuity correction	grp_healthy	unhealthy-healthy	0	0.027027	-	-	-	-
Bifidobacterium longum	2CBMG@1|root,32GZE@2|Bacteria,2ID8Y@201174|Actinobacteria,4D0G8@85004|Bifidobacteriales	1.76613227807916	0.897794	Pearson's Chi-squared test with Yates' continuity correction	grp_healthy	unhealthy-healthy	0.0298507	0	-	-	-	-
Bifidobacterium longum	2DEKP@1|root,2ZNCE@2|Bacteria,2GWQJ@201174|Actinobacteria,4D1NS@85004|Bifidobacteriales	1.86763759084092	0.897794	Pearson's Chi-squared test with Yates' continuity correction	grp_healthy	unhealthy-healthy	0.134328	0.0720721	-	-	-	-
Bifidobacterium longum	2DHZF@1|root,301H4@2|Bacteria,2HDFZ@201174|Actinobacteria,4D2KW@85004|Bifidobacteriales	1.87223676339251	0.897794	Pearson's Chi-squared test with Yates' continuity correction	grp_healthy	unhealthy-healthy	0.0746269	0.027027	-	-	-	-
Bifidobacterium longum	2DM1N@1|root,31BIG@2|Bacteria,2IRH6@201174|Actinobacteria	1.87369826683026	0.897794	Pearson's Chi-squared test with Yates' continuity correction	grp_healthy	unhealthy-healthy	0.0597015	0.117117	-	-	-	-
Bifidobacterium longum	2DMIE@1|root,32RSG@2|Bacteria,2IQCG@201174|Actinobacteria,40A9Z@622450|Actinopolysporales	1.77241456795392	0.897794	Pearson's Chi-squared test with Yates' continuity correction	grp_healthy	unhealthy-healthy	0	0.027027	Transcription factor WhiB	-	ko:K18955	-
Bifidobacterium longum	2DN37@1|root,32V99@2|Bacteria,2IQQQ@201174|Actinobacteria,4D19S@85004|Bifidobacteriales	1.77241456795392	0.897794	Pearson's Chi-squared test with Yates' continuity correction	grp_healthy	unhealthy-healthy	0	0.027027	-	-	-	-
Bifidobacterium longum	2DRCI@1|root,33B7V@2|Bacteria,2GPSH@201174|Actinobacteria,4D1E1@85004|Bifidobacteriales	1.90973010090314	0.897794	Pearson's Chi-squared test with Yates' continuity correction	grp_healthy	unhealthy-healthy	0.11194	0.0540541	SPP1 phage holin	-	-	-
Bifidobacterium longum	2DRP6@1|root,33CG2@2|Bacteria,2I8NT@201174|Actinobacteria,4D0XY@85004|Bifidobacteriales	1.76613227807916	0.897794	Pearson's Chi-squared test with Yates' continuity correction	grp_healthy	unhealthy-healthy	0.0298507	0	-	-	-	-
Bifidobacterium longum	2DVCN@1|root,33VAZ@2|Bacteria,2H9I5@201174|Actinobacteria,4D2EP@85004|Bifidobacteriales	1.76613227807916	0.897794	Pearson's Chi-squared test with Yates' continuity correction	grp_healthy	unhealthy-healthy	0.0298507	0	-	-	-	-
Bifidobacterium longum	2EAM6@1|root,307HA@2|Bacteria,1UECV@1239|Firmicutes,24W08@186801|Clostridia	1.76613227807916	0.897794	Pearson's Chi-squared test with Yates' continuity correction	grp_healthy	unhealthy-healthy	0.0298507	0	-	-	-	-
Bifidobacterium longum	2ECPY@1|root,336MN@2|Bacteria,2GR5C@201174|Actinobacteria	1.83643679172973	0.897794	Pearson's Chi-squared test with Yates' continuity correction	grp_healthy	unhealthy-healthy	0.0671642	0.126126	-	-	-	-
Bifidobacterium longum	2EDR0@1|root,337KK@2|Bacteria,2GM9U@201174|Actinobacteria,4D0B2@85004|Bifidobacteriales	1.77241456795392	0.897794	Pearson's Chi-squared test with Yates' continuity correction	grp_healthy	unhealthy-healthy	0	0.027027	-	-	ko:K20461	-
Bifidobacterium longum	2EGYA@1|root,32NZ4@2|Bacteria,2IR7A@201174|Actinobacteria,4D1DV@85004|Bifidobacteriales	1.76613227807916	0.897794	Pearson's Chi-squared test with Yates' continuity correction	grp_healthy	unhealthy-healthy	0.0298507	0	-	-	-	-
Bifidobacterium longum	2EIFD@1|root,33C6R@2|Bacteria,2ICFX@201174|Actinobacteria,4D0JQ@85004|Bifidobacteriales	1.77241456795392	0.897794	Pearson's Chi-squared test with Yates' continuity correction	grp_healthy	unhealthy-healthy	0	0.027027	ABC-2 family transporter protein	-	ko:K20460	-
Bifidobacterium longum	2EUTA@1|root,320NU@2|Bacteria,2H4F7@201174|Actinobacteria,4D26P@85004|Bifidobacteriales	1.76613227807916	0.897794	Pearson's Chi-squared test with Yates' continuity correction	grp_healthy	unhealthy-healthy	0.0298507	0	Domain of unknown function (DUF4417)	-	-	-
Bifidobacterium longum	2EVGH@1|root,33NWW@2|Bacteria,2I7DB@201174|Actinobacteria,4D0DU@85004|Bifidobacteriales	1.87223676339251	0.897794	Pearson's Chi-squared test with Yates' continuity correction	grp_healthy	unhealthy-healthy	0.0746269	0.027027	-	-	-	-
Bifidobacterium longum	2F769@1|root,33ZMP@2|Bacteria,2IFMJ@201174|Actinobacteria,4D0UD@85004|Bifidobacteriales	1.76613227807916	0.897794	Pearson's Chi-squared test with Yates' continuity correction	grp_healthy	unhealthy-healthy	0.0298507	0	-	-	-	-
Bifidobacterium longum	2F86X@1|root,340K7@2|Bacteria	1.76613227807916	0.897794	Pearson's Chi-squared test with Yates' continuity correction	grp_healthy	unhealthy-healthy	0.0298507	0	-	-	-	-
Bifidobacterium longum	4QAR7@10239|Viruses,4QUW5@35237|dsDNA viruses no RNA stage,4QPKJ@28883|Caudovirales,4QKQ3@10699|Siphoviridae	1.87369826683026	0.897794	Pearson's Chi-squared test with Yates' continuity correction	grp_healthy	unhealthy-healthy	0.0597015	0.117117	Phage portal protein, SPP1 Gp6-like	-	-	-
Bifidobacterium longum	COG0008@1|root,COG0008@2|Bacteria,2GKMT@201174|Actinobacteria,4CYRY@85004|Bifidobacteriales	1.83430270141197	0.897794	Pearson's Chi-squared test with Yates' continuity correction	grp_healthy	unhealthy-healthy	0.985075	0.945946	Belongs to the class-I aminoacyl-tRNA synthetase family	6.1.1.17	ko:K01885	-
Bifidobacterium longum	COG0039@1|root,COG0039@2|Bacteria,2GN5S@201174|Actinobacteria,4CYWK@85004|Bifidobacteriales	1.76613227807916	0.897794	Pearson's Chi-squared test with Yates' continuity correction	grp_healthy	unhealthy-healthy	0.970149	1	Belongs to the LDH MDH superfamily. LDH family	1.1.1.27,1.1.1.37	ko:K00016,ko:K00024	-
Bifidobacterium longum	COG0082@1|root,COG0082@2|Bacteria,2GJJN@201174|Actinobacteria,4CZ43@85004|Bifidobacteriales	1.77241456795392	0.897794	Pearson's Chi-squared test with Yates' continuity correction	grp_healthy	unhealthy-healthy	1	0.972973	Catalyzes the anti-1,4-elimination of the C-3 phosphate and the C-6 proR hydrogen from 5-enolpyruvylshikimate-3-phosphate (EPSP) to yield chorismate, which is the branch point compound that serves as the starting substrate for the three terminal pathways of aromatic amino acid biosynthesis. This reaction introduces a second double bond into the aromatic ring system	4.2.3.5	ko:K01736	-
Bifidobacterium longum	COG0107@1|root,COG0107@2|Bacteria,2GIRP@201174|Actinobacteria,4CZ8Z@85004|Bifidobacteriales	1.90973010090314	0.897794	Pearson's Chi-squared test with Yates' continuity correction	grp_healthy	unhealthy-healthy	0.88806	0.945946	IGPS catalyzes the conversion of PRFAR and glutamine to IGP, AICAR and glutamate. The HisF subunit catalyzes the cyclization activity that produces IGP and AICAR from PRFAR using the ammonia provided by the HisH subunit	4.1.3.27	ko:K01657,ko:K02500	-
Bifidobacterium longum	COG0110@1|root,COG0110@2|Bacteria,2GNUB@201174|Actinobacteria,4CZ5H@85004|Bifidobacteriales	1.78325629251227	0.897794	Pearson's Chi-squared test with Yates' continuity correction	grp_healthy	unhealthy-healthy	0.910448	0.846847	Maltose acetyltransferase	2.3.1.18,2.3.1.79	ko:K00633,ko:K00661	-
Bifidobacterium longum	COG0115@1|root,COG0115@2|Bacteria,2GN5Z@201174|Actinobacteria,4CZJG@85004|Bifidobacteriales	1.87369826683026	0.897794	Pearson's Chi-squared test with Yates' continuity correction	grp_healthy	unhealthy-healthy	0.0597015	0.117117	Amino-transferase class IV	4.1.3.38	ko:K02619	-
Bifidobacterium longum	COG0128@1|root,COG0128@2|Bacteria,2GJKX@201174|Actinobacteria,4CZBG@85004|Bifidobacteriales	1.83430270141197	0.897794	Pearson's Chi-squared test with Yates' continuity correction	grp_healthy	unhealthy-healthy	0.985075	0.945946	Catalyzes the transfer of the enolpyruvyl moiety of phosphoenolpyruvate (PEP) to the 5-hydroxyl of shikimate-3- phosphate (S3P) to produce enolpyruvyl shikimate-3-phosphate and inorganic phosphate	2.5.1.19	ko:K00800	-
Bifidobacterium longum	COG0152@1|root,COG0152@2|Bacteria,2GK3H@201174|Actinobacteria,4CZGQ@85004|Bifidobacteriales	1.76613227807916	0.897794	Pearson's Chi-squared test with Yates' continuity correction	grp_healthy	unhealthy-healthy	0.970149	1	Belongs to the SAICAR synthetase family	6.3.2.6	ko:K01923	-
Bifidobacterium longum	COG0178@1|root,COG0178@2|Bacteria,1TP0A@1239|Firmicutes,24B3G@186801|Clostridia,2PTEI@265975|Oribacterium	1.77241456795392	0.897794	Pearson's Chi-squared test with Yates' continuity correction	grp_healthy	unhealthy-healthy	0	0.027027	Psort location Cytoplasmic, score	-	ko:K03701	-
Bifidobacterium longum	COG0305@1|root,COG0305@2|Bacteria,2IHBI@201174|Actinobacteria,4D0S2@85004|Bifidobacteriales	1.77241456795392	0.897794	Pearson's Chi-squared test with Yates' continuity correction	grp_healthy	unhealthy-healthy	0	0.027027	DnaB-like helicase C terminal domain	-	-	-
Bifidobacterium longum	COG0308@1|root,COG0308@2|Bacteria,2GJJ4@201174|Actinobacteria,4CZH4@85004|Bifidobacteriales	1.76613227807916	0.897794	Pearson's Chi-squared test with Yates' continuity correction	grp_healthy	unhealthy-healthy	0.970149	1	Peptidase family M1 domain	3.4.11.2	ko:K01256,ko:K08776	-
Bifidobacterium longum	COG0310@1|root,COG0310@2|Bacteria,2GK2U@201174|Actinobacteria,4CZXC@85004|Bifidobacteriales	1.77241456795392	0.897794	Pearson's Chi-squared test with Yates' continuity correction	grp_healthy	unhealthy-healthy	0	0.027027	PDGLE domain	-	ko:K02007	-
Bifidobacterium longum	COG0366@1|root,COG1196@1|root,COG0366@2|Bacteria,COG1196@2|Bacteria,2I615@201174|Actinobacteria,4CZVH@85004|Bifidobacteriales	1.80582239119951	0.897794	Pearson's Chi-squared test with Yates' continuity correction	grp_healthy	unhealthy-healthy	0.873134	0.801802	Glycosyl hydrolase 101 beta sandwich domain	3.2.1.97	ko:K17624	GH101
Bifidobacterium longum	COG0366@1|root,COG3210@1|root,COG3507@1|root,COG0366@2|Bacteria,COG3210@2|Bacteria,COG3507@2|Bacteria,2IAM2@201174|Actinobacteria,4CZYB@85004|Bifidobacteriales	1.76613227807916	0.897794	Pearson's Chi-squared test with Yates' continuity correction	grp_healthy	unhealthy-healthy	0.0298507	0	Bacterial Ig-like domain 2	3.2.1.1	ko:K01176	GH13
Bifidobacterium longum	COG0402@1|root,COG0402@2|Bacteria,1TP43@1239|Firmicutes,4HBV3@91061|Bacilli,4B04S@81852|Enterococcaceae	1.77241456795392	0.897794	Pearson's Chi-squared test with Yates' continuity correction	grp_healthy	unhealthy-healthy	0	0.027027	Amidohydrolase family	3.5.4.3	ko:K01487	-
Bifidobacterium longum	COG0402@1|root,COG0402@2|Bacteria,2HXRT@201174|Actinobacteria,4CZYF@85004|Bifidobacteriales	1.77241456795392	0.897794	Pearson's Chi-squared test with Yates' continuity correction	grp_healthy	unhealthy-healthy	1	0.972973	Amidohydrolase family	-	-	-
Bifidobacterium longum	COG0480@1|root,COG0480@2|Bacteria,1TPQH@1239|Firmicutes,3VNV7@526524|Erysipelotrichia	1.77241456795392	0.897794	Pearson's Chi-squared test with Yates' continuity correction	grp_healthy	unhealthy-healthy	0	0.027027	Elongation factor G, domain IV	-	-	-
Bifidobacterium longum	COG0499@1|root,COG0499@2|Bacteria,2GK2Q@201174|Actinobacteria,4D0FJ@85004|Bifidobacteriales	1.77241456795392	0.897794	Pearson's Chi-squared test with Yates' continuity correction	grp_healthy	unhealthy-healthy	1	0.972973	S-adenosyl-L-homocysteine hydrolase, NAD binding domain	3.3.1.1	ko:K01251	-
Bifidobacterium longum	COG0524@1|root,COG0524@2|Bacteria,2GMD4@201174|Actinobacteria,4CZW5@85004|Bifidobacteriales	1.77241456795392	0.897794	Pearson's Chi-squared test with Yates' continuity correction	grp_healthy	unhealthy-healthy	0	0.027027	pfkB family carbohydrate kinase	2.7.1.45	ko:K00874	-
Bifidobacterium longum	COG0558@1|root,COG0558@2|Bacteria,2GM3F@201174|Actinobacteria,4CZGD@85004|Bifidobacteriales	1.76613227807916	0.897794	Pearson's Chi-squared test with Yates' continuity correction	grp_healthy	unhealthy-healthy	0.0298507	0	Belongs to the CDP-alcohol phosphatidyltransferase class-I family	2.7.8.41,2.7.8.5	ko:K00995,ko:K08744	-
Bifidobacterium longum	COG0577@1|root,COG0577@2|Bacteria,2GUAD@201174|Actinobacteria,4D15D@85004|Bifidobacteriales	1.77241456795392	0.897794	Pearson's Chi-squared test with Yates' continuity correction	grp_healthy	unhealthy-healthy	0	0.027027	FtsX-like permease family	-	ko:K02004	-
Bifidobacterium longum	COG0577@1|root,COG0577@2|Bacteria,2IA7B@201174|Actinobacteria,4CZJM@85004|Bifidobacteriales	1.96345260052125	0.897794	Pearson's Chi-squared test with Yates' continuity correction	grp_healthy	unhealthy-healthy	0.798507	0.873874	Efflux ABC transporter, permease protein	-	ko:K02004	-
Bifidobacterium longum	COG0584@1|root,COG0584@2|Bacteria,2INE1@201174|Actinobacteria	1.83430270141197	0.897794	Pearson's Chi-squared test with Yates' continuity correction	grp_healthy	unhealthy-healthy	0.0149254	0.0540541	Domain of unknown function	-	-	-
Bifidobacterium longum	COG0601@1|root,COG0601@2|Bacteria,2GK0Z@201174|Actinobacteria,4D2RG@85004|Bifidobacteriales	1.83430270141197	0.897794	Pearson's Chi-squared test with Yates' continuity correction	grp_healthy	unhealthy-healthy	0.0149254	0.0540541	Binding-protein-dependent transport system inner membrane component	-	ko:K02033	-
Bifidobacterium longum	COG0629@1|root,COG0629@2|Bacteria,2GMM3@201174|Actinobacteria,4D25T@85004|Bifidobacteriales	1.76613227807916	0.897794	Pearson's Chi-squared test with Yates' continuity correction	grp_healthy	unhealthy-healthy	0.0298507	0	Single-strand binding protein family	-	ko:K03111	-
Bifidobacterium longum	COG0629@1|root,COG0629@2|Bacteria,2GMM3@201174|Actinobacteria,4D26X@85004|Bifidobacteriales	1.76613227807916	0.897794	Pearson's Chi-squared test with Yates' continuity correction	grp_healthy	unhealthy-healthy	0.0298507	0	Single-strand binding protein family	-	ko:K03111	-
Bifidobacterium longum	COG0637@1|root,COG0637@2|Bacteria	1.77241456795392	0.897794	Pearson's Chi-squared test with Yates' continuity correction	grp_healthy	unhealthy-healthy	0	0.027027	phosphonoacetaldehyde hydrolase activity	5.4.2.6	ko:K01838,ko:K04844	-
Bifidobacterium longum	COG0640@1|root,COG0640@2|Bacteria,2HKZV@201174|Actinobacteria,4D646@85005|Actinomycetales	2.00303368833278	0.897794	Pearson's Chi-squared test with Yates' continuity correction	grp_healthy	unhealthy-healthy	0.522388	0.423423	helix_turn_helix, Arsenical Resistance Operon Repressor	-	-	-
Bifidobacterium longum	COG0648@1|root,COG0648@2|Bacteria,2I8IU@201174|Actinobacteria,4D0HP@85004|Bifidobacteriales	1.83430270141197	0.897794	Pearson's Chi-squared test with Yates' continuity correction	grp_healthy	unhealthy-healthy	0.0149254	0.0540541	Domain of unknown function (DUF4862)	-	-	-
Bifidobacterium longum	COG0697@1|root,COG0697@2|Bacteria,2HNPV@201174|Actinobacteria,4D04C@85004|Bifidobacteriales	1.77241456795392	0.897794	Pearson's Chi-squared test with Yates' continuity correction	grp_healthy	unhealthy-healthy	0	0.027027	EamA-like transporter family	-	-	-
Bifidobacterium longum	COG0716@1|root,COG0716@2|Bacteria,2IGVN@201174|Actinobacteria,4D194@85004|Bifidobacteriales	1.82063488612812	0.897794	Pearson's Chi-squared test with Yates' continuity correction	grp_healthy	unhealthy-healthy	0.134328	0.207207	Flavodoxin	-	-	-
Bifidobacterium longum	COG0726@1|root,COG0726@2|Bacteria,2GN6G@201174|Actinobacteria,4D08Y@85004|Bifidobacteriales	1.76613227807916	0.897794	Pearson's Chi-squared test with Yates' continuity correction	grp_healthy	unhealthy-healthy	0.0298507	0	Polysaccharide deacetylase	3.2.1.8,3.5.1.104	ko:K01181,ko:K22278	-
Bifidobacterium longum	COG0745@1|root,COG0745@2|Bacteria,2GIZB@201174|Actinobacteria,4CYPS@85004|Bifidobacteriales	1.77241456795392	0.897794	Pearson's Chi-squared test with Yates' continuity correction	grp_healthy	unhealthy-healthy	1	0.972973	Response regulator receiver domain protein	-	ko:K02483	-
Bifidobacterium longum	COG0745@1|root,COG0745@2|Bacteria,2GJE6@201174|Actinobacteria,4CZS5@85004|Bifidobacteriales	1.77241456795392	0.897794	Pearson's Chi-squared test with Yates' continuity correction	grp_healthy	unhealthy-healthy	1	0.972973	Response regulator receiver domain protein	-	-	-
Bifidobacterium longum	COG0747@1|root,COG0747@2|Bacteria,2GK4Y@201174|Actinobacteria,4CYSK@85004|Bifidobacteriales	1.83430270141197	0.897794	Pearson's Chi-squared test with Yates' continuity correction	grp_healthy	unhealthy-healthy	0.0149254	0.0540541	Bacterial extracellular solute-binding proteins, family 5 Middle	-	ko:K02035	-
Bifidobacterium longum	COG0770@1|root,COG0770@2|Bacteria,2GK0Y@201174|Actinobacteria,4CZ7U@85004|Bifidobacteriales	1.76613227807916	0.897794	Pearson's Chi-squared test with Yates' continuity correction	grp_healthy	unhealthy-healthy	0.970149	1	Involved in cell wall formation. Catalyzes the final step in the synthesis of UDP-N-acetylmuramoyl-pentapeptide, the precursor of murein	6.3.2.10	ko:K01929	-
Bifidobacterium longum	COG0827@1|root,COG1002@1|root,COG0827@2|Bacteria,COG1002@2|Bacteria,2I7VG@201174|Actinobacteria,4D058@85004|Bifidobacteriales	1.77916720581515	0.897794	Pearson's Chi-squared test with Yates' continuity correction	grp_healthy	unhealthy-healthy	0.0970149	0.162162	DNA restriction-modification system	-	-	-
Bifidobacterium longum	COG0833@1|root,COG0833@2|Bacteria,1UHNR@1239|Firmicutes,4HUT7@91061|Bacilli,3F4BG@33958|Lactobacillaceae	1.76613227807916	0.897794	Pearson's Chi-squared test with Yates' continuity correction	grp_healthy	unhealthy-healthy	0.0298507	0	amino acid	-	ko:K02205,ko:K03293,ko:K16235,ko:K16236	-
Bifidobacterium longum	COG1020@1|root,COG1506@1|root,COG1020@2|Bacteria,COG1506@2|Bacteria,2GNG5@201174|Actinobacteria	1.77241456795392	0.897794	Pearson's Chi-squared test with Yates' continuity correction	grp_healthy	unhealthy-healthy	0	0.027027	peptidase	-	-	-
Bifidobacterium longum	COG1028@1|root,COG1028@2|Bacteria,2GIX2@201174|Actinobacteria,4CZ8N@85004|Bifidobacteriales	1.76613227807916	0.897794	Pearson's Chi-squared test with Yates' continuity correction	grp_healthy	unhealthy-healthy	0.0298507	0	Enoyl-(Acyl carrier protein) reductase	1.1.1.127,1.1.1.30	ko:K00019,ko:K00065	-
Bifidobacterium longum	COG1040@1|root,COG1040@2|Bacteria,2I9PA@201174|Actinobacteria,4D11A@85004|Bifidobacteriales	1.77241456795392	0.897794	Pearson's Chi-squared test with Yates' continuity correction	grp_healthy	unhealthy-healthy	1	0.972973	Phosphoribosyl transferase domain	-	-	-
Bifidobacterium longum	COG1131@1|root,COG1131@2|Bacteria,2GRE8@201174|Actinobacteria,4CZBH@85004|Bifidobacteriales	1.92555521417948	0.897794	Pearson's Chi-squared test with Yates' continuity correction	grp_healthy	unhealthy-healthy	0.947761	0.891892	ATPases associated with a variety of cellular activities	-	ko:K01990	-
Bifidobacterium longum	COG1136@1|root,COG1136@2|Bacteria,2GJN6@201174|Actinobacteria,4D06Q@85004|Bifidobacteriales	1.83430270141197	0.897794	Pearson's Chi-squared test with Yates' continuity correction	grp_healthy	unhealthy-healthy	0.0149254	0.0540541	ATPases associated with a variety of cellular activities	-	ko:K02003	-
Bifidobacterium longum	COG1136@1|root,COG1136@2|Bacteria,2GJQV@201174|Actinobacteria,4CYT2@85004|Bifidobacteriales	1.99696041953649	0.897794	Pearson's Chi-squared test with Yates' continuity correction	grp_healthy	unhealthy-healthy	0.955224	0.900901	ABC transporter	-	ko:K02003	-
Bifidobacterium longum	COG1172@1|root,COG1172@2|Bacteria,2HB45@201174|Actinobacteria,4D0BE@85004|Bifidobacteriales	1.87369826683026	0.897794	Pearson's Chi-squared test with Yates' continuity correction	grp_healthy	unhealthy-healthy	0.940299	0.882883	Branched-chain amino acid transport system / permease component	-	ko:K02057,ko:K10440	-
Bifidobacterium longum	COG1175@1|root,COG1175@2|Bacteria,2GKJI@201174|Actinobacteria,4CZQU@85004|Bifidobacteriales	1.97253720379021	0.897794	Pearson's Chi-squared test with Yates' continuity correction	grp_healthy	unhealthy-healthy	0.589552	0.684685	Binding-protein-dependent transport system inner membrane component	-	ko:K02025,ko:K10118	-
Bifidobacterium longum	COG1177@1|root,COG1177@2|Bacteria,2GM0E@201174|Actinobacteria,4CZ2N@85004|Bifidobacteriales	2.03919164155764	0.897794	Pearson's Chi-squared test with Yates' continuity correction	grp_healthy	unhealthy-healthy	0.0895522	0.036036	Binding-protein-dependent transport system inner membrane component	-	ko:K02053	-
Bifidobacterium longum	COG1215@1|root,COG1215@2|Bacteria,2GKKV@201174|Actinobacteria,4CZEG@85004|Bifidobacteriales	1.8380186896355	0.897794	Pearson's Chi-squared test with Yates' continuity correction	grp_healthy	unhealthy-healthy	0.141791	0.216216	Glycosyl transferase family 2	-	ko:K20534	GT2
Bifidobacterium longum	COG1246@1|root,COG1246@2|Bacteria,2I61X@201174|Actinobacteria,4D2U1@85004|Bifidobacteriales	1.86763759084092	0.897794	Pearson's Chi-squared test with Yates' continuity correction	grp_healthy	unhealthy-healthy	0.865672	0.927928	Psort location Cytoplasmic, score 8.87	-	-	-
Bifidobacterium longum	COG1277@1|root,COG1277@2|Bacteria,2INE4@201174|Actinobacteria	1.77241456795392	0.897794	Pearson's Chi-squared test with Yates' continuity correction	grp_healthy	unhealthy-healthy	0	0.027027	ABC-type transport system involved in multi-copper enzyme maturation permease component	-	-	-
Bifidobacterium longum	COG1285@1|root,COG1285@2|Bacteria,2HZFV@201174|Actinobacteria,4D0AX@85004|Bifidobacteriales	1.76613227807916	0.897794	Pearson's Chi-squared test with Yates' continuity correction	grp_healthy	unhealthy-healthy	0.0298507	0	Domain of unknown function (DUF4956)	-	-	-
Bifidobacterium longum	COG1373@1|root,COG1373@2|Bacteria,2IBJT@201174|Actinobacteria,4D0DA@85004|Bifidobacteriales	1.92927647865003	0.897794	Pearson's Chi-squared test with Yates' continuity correction	grp_healthy	unhealthy-healthy	0.828358	0.747748	AAA domain	-	-	-
Bifidobacterium longum	COG1470@1|root,COG4409@1|root,COG1470@2|Bacteria,COG4409@2|Bacteria,2I0CJ@201174|Actinobacteria,4D02H@85004|Bifidobacteriales	1.83430270141197	0.897794	Pearson's Chi-squared test with Yates' continuity correction	grp_healthy	unhealthy-healthy	0.0149254	0.0540541	BNR repeat-like domain	3.2.1.18	ko:K01186	GH33
Bifidobacterium longum	COG1506@1|root,COG1506@2|Bacteria,2GJ6A@201174|Actinobacteria,4CZAE@85004|Bifidobacteriales	1.83430270141197	0.897794	Pearson's Chi-squared test with Yates' continuity correction	grp_healthy	unhealthy-healthy	0.985075	0.945946	Dipeptidyl peptidase IV (DPP IV) N-terminal region	3.4.14.5	ko:K01278	-
Bifidobacterium longum	COG1554@1|root,COG1554@2|Bacteria,2GKEV@201174|Actinobacteria,4D0DE@85004|Bifidobacteriales	1.77241456795392	0.897794	Pearson's Chi-squared test with Yates' continuity correction	grp_healthy	unhealthy-healthy	0	0.027027	Glycosyl hydrolase family 65 central catalytic domain	2.4.1.230,2.4.1.64	ko:K05342,ko:K10231	GH65
Bifidobacterium longum	COG1609@1|root,COG1609@2|Bacteria,2GJY9@201174|Actinobacteria,4D08I@85004|Bifidobacteriales	1.92555521417948	0.897794	Pearson's Chi-squared test with Yates' continuity correction	grp_healthy	unhealthy-healthy	0.947761	0.891892	helix_turn _helix lactose operon repressor	-	ko:K02529	-
Bifidobacterium longum	COG1653@1|root,COG1653@2|Bacteria,2HP0P@201174|Actinobacteria	1.83430270141197	0.897794	Pearson's Chi-squared test with Yates' continuity correction	grp_healthy	unhealthy-healthy	0.0149254	0.0540541	Bacterial extracellular solute-binding protein	-	ko:K05813	-
Bifidobacterium longum	COG1694@1|root,COG1694@2|Bacteria,2IKRC@201174|Actinobacteria,4D155@85004|Bifidobacteriales	1.82063488612812	0.897794	Pearson's Chi-squared test with Yates' continuity correction	grp_healthy	unhealthy-healthy	0.134328	0.207207	MazG-like family	-	-	-
Bifidobacterium longum	COG1725@1|root,COG1725@2|Bacteria,2IQKP@201174|Actinobacteria,4D104@85004|Bifidobacteriales	1.76613227807916	0.897794	Pearson's Chi-squared test with Yates' continuity correction	grp_healthy	unhealthy-healthy	0.0298507	0	helix_turn_helix gluconate operon transcriptional repressor	-	-	-
Bifidobacterium longum	COG1757@1|root,COG1757@2|Bacteria,2I8CQ@201174|Actinobacteria,4CZ4U@85004|Bifidobacteriales	1.83430270141197	0.897794	Pearson's Chi-squared test with Yates' continuity correction	grp_healthy	unhealthy-healthy	0.985075	0.945946	Na H antiporter family protein	-	ko:K03315	-
Bifidobacterium longum	COG1869@1|root,COG1869@2|Bacteria,2IHP8@201174|Actinobacteria,4D0WH@85004|Bifidobacteriales	1.77241456795392	0.897794	Pearson's Chi-squared test with Yates' continuity correction	grp_healthy	unhealthy-healthy	0	0.027027	RbsD / FucU transport protein family	5.4.99.62	ko:K06726	-
Bifidobacterium longum	COG1918@1|root,COG1918@2|Bacteria,2GS42@201174|Actinobacteria,4D1FW@85004|Bifidobacteriales	1.77241456795392	0.897794	Pearson's Chi-squared test with Yates' continuity correction	grp_healthy	unhealthy-healthy	0	0.027027	FeoA	-	ko:K04758	-
Bifidobacterium longum	COG1940@1|root,COG1940@2|Bacteria,2GJCQ@201174|Actinobacteria,4CZF6@85004|Bifidobacteriales	1.77241456795392	0.897794	Pearson's Chi-squared test with Yates' continuity correction	grp_healthy	unhealthy-healthy	1	0.972973	ROK family	2.7.1.2	ko:K00845	-
Bifidobacterium longum	COG1940@1|root,COG1940@2|Bacteria,2GJCQ@201174|Actinobacteria,4D0EX@85004|Bifidobacteriales	1.83430270141197	0.897794	Pearson's Chi-squared test with Yates' continuity correction	grp_healthy	unhealthy-healthy	0.0149254	0.0540541	ROK family	2.7.1.2	ko:K00845	-
Bifidobacterium longum	COG1940@1|root,COG1940@2|Bacteria,2GJCQ@201174|Actinobacteria,4D52K@85005|Actinomycetales	1.77241456795392	0.897794	Pearson's Chi-squared test with Yates' continuity correction	grp_healthy	unhealthy-healthy	0	0.027027	ROK family	2.7.1.2	ko:K00845	-
Bifidobacterium longum	COG1961@1|root,COG1961@2|Bacteria,2HSUX@201174|Actinobacteria,4CZNP@85004|Bifidobacteriales	1.77241456795392	0.897794	Pearson's Chi-squared test with Yates' continuity correction	grp_healthy	unhealthy-healthy	0	0.027027	Resolvase, N terminal domain	-	-	-
Bifidobacterium longum	COG1966@1|root,COG1966@2|Bacteria,2GIYX@201174|Actinobacteria,4CZWH@85004|Bifidobacteriales	1.92555521417948	0.897794	Pearson's Chi-squared test with Yates' continuity correction	grp_healthy	unhealthy-healthy	0.947761	0.891892	5TM C-terminal transporter carbon starvation CstA	-	ko:K06200	-
Bifidobacterium longum	COG2095@1|root,COG2095@2|Bacteria,2GMCM@201174|Actinobacteria,4D0ZV@85004|Bifidobacteriales	1.77241456795392	0.897794	Pearson's Chi-squared test with Yates' continuity correction	grp_healthy	unhealthy-healthy	0	0.027027	MarC family integral membrane protein	-	ko:K05595	-
Bifidobacterium longum	COG2197@1|root,COG2197@2|Bacteria,2GPC6@201174|Actinobacteria,4D16R@85004|Bifidobacteriales	1.76613227807916	0.897794	Pearson's Chi-squared test with Yates' continuity correction	grp_healthy	unhealthy-healthy	0.0298507	0	helix_turn_helix, Lux Regulon	-	-	-
Bifidobacterium longum	COG2197@1|root,COG2197@2|Bacteria,2IBZ9@201174|Actinobacteria,4D07J@85004|Bifidobacteriales	1.90973010090314	0.897794	Pearson's Chi-squared test with Yates' continuity correction	grp_healthy	unhealthy-healthy	0.88806	0.945946	helix_turn_helix, Lux Regulon	-	-	-
Bifidobacterium longum	COG2207@1|root,COG2207@2|Bacteria,2I2FW@201174|Actinobacteria,4CYW3@85004|Bifidobacteriales	1.76613227807916	0.897794	Pearson's Chi-squared test with Yates' continuity correction	grp_healthy	unhealthy-healthy	0.0298507	0	helix_turn_helix, arabinose operon control protein	-	-	-
Bifidobacterium longum	COG2267@1|root,COG2267@2|Bacteria,2HZ9U@201174|Actinobacteria,4CZ5E@85004|Bifidobacteriales	1.83430270141197	0.897794	Pearson's Chi-squared test with Yates' continuity correction	grp_healthy	unhealthy-healthy	0.985075	0.945946	Serine aminopeptidase, S33	3.1.1.5	ko:K01048	-
Bifidobacterium longum	COG2270@1|root,COG2270@2|Bacteria,2GJCW@201174|Actinobacteria,4CZU3@85004|Bifidobacteriales	1.76613227807916	0.897794	Pearson's Chi-squared test with Yates' continuity correction	grp_healthy	unhealthy-healthy	0.970149	1	Vacuole effluxer Atg22 like	-	ko:K06902	-
Bifidobacterium longum	COG2307@1|root,COG2308@1|root,COG2307@2|Bacteria,COG2308@2|Bacteria,2GN0J@201174|Actinobacteria,4D061@85004|Bifidobacteriales	1.77241456795392	0.897794	Pearson's Chi-squared test with Yates' continuity correction	grp_healthy	unhealthy-healthy	1	0.972973	A circularly permuted ATPgrasp	-	ko:K06048	-
Bifidobacterium longum	COG2355@1|root,COG2355@2|Bacteria,2GN82@201174|Actinobacteria	1.92555521417948	0.897794	Pearson's Chi-squared test with Yates' continuity correction	grp_healthy	unhealthy-healthy	0.0522388	0.108108	Dipeptidase	3.4.13.19	ko:K01273	-
Bifidobacterium longum	COG2731@1|root,COG2731@2|Bacteria,2GQ7V@201174|Actinobacteria,4D2GP@85004|Bifidobacteriales	1.77241456795392	0.897794	Pearson's Chi-squared test with Yates' continuity correction	grp_healthy	unhealthy-healthy	0	0.027027	YhcH YjgK YiaL family protein	-	ko:K12112	-
Bifidobacterium longum	COG2801@1|root,COG2801@2|Bacteria,2GKW1@201174|Actinobacteria,4CYXY@85004|Bifidobacteriales	1.77241456795392	0.897794	Pearson's Chi-squared test with Yates' continuity correction	grp_healthy	unhealthy-healthy	0	0.027027	HTH-like domain	-	-	-
Bifidobacterium longum	COG2848@1|root,COG2848@2|Bacteria,2HHMF@201174|Actinobacteria,4CZGB@85004|Bifidobacteriales	1.90773551572353	0.897794	Pearson's Chi-squared test with Yates' continuity correction	grp_healthy	unhealthy-healthy	0.820896	0.891892	UPF0210 protein	-	ko:K09157	-
Bifidobacterium longum	COG2856@1|root,COG2856@2|Bacteria,2GWRK@201174|Actinobacteria,4D1RT@85004|Bifidobacteriales	1.76613227807916	0.897794	Pearson's Chi-squared test with Yates' continuity correction	grp_healthy	unhealthy-healthy	0.0298507	0	IrrE N-terminal-like domain	-	-	-
Bifidobacterium longum	COG2977@1|root,COG2977@2|Bacteria,2IIA2@201174|Actinobacteria	1.77241456795392	0.897794	Pearson's Chi-squared test with Yates' continuity correction	grp_healthy	unhealthy-healthy	0	0.027027	Belongs to the P-Pant transferase superfamily	-	-	-
Bifidobacterium longum	COG3010@1|root,COG3010@2|Bacteria,2GTWV@201174|Actinobacteria,4D3JQ@85005|Actinomycetales	1.77241456795392	0.897794	Pearson's Chi-squared test with Yates' continuity correction	grp_healthy	unhealthy-healthy	0	0.027027	Converts N-acetylmannosamine-6-phosphate (ManNAc-6-P) to N-acetylglucosamine-6-phosphate (GlcNAc-6-P)	5.1.3.9	ko:K01788	-
Bifidobacterium longum	COG3021@1|root,COG3021@2|Bacteria,2GKXC@201174|Actinobacteria,4CZVK@85004|Bifidobacteriales	1.76613227807916	0.897794	Pearson's Chi-squared test with Yates' continuity correction	grp_healthy	unhealthy-healthy	0.0298507	0	Endonuclease/Exonuclease/phosphatase family	-	ko:K18353	-
Bifidobacterium longum	COG3093@1|root,COG3093@2|Bacteria,2H1A2@201174|Actinobacteria,4D1PI@85004|Bifidobacteriales	1.76613227807916	0.897794	Pearson's Chi-squared test with Yates' continuity correction	grp_healthy	unhealthy-healthy	0.0298507	0	Cro/C1-type HTH DNA-binding domain	-	-	-
Bifidobacterium longum	COG3093@1|root,COG3093@2|Bacteria,2IR2S@201174|Actinobacteria,4D1BN@85004|Bifidobacteriales	1.83430270141197	0.897794	Pearson's Chi-squared test with Yates' continuity correction	grp_healthy	unhealthy-healthy	0.0149254	0.0540541	Helix-turn-helix	-	ko:K21498	-
Bifidobacterium longum	COG3177@1|root,COG3177@2|Bacteria,2GW8P@201174|Actinobacteria,4D1U2@85004|Bifidobacteriales	1.92927647865003	0.897794	Pearson's Chi-squared test with Yates' continuity correction	grp_healthy	unhealthy-healthy	0.171642	0.252252	Fic/DOC family	-	-	-
Bifidobacterium longum	COG3328@1|root,COG3328@2|Bacteria,2GM8F@201174|Actinobacteria,4D023@85004|Bifidobacteriales	1.99117705917204	0.897794	Pearson's Chi-squared test with Yates' continuity correction	grp_healthy	unhealthy-healthy	0.567164	0.468468	Transposase, Mutator family	-	-	-
Bifidobacterium longum	COG3414@1|root,COG3414@2|Bacteria,2GUM3@201174|Actinobacteria,4D1AA@85004|Bifidobacteriales	1.76613227807916	0.897794	Pearson's Chi-squared test with Yates' continuity correction	grp_healthy	unhealthy-healthy	0.0298507	0	PTS system, Lactose/Cellobiose specific IIB subunit	2.7.1.194	ko:K02822	-
Bifidobacterium longum	COG3507@1|root,COG3507@2|Bacteria,2GIW3@201174|Actinobacteria,4CZY8@85004|Bifidobacteriales	2.00303368833278	0.897794	Pearson's Chi-squared test with Yates' continuity correction	grp_healthy	unhealthy-healthy	0.477612	0.576577	Belongs to the glycosyl hydrolase 43 family	3.2.1.37,3.2.1.55	ko:K01198,ko:K01209	GH43,GH51
Bifidobacterium longum	COG3525@1|root,COG5492@1|root,COG3525@2|Bacteria,COG5492@2|Bacteria,2GK90@201174|Actinobacteria	1.77241456795392	0.897794	Pearson's Chi-squared test with Yates' continuity correction	grp_healthy	unhealthy-healthy	0	0.027027	hydrolase family 20, catalytic	3.2.1.52	ko:K12373	GH20
Bifidobacterium longum	COG3550@1|root,COG3550@2|Bacteria,2IEM1@201174|Actinobacteria,4CZPH@85004|Bifidobacteriales	1.79386578068317	0.897794	Pearson's Chi-squared test with Yates' continuity correction	grp_healthy	unhealthy-healthy	0.119403	0.189189	HipA-like C-terminal domain	-	-	-
Bifidobacterium longum	COG3620@1|root,COG3620@2|Bacteria,2HVGU@201174|Actinobacteria,4D1KE@85004|Bifidobacteriales	1.76613227807916	0.897794	Pearson's Chi-squared test with Yates' continuity correction	grp_healthy	unhealthy-healthy	0.0298507	0	Helix-turn-helix domain	-	-	-
Bifidobacterium longum	COG3636@1|root,COG3636@2|Bacteria,1N75D@1224|Proteobacteria,2VUCI@28216|Betaproteobacteria,4AF4T@80864|Comamonadaceae	1.77241456795392	0.897794	Pearson's Chi-squared test with Yates' continuity correction	grp_healthy	unhealthy-healthy	0	0.027027	addiction module antidote protein	-	-	-
Bifidobacterium longum	COG3824@1|root,COG3824@2|Bacteria,2IS6W@201174|Actinobacteria,4D0YK@85004|Bifidobacteriales	1.77241456795392	0.897794	Pearson's Chi-squared test with Yates' continuity correction	grp_healthy	unhealthy-healthy	1	0.972973	Zincin-like metallopeptidase	-	-	-
Bifidobacterium longum	COG4336@1|root,COG4336@2|Bacteria,2GMIU@201174|Actinobacteria,4CYQI@85004|Bifidobacteriales	1.92555521417948	0.897794	Pearson's Chi-squared test with Yates' continuity correction	grp_healthy	unhealthy-healthy	0.0522388	0.108108	Protein of unknown function (DUF1445)	-	-	-
Bifidobacterium longum	COG4409@1|root,COG4409@2|Bacteria,2I0CJ@201174|Actinobacteria,4D02H@85004|Bifidobacteriales	1.83430270141197	0.897794	Pearson's Chi-squared test with Yates' continuity correction	grp_healthy	unhealthy-healthy	0.0149254	0.0540541	BNR repeat-like domain	3.2.1.18	ko:K01186	GH33
Bifidobacterium longum	COG4826@1|root,COG4826@2|Bacteria,2GJ5T@201174|Actinobacteria,4D0C1@85004|Bifidobacteriales	1.76613227807916	0.897794	Pearson's Chi-squared test with Yates' continuity correction	grp_healthy	unhealthy-healthy	0.970149	1	SERine Proteinase INhibitors	-	ko:K13963	-
Bifidobacterium longum	COG4930@1|root,COG4930@2|Bacteria,2H17H@201174|Actinobacteria,4CZTA@85004|Bifidobacteriales	1.77916720581515	0.897794	Pearson's Chi-squared test with Yates' continuity correction	grp_healthy	unhealthy-healthy	0.0970149	0.162162	Putative ATP-dependent Lon protease	3.4.21.53	ko:K01338	-
Bifidobacterium longum	COG4932@1|root,COG4932@2|Bacteria,2HH2U@201174|Actinobacteria,4CZ5N@85004|Bifidobacteriales	1.76613227807916	0.897794	Pearson's Chi-squared test with Yates' continuity correction	grp_healthy	unhealthy-healthy	0.0298507	0	cell wall anchor domain protein	-	-	-
Bifidobacterium longum	COG4932@1|root,COG5492@1|root,COG4932@2|Bacteria,COG5492@2|Bacteria,2HH2U@201174|Actinobacteria,4CZ5N@85004|Bifidobacteriales	1.76613227807916	0.897794	Pearson's Chi-squared test with Yates' continuity correction	grp_healthy	unhealthy-healthy	0.0298507	0	cell wall anchor domain protein	-	-	-
Bifidobacterium longum	COG5492@1|root,COG5492@2|Bacteria	1.87369826683026	0.897794	Pearson's Chi-squared test with Yates' continuity correction	grp_healthy	unhealthy-healthy	0.0597015	0.117117	domain, Protein	-	-	-
Bifidobacterium longum	2BZ1Y@1|root,2ZFHW@2|Bacteria,2GWQP@201174|Actinobacteria,4D6W8@85005|Actinomycetales	1.73645301084667	0.904695	Pearson's Chi-squared test with Yates' continuity correction	grp_healthy	unhealthy-healthy	0.447761	0.540541	Psort location Cytoplasmic, score	-	-	-
Bifidobacterium longum	COG0215@1|root,30NHK@2|Bacteria	1.73482876731924	0.904695	Pearson's Chi-squared test with Yates' continuity correction	grp_healthy	unhealthy-healthy	0.0597015	0.018018	cysteine-tRNA ligase activity	-	-	-
Bifidobacterium longum	COG0477@1|root,COG2814@2|Bacteria,1TQHD@1239|Firmicutes,24ANY@186801|Clostridia,26317@186807|Peptococcaceae	1.74590889451787	0.904695	Pearson's Chi-squared test with Yates' continuity correction	grp_healthy	unhealthy-healthy	0.597015	0.504505	PFAM Major Facilitator Superfamily	-	-	-
Bifidobacterium longum	COG0656@1|root,COG0656@2|Bacteria,2GJQ7@201174|Actinobacteria,4CYUN@85004|Bifidobacteriales	1.73482876731924	0.904695	Pearson's Chi-squared test with Yates' continuity correction	grp_healthy	unhealthy-healthy	0.940299	0.981982	Oxidoreductase, aldo keto reductase family protein	-	-	-
Bifidobacterium longum	COG1106@1|root,COG1106@2|Bacteria	1.73482876731924	0.904695	Pearson's Chi-squared test with Yates' continuity correction	grp_healthy	unhealthy-healthy	0.0597015	0.018018	AAA domain, putative AbiEii toxin, Type IV TA system	-	-	-
Bifidobacterium longum	COG1457@1|root,COG1457@2|Bacteria,2GJ6B@201174|Actinobacteria,4CZT2@85004|Bifidobacteriales	1.73482876731924	0.904695	Pearson's Chi-squared test with Yates' continuity correction	grp_healthy	unhealthy-healthy	0.0597015	0.018018	Permease for cytosine/purines, uracil, thiamine, allantoin	-	ko:K03457	-
Bifidobacterium longum	COG1477@1|root,COG1477@2|Bacteria,2H8YU@201174|Actinobacteria,4CZW7@85004|Bifidobacteriales	1.73482876731924	0.904695	Pearson's Chi-squared test with Yates' continuity correction	grp_healthy	unhealthy-healthy	0.940299	0.981982	Flavin transferase that catalyzes the transfer of the FMN moiety of FAD and its covalent binding to the hydroxyl group of a threonine residue in a target flavoprotein	2.7.1.180	ko:K03734	-
Bifidobacterium longum	COG1598@1|root,COG1598@2|Bacteria,2IPZP@201174|Actinobacteria,4D0YY@85004|Bifidobacteriales	1.73482876731924	0.904695	Pearson's Chi-squared test with Yates' continuity correction	grp_healthy	unhealthy-healthy	0.0597015	0.018018	HicB_like antitoxin of bacterial toxin-antitoxin system	-	-	-
Bifidobacterium longum	COG3335@1|root,COG3335@2|Bacteria,2GJQI@201174|Actinobacteria	1.73482876731924	0.904695	Pearson's Chi-squared test with Yates' continuity correction	grp_healthy	unhealthy-healthy	0.0597015	0.018018	Transposase	-	-	-
Bifidobacterium longum	COG4695@1|root,COG4695@2|Bacteria,2I9PX@201174|Actinobacteria,4D0K9@85004|Bifidobacteriales	1.74905121826764	0.904695	Pearson's Chi-squared test with Yates' continuity correction	grp_healthy	unhealthy-healthy	0.238806	0.162162	Phage portal protein	-	-	-
Bifidobacterium bifidum	COG0531@1|root,COG0531@2|Bacteria,2GJ75@201174|Actinobacteria,4D03M@85004|Bifidobacteriales	2.83482645931936	0.911691	Pearson's Chi-squared test with Yates' continuity correction	grp_healthy	unhealthy-healthy	0.446429	0.25	Amino acid permease	-	ko:K03294	-
Bifidobacterium longum	2A7E4@1|root,30WBI@2|Bacteria,2HAH3@201174|Actinobacteria,4D2Q9@85004|Bifidobacteriales	1.70582528168908	0.920206	Pearson's Chi-squared test with Yates' continuity correction	grp_healthy	unhealthy-healthy	0.0970149	0.045045	-	-	-	-
Bifidobacterium longum	COG0343@1|root,COG0343@2|Bacteria,2GMWY@201174|Actinobacteria,4CZNX@85004|Bifidobacteriales	1.70582528168908	0.920206	Pearson's Chi-squared test with Yates' continuity correction	grp_healthy	unhealthy-healthy	0.902985	0.954955	Catalyzes the base-exchange of a guanine (G) residue with the queuine precursor 7-aminomethyl-7-deazaguanine (PreQ1) at position 34 (anticodon wobble position) in tRNAs with GU(N) anticodons (tRNA-Asp, -Asn, -His and -Tyr). Catalysis occurs through a double-displacement mechanism. The nucleophile active site attacks the C1' of nucleotide 34 to detach the guanine base from the RNA, forming a coval…	2.4.2.29	ko:K00773	-
Bifidobacterium longum	28KVY@1|root,2ZACE@2|Bacteria	1.63179305456616	0.930531	Pearson's Chi-squared test with Yates' continuity correction	grp_healthy	unhealthy-healthy	0.0223881	0.0630631	Bacterial protein of unknown function (HtrL_YibB)	-	-	-
Bifidobacterium longum	2A0PS@1|root,30NU3@2|Bacteria,2IHAD@201174|Actinobacteria,4D0Q4@85004|Bifidobacteriales	1.65794882898702	0.930531	Pearson's Chi-squared test with Yates' continuity correction	grp_healthy	unhealthy-healthy	0.0447761	0.00900901	-	-	-	-
Bifidobacterium longum	2ANWQ@1|root,31DXB@2|Bacteria,2IBKB@201174|Actinobacteria,4D0NF@85004|Bifidobacteriales	1.64706493690035	0.930531	Pearson's Chi-squared test with Yates' continuity correction	grp_healthy	unhealthy-healthy	0.335821	0.252252	-	-	-	-
Bifidobacterium longum	2BC2A@1|root,325KZ@2|Bacteria,2HATS@201174|Actinobacteria,4D2J7@85004|Bifidobacteriales	1.63179305456616	0.930531	Pearson's Chi-squared test with Yates' continuity correction	grp_healthy	unhealthy-healthy	0.977612	0.936937	-	-	-	-
Bifidobacterium longum	2DC0D@1|root,2ZC7A@2|Bacteria,2GJTX@201174|Actinobacteria,4D0Y0@85004|Bifidobacteriales	1.63179305456616	0.930531	Pearson's Chi-squared test with Yates' continuity correction	grp_healthy	unhealthy-healthy	0.0223881	0.0630631	-	-	-	-
Bifidobacterium longum	COG0030@1|root,COG0030@2|Bacteria,2GKBT@201174|Actinobacteria,4CYS9@85004|Bifidobacteriales	1.65794882898702	0.930531	Pearson's Chi-squared test with Yates' continuity correction	grp_healthy	unhealthy-healthy	0.0447761	0.00900901	Specifically dimethylates two adjacent adenosines (A1518 and A1519) in the loop of a conserved hairpin near the 3'-end of 16S rRNA in the 30S particle. May play a critical role in biogenesis of 30S subunits	2.1.1.182	ko:K02528	-
Bifidobacterium longum	COG0079@1|root,COG0079@2|Bacteria,2GJ9W@201174|Actinobacteria,4CZDT@85004|Bifidobacteriales	1.65794882898702	0.930531	Pearson's Chi-squared test with Yates' continuity correction	grp_healthy	unhealthy-healthy	0.955224	0.990991	Belongs to the class-II pyridoxal-phosphate-dependent aminotransferase family. Histidinol-phosphate aminotransferase subfamily	2.6.1.9	ko:K00817	-
Bifidobacterium longum	COG0166@1|root,COG0166@2|Bacteria,2GJG0@201174|Actinobacteria,4CYVV@85004|Bifidobacteriales	1.65794882898702	0.930531	Pearson's Chi-squared test with Yates' continuity correction	grp_healthy	unhealthy-healthy	0.955224	0.990991	Belongs to the GPI family	5.3.1.9	ko:K01810	-
Bifidobacterium longum	COG0295@1|root,COG0295@2|Bacteria,2IMXP@201174|Actinobacteria,4D1XM@85004|Bifidobacteriales	1.63179305456616	0.930531	Pearson's Chi-squared test with Yates' continuity correction	grp_healthy	unhealthy-healthy	0.0223881	0.0630631	cytidine deaminase activity	3.5.4.5	ko:K01489	-
Bifidobacterium longum	COG0302@1|root,COG0302@2|Bacteria,2GP2P@201174|Actinobacteria,4CZ5S@85004|Bifidobacteriales	1.65794882898702	0.930531	Pearson's Chi-squared test with Yates' continuity correction	grp_healthy	unhealthy-healthy	0.955224	0.990991	GTP cyclohydrolase	3.5.4.16	ko:K01495	-
Bifidobacterium longum	COG0355@1|root,COG0355@2|Bacteria,2HZPJ@201174|Actinobacteria,4D16F@85004|Bifidobacteriales	1.65794882898702	0.930531	Pearson's Chi-squared test with Yates' continuity correction	grp_healthy	unhealthy-healthy	0.955224	0.990991	Produces ATP from ADP in the presence of a proton gradient across the membrane	-	ko:K02114	-
Bifidobacterium longum	COG0473@1|root,COG0473@2|Bacteria,2GK44@201174|Actinobacteria,4CZ08@85004|Bifidobacteriales	1.63179305456616	0.930531	Pearson's Chi-squared test with Yates' continuity correction	grp_healthy	unhealthy-healthy	0.977612	0.936937	Catalyzes the oxidation of 3-carboxy-2-hydroxy-4- methylpentanoate (3-isopropylmalate) to 3-carboxy-4-methyl-2- oxopentanoate. The product decarboxylates to 4-methyl-2 oxopentanoate	1.1.1.85	ko:K00052	-
Bifidobacterium longum	COG0515@1|root,COG0728@1|root,COG0515@2|Bacteria,COG0728@2|Bacteria,2GKN0@201174|Actinobacteria,4CZ8M@85004|Bifidobacteriales	1.65794882898702	0.930531	Pearson's Chi-squared test with Yates' continuity correction	grp_healthy	unhealthy-healthy	0.0447761	0.00900901	MviN-like protein	-	ko:K03980	-
Bifidobacterium longum	COG0714@1|root,COG0714@2|Bacteria,2GK07@201174|Actinobacteria,4CZ3M@85004|Bifidobacteriales	1.63179305456616	0.930531	Pearson's Chi-squared test with Yates' continuity correction	grp_healthy	unhealthy-healthy	0.0223881	0.0630631	ATPase family associated with various cellular activities (AAA)	-	ko:K03924	-
Bifidobacterium longum	COG0789@1|root,COG0789@2|Bacteria,2HZMI@201174|Actinobacteria,4D0Y1@85004|Bifidobacteriales	1.63179305456616	0.930531	Pearson's Chi-squared test with Yates' continuity correction	grp_healthy	unhealthy-healthy	0.977612	0.936937	MerR, DNA binding	-	-	-
Bifidobacterium longum	COG1132@1|root,COG1132@2|Bacteria,2GITR@201174|Actinobacteria,4CZ32@85004|Bifidobacteriales	1.65794882898702	0.930531	Pearson's Chi-squared test with Yates' continuity correction	grp_healthy	unhealthy-healthy	0.0447761	0.00900901	ABC transporter	-	ko:K06147	-
Bifidobacterium longum	COG1215@1|root,COG1215@2|Bacteria,2I2H4@201174|Actinobacteria,4D2WD@85004|Bifidobacteriales	1.63179305456616	0.930531	Pearson's Chi-squared test with Yates' continuity correction	grp_healthy	unhealthy-healthy	0.0223881	0.0630631	Glycosyltransferase like family 2	-	-	-
Bifidobacterium longum	COG1216@1|root,COG1442@1|root,COG1216@2|Bacteria,COG1442@2|Bacteria,2I2H3@201174|Actinobacteria,4D0HF@85004|Bifidobacteriales	1.63179305456616	0.930531	Pearson's Chi-squared test with Yates' continuity correction	grp_healthy	unhealthy-healthy	0.0223881	0.0630631	Glycosyl transferase family 2	-	ko:K20444	GT2,GT4
Bifidobacterium longum	COG1575@1|root,COG1575@2|Bacteria,2GJBS@201174|Actinobacteria,4CZHQ@85004|Bifidobacteriales	1.65794882898702	0.930531	Pearson's Chi-squared test with Yates' continuity correction	grp_healthy	unhealthy-healthy	0.955224	0.990991	Belongs to the MenA family. Type 1 subfamily	2.5.1.74	ko:K02548	-
Bifidobacterium longum	COG1716@1|root,COG1716@2|Bacteria,2GKA7@201174|Actinobacteria,4D0RN@85004|Bifidobacteriales	1.63179305456616	0.930531	Pearson's Chi-squared test with Yates' continuity correction	grp_healthy	unhealthy-healthy	0.977612	0.936937	Inner membrane component of T3SS, cytoplasmic domain	-	-	-
Bifidobacterium longum	COG1716@1|root,COG1716@2|Bacteria,2GNU2@201174|Actinobacteria,4CYUI@85004|Bifidobacteriales	1.63179305456616	0.930531	Pearson's Chi-squared test with Yates' continuity correction	grp_healthy	unhealthy-healthy	0.977612	0.936937	Protein of unknown function (DUF2662)	-	-	-
Bifidobacterium longum	COG1807@1|root,COG1807@2|Bacteria,1VTTD@1239|Firmicutes,4HUVZ@91061|Bacilli,3F4G7@33958|Lactobacillaceae	1.63179305456616	0.930531	Pearson's Chi-squared test with Yates' continuity correction	grp_healthy	unhealthy-healthy	0.0223881	0.0630631	4-amino-4-deoxy-L-arabinose transferase and related glycosyltransferases of PMT family	-	-	-
Bifidobacterium longum	COG1881@1|root,COG1881@2|Bacteria,2I5K1@201174|Actinobacteria,4CZSW@85004|Bifidobacteriales	1.63179305456616	0.930531	Pearson's Chi-squared test with Yates' continuity correction	grp_healthy	unhealthy-healthy	0.0223881	0.0630631	Phosphatidylethanolamine-binding protein	-	ko:K06910	-
Bifidobacterium longum	COG2244@1|root,COG2244@2|Bacteria,2I9QU@201174|Actinobacteria,4D0AU@85004|Bifidobacteriales	1.63179305456616	0.930531	Pearson's Chi-squared test with Yates' continuity correction	grp_healthy	unhealthy-healthy	0.0223881	0.0630631	Polysaccharide biosynthesis protein	-	-	-
Bifidobacterium longum	COG2271@1|root,COG2271@2|Bacteria,2I32P@201174|Actinobacteria,4D2WZ@85004|Bifidobacteriales	1.63179305456616	0.930531	Pearson's Chi-squared test with Yates' continuity correction	grp_healthy	unhealthy-healthy	0.977612	0.936937	Sugar (and other) transporter	-	ko:K08369	-
Bifidobacterium longum	COG2327@1|root,COG2327@2|Bacteria	1.63179305456616	0.930531	Pearson's Chi-squared test with Yates' continuity correction	grp_healthy	unhealthy-healthy	0.0223881	0.0630631	slime layer polysaccharide biosynthetic process	-	ko:K16710	-
Bifidobacterium longum	COG2852@1|root,COG2852@2|Bacteria,2GN40@201174|Actinobacteria,4CZJT@85004|Bifidobacteriales	1.65145352682967	0.930531	Pearson's Chi-squared test with Yates' continuity correction	grp_healthy	unhealthy-healthy	0.858209	0.918919	Protein of unknown function (DUF559)	-	-	-
Bifidobacterium longum	COG2890@1|root,COG2890@2|Bacteria,2GMH1@201174|Actinobacteria,4CZB3@85004|Bifidobacteriales	1.63179305456616	0.930531	Pearson's Chi-squared test with Yates' continuity correction	grp_healthy	unhealthy-healthy	0.977612	0.936937	Methylates the class 1 translation termination release factors RF1 PrfA and RF2 PrfB on the glutamine residue of the universally conserved GGQ motif	2.1.1.297	ko:K02493	-
Bifidobacterium longum	COG3077@1|root,COG3077@2|Bacteria,2GV25@201174|Actinobacteria,4D179@85004|Bifidobacteriales	1.65949550548935	0.930531	Pearson's Chi-squared test with Yates' continuity correction	grp_healthy	unhealthy-healthy	0.208955	0.288288	RelB antitoxin	-	ko:K07473	-
Bifidobacterium longum	COG3527@1|root,COG3527@2|Bacteria,2IBRH@201174|Actinobacteria,4D0BN@85004|Bifidobacteriales	1.63179305456616	0.930531	Pearson's Chi-squared test with Yates' continuity correction	grp_healthy	unhealthy-healthy	0.0223881	0.0630631	Alpha-acetolactate decarboxylase	4.1.1.5	ko:K01575	-
Bifidobacterium longum	COG0184@1|root,COG0184@2|Bacteria,2IQA0@201174|Actinobacteria,4D10E@85004|Bifidobacteriales	1.623256794901	0.934793	Pearson's Chi-squared test with Yates' continuity correction	grp_healthy	unhealthy-healthy	0.753731	0.828829	Forms an intersubunit bridge (bridge B4) with the 23S rRNA of the 50S subunit in the ribosome	-	ko:K02956	-
Bifidobacterium longum	COG2017@1|root,COG2017@2|Bacteria,2IDCU@201174|Actinobacteria,4D0FY@85004|Bifidobacteriales	1.60016773572959	0.948525	Pearson's Chi-squared test with Yates' continuity correction	grp_healthy	unhealthy-healthy	0.626866	0.711712	Domain of unknown function (DUF4432)	-	-	-
Bifidobacterium bifidum	29EMC@1|root,301JA@2|Bacteria,2HDIB@201174|Actinobacteria,4D2N3@85004|Bifidobacteriales	2.7427700348432	0.957655	Pearson's Chi-squared test with Yates' continuity correction	grp_healthy	unhealthy-healthy	0.160714	0.0277778	-	-	-	-
Bifidobacterium bifidum	COG1576@1|root,COG1576@2|Bacteria,2IJE0@201174|Actinobacteria,4D0P5@85004|Bifidobacteriales	2.7427700348432	0.957655	Pearson's Chi-squared test with Yates' continuity correction	grp_healthy	unhealthy-healthy	0.839286	0.972222	Specifically methylates the pseudouridine at position 1915 (m3Psi1915) in 23S rRNA	2.1.1.177	ko:K00783	-
Bifidobacterium longum	COG1653@1|root,COG1653@2|Bacteria,2I8SG@201174|Actinobacteria,4CZ4S@85004|Bifidobacteriales	1.56050271084557	0.973593	Pearson's Chi-squared test with Yates' continuity correction	grp_healthy	unhealthy-healthy	0.186567	0.261261	Bacterial extracellular solute-binding protein	-	ko:K17318	-
Bifidobacterium longum	COG0395@1|root,COG0395@2|Bacteria,2GMTH@201174|Actinobacteria,4D014@85004|Bifidobacteriales	1.55797517165709	0.974048	Pearson's Chi-squared test with Yates' continuity correction	grp_healthy	unhealthy-healthy	0.574627	0.486486	Binding-protein-dependent transport system inner membrane component	-	ko:K02026	-
Bifidobacterium longum	COG0454@1|root,COG0456@2|Bacteria	1.54292960758874	0.982993	Pearson's Chi-squared test with Yates' continuity correction	grp_healthy	unhealthy-healthy	0.261194	0.342342	acetyltransferase	-	-	-
Bifidobacterium longum	COG1119@1|root,COG1119@2|Bacteria,2GIXX@201174|Actinobacteria,4CZDS@85004|Bifidobacteriales	1.52923435900175	0.99077	Pearson's Chi-squared test with Yates' continuity correction	grp_healthy	unhealthy-healthy	0.776119	0.846847	ATPases associated with a variety of cellular activities	3.6.3.34	ko:K02013	-
Bifidobacterium longum	COG2942@1|root,COG2942@2|Bacteria,2GMJ7@201174|Actinobacteria,4CZNY@85004|Bifidobacteriales	1.52789274815861	0.99077	Pearson's Chi-squared test with Yates' continuity correction	grp_healthy	unhealthy-healthy	0.626866	0.540541	N-acylglucosamine 2-epimerase (GlcNAc 2-epimerase)	-	-	-
Bifidobacterium longum	2B12Y@1|root,30DWC@2|Bacteria,2GWJ2@201174|Actinobacteria,4D1TU@85004|Bifidobacteriales	1.50537070404271	0.995123	Pearson's Chi-squared test with Yates' continuity correction	grp_healthy	unhealthy-healthy	0.0298507	0.0720721	Protein of unknown function (DUF1778)	-	-	-
Bifidobacterium longum	COG0100@1|root,COG0100@2|Bacteria,2IFFC@201174|Actinobacteria,4D0PJ@85004|Bifidobacteriales	1.51065142852132	0.995123	Pearson's Chi-squared test with Yates' continuity correction	grp_healthy	unhealthy-healthy	0.91791	0.963964	Located on the platform of the 30S subunit, it bridges several disparate RNA helices of the 16S rRNA. Forms part of the Shine-Dalgarno cleft in the 70S ribosome	-	ko:K02948	-
Bifidobacterium longum	COG0477@1|root,COG2814@2|Bacteria,2GJF6@201174|Actinobacteria,4CZW6@85004|Bifidobacteriales	1.51065142852132	0.995123	Pearson's Chi-squared test with Yates' continuity correction	grp_healthy	unhealthy-healthy	0.91791	0.963964	Sugar (and other) transporter	-	ko:K02100	-
Bifidobacterium longum	COG0740@1|root,COG0740@2|Bacteria,2GK5C@201174|Actinobacteria,4CYUU@85004|Bifidobacteriales	1.51065142852132	0.995123	Pearson's Chi-squared test with Yates' continuity correction	grp_healthy	unhealthy-healthy	0.91791	0.963964	Cleaves peptides in various proteins in a process that requires ATP hydrolysis. Has a chymotrypsin-like activity. Plays a major role in the degradation of misfolded proteins	3.4.21.92	ko:K01358	-
Bifidobacterium longum	COG0819@1|root,COG0819@2|Bacteria,2IA0S@201174|Actinobacteria,4CZUI@85004|Bifidobacteriales	1.50518531472219	0.995123	Pearson's Chi-squared test with Yates' continuity correction	grp_healthy	unhealthy-healthy	0.544776	0.630631	Catalyzes an amino-pyrimidine hydrolysis reaction at the C5' of the pyrimidine moiety of thiamine compounds, a reaction that is part of a thiamine salvage pathway	3.5.99.2	ko:K03707	-
Bifidobacterium longum	COG1261@1|root,COG1261@2|Bacteria,2IIYF@201174|Actinobacteria,4D0YD@85004|Bifidobacteriales	1.50537070404271	0.995123	Pearson's Chi-squared test with Yates' continuity correction	grp_healthy	unhealthy-healthy	0.970149	0.927928	SAF	-	-	-
Bifidobacterium longum	COG1524@1|root,COG1524@2|Bacteria,2HQI2@201174|Actinobacteria	1.50537070404271	0.995123	Pearson's Chi-squared test with Yates' continuity correction	grp_healthy	unhealthy-healthy	0.0298507	0.0720721	type I phosphodiesterase nucleotide pyrophosphatase	-	-	-
Bifidobacterium longum	COG4213@1|root,COG4213@2|Bacteria,2GKRE@201174|Actinobacteria,4CZW0@85004|Bifidobacteriales	1.50537070404271	0.995123	Pearson's Chi-squared test with Yates' continuity correction	grp_healthy	unhealthy-healthy	0.970149	0.927928	Periplasmic binding protein domain	-	ko:K10546	-
Bifidobacterium longum	COG5283@1|root,COG5412@1|root,COG5283@2|Bacteria,COG5412@2|Bacteria,2H75F@201174|Actinobacteria,4CZ1P@85004|Bifidobacteriales	1.51065142852132	0.995123	Pearson's Chi-squared test with Yates' continuity correction	grp_healthy	unhealthy-healthy	0.0820896	0.036036	phage tail tape measure protein	-	-	-
Bifidobacterium adolescentis	28H6R@1|root,2Z7J3@2|Bacteria,2I9RC@201174|Actinobacteria,4CZ7J@85004|Bifidobacteriales	1.26885935142981e-30	1	Pearson's Chi-squared test with Yates' continuity correction	grp_healthy	unhealthy-healthy	0.00367647	0	Psort location CytoplasmicMembrane, score	-	-	-
Bifidobacterium adolescentis	28H6W@1|root,2Z7J7@2|Bacteria,2ICGP@201174|Actinobacteria,4CZUA@85004|Bifidobacteriales	2.29948416689514	1	Pearson's Chi-squared test with Yates' continuity correction	grp_healthy	unhealthy-healthy	0.595588	0.846154	-	-	-	-
Bifidobacterium adolescentis	28HAW@1|root,2Z7N4@2|Bacteria,2HV9S@201174|Actinobacteria,4CWIT@84998|Coriobacteriia	5.07664252253279e-29	1	Pearson's Chi-squared test with Yates' continuity correction	grp_healthy	unhealthy-healthy	0.0220588	0	KilA-N	-	-	-
Bifidobacterium adolescentis	28HBW@1|root,2Z7NV@2|Bacteria,2GYFY@201174|Actinobacteria,4D27K@85004|Bifidobacteriales	4.69434996374651e-27	1	Pearson's Chi-squared test with Yates' continuity correction	grp_healthy	unhealthy-healthy	0.00735294	0	Domain of unknown function (DUF1998)	-	-	-
Bifidobacterium adolescentis	28HDP@1|root,2Z7Q8@2|Bacteria,2GNZ3@201174|Actinobacteria,4D0I4@85004|Bifidobacteriales	2.57122613418215e-30	1	Pearson's Chi-squared test with Yates' continuity correction	grp_healthy	unhealthy-healthy	0.0367647	0.0769231	-	-	-	-
Bifidobacterium adolescentis	28HWX@1|root,2Z82S@2|Bacteria,2H9MW@201174|Actinobacteria,4CX21@84998|Coriobacteriia	1.26890843723703e-30	1	Pearson's Chi-squared test with Yates' continuity correction	grp_healthy	unhealthy-healthy	0.0257353	0	-	-	-	-
Bifidobacterium adolescentis	28I7P@1|root,2Z8AJ@2|Bacteria,2IJ7E@201174|Actinobacteria,4D25B@85004|Bifidobacteriales	2.18072368807671e-05	1	Pearson's Chi-squared test with Yates' continuity correction	grp_healthy	unhealthy-healthy	0.117647	0.0769231	Protein of unknown function (DUF3800)	-	-	-
Bifidobacterium adolescentis	28I8C@1|root,2Z8B6@2|Bacteria,1TQMZ@1239|Firmicutes,4HC3M@91061|Bacilli	2.51326285298236e-29	1	Pearson's Chi-squared test with Yates' continuity correction	grp_healthy	unhealthy-healthy	0.0110294	0	AIPR protein	-	-	-
Bifidobacterium adolescentis	28IB4@1|root,2Z8DM@2|Bacteria,1UIW4@1239|Firmicutes,4ISU6@91061|Bacilli,27HU1@186828|Carnobacteriaceae	1.04765157071319e-30	1	Pearson's Chi-squared test with Yates' continuity correction	grp_healthy	unhealthy-healthy	0.0147059	0	DNA mismatch repair enzyme MutH	-	-	-
Bifidobacterium adolescentis	28IDI@1|root,2Z8FT@2|Bacteria,2I4VR@201174|Actinobacteria,4CZZH@85004|Bifidobacteriales	3.22866279437971	1	Pearson's Chi-squared test with Yates' continuity correction	grp_healthy	unhealthy-healthy	0.209559	0.461538	-	-	-	-
Bifidobacterium adolescentis	28IDW@1|root,2Z8G1@2|Bacteria,2I8P7@201174|Actinobacteria,4D07A@85004|Bifidobacteriales	7.59491266151297e-29	1	Pearson's Chi-squared test with Yates' continuity correction	grp_healthy	unhealthy-healthy	0.113971	0.0769231	-	-	-	-
Bifidobacterium adolescentis	28IFP@1|root,2Z8HD@2|Bacteria,2IJ13@201174|Actinobacteria,4CX3F@84998|Coriobacteriia	1.66441644881565e-27	1	Pearson's Chi-squared test with Yates' continuity correction	grp_healthy	unhealthy-healthy	0.0294118	0	Protein of unknown function (DUF3644)	-	-	-
Bifidobacterium adolescentis	28INM@1|root,30J0B@2|Bacteria,2H43C@201174|Actinobacteria,4D21J@85004|Bifidobacteriales	4.69434996374651e-27	1	Pearson's Chi-squared test with Yates' continuity correction	grp_healthy	unhealthy-healthy	0.00735294	0	-	-	-	-
Bifidobacterium adolescentis	28INM@1|root,30J0C@2|Bacteria,2H2ZG@201174|Actinobacteria,4D21V@85004|Bifidobacteriales	4.69434996374651e-27	1	Pearson's Chi-squared test with Yates' continuity correction	grp_healthy	unhealthy-healthy	0.00735294	0	-	-	-	-
Bifidobacterium adolescentis	28IPT@1|root,2Z8PM@2|Bacteria,1UCI1@1239|Firmicutes	1.26885935142981e-30	1	Pearson's Chi-squared test with Yates' continuity correction	grp_healthy	unhealthy-healthy	0.00367647	0	-	-	-	-
Bifidobacterium adolescentis	28IPW@1|root,2Z8PQ@2|Bacteria,2HQJM@201174|Actinobacteria,4D0DF@85004|Bifidobacteriales	0.0160070792533425	1	Pearson's Chi-squared test with Yates' continuity correction	grp_healthy	unhealthy-healthy	0.0477941	0	-	-	-	-
Bifidobacterium adolescentis	28ITE@1|root,2Z8SB@2|Bacteria,2IC2S@201174|Actinobacteria	5.07664252253279e-29	1	Pearson's Chi-squared test with Yates' continuity correction	grp_healthy	unhealthy-healthy	0.0220588	0	-	-	-	-
Bifidobacterium adolescentis	28ITE@1|root,2Z8SB@2|Bacteria,2IC2S@201174|Actinobacteria,4D1X1@85004|Bifidobacteriales	5.93227619233715e-32	1	Pearson's Chi-squared test with Yates' continuity correction	grp_healthy	unhealthy-healthy	0.268382	0.230769	-	-	-	-
Bifidobacterium adolescentis	28J4D@1|root,2Z90C@2|Bacteria,2GJYC@201174|Actinobacteria,4CZG1@85004|Bifidobacteriales	7.61877556949564e-29	1	Pearson's Chi-squared test with Yates' continuity correction	grp_healthy	unhealthy-healthy	0.966912	1	Protein of unknown function (DUF3710)	-	-	-
Bifidobacterium adolescentis	28J4D@1|root,30NZ9@2|Bacteria,2I2E9@201174|Actinobacteria,4D2VD@85004|Bifidobacteriales	1.26885935142981e-30	1	Pearson's Chi-squared test with Yates' continuity correction	grp_healthy	unhealthy-healthy	0.00367647	0	Protein of unknown function (DUF3710)	-	-	-
Bifidobacterium adolescentis	28J61@1|root,2Z91S@2|Bacteria,2HZIR@201174|Actinobacteria,4D0KC@85004|Bifidobacteriales	4.69434996374651e-27	1	Pearson's Chi-squared test with Yates' continuity correction	grp_healthy	unhealthy-healthy	0.00735294	0	Glycosyl hydrolases related to GH101 family, GH129	-	-	-
Bifidobacterium adolescentis	28J7N@1|root,2Z931@2|Bacteria,2IBUF@201174|Actinobacteria,4D6S3@85005|Actinomycetales	1.26885935142981e-30	1	Pearson's Chi-squared test with Yates' continuity correction	grp_healthy	unhealthy-healthy	0.00367647	0	Restriction endonuclease BglII	-	-	-
Bifidobacterium adolescentis	28JC4@1|root,2Z96S@2|Bacteria,2IEPB@201174|Actinobacteria	1.26986266261312	1	Pearson's Chi-squared test with Yates' continuity correction	grp_healthy	unhealthy-healthy	0.150735	0.307692	P22 coat protein-protein 5 domain protein	-	-	-
Bifidobacterium adolescentis	28JFC@1|root,2Z999@2|Bacteria,1R6DM@1224|Proteobacteria	4.69434996374651e-27	1	Pearson's Chi-squared test with Yates' continuity correction	grp_healthy	unhealthy-healthy	0.00735294	0	MvaI/BcnI restriction endonuclease family	-	-	-
Bifidobacterium adolescentis	28JKN@1|root,2Z9DE@2|Bacteria,2IDVI@201174|Actinobacteria,4D012@85004|Bifidobacteriales	1.26890843723703e-30	1	Pearson's Chi-squared test with Yates' continuity correction	grp_healthy	unhealthy-healthy	0.0257353	0	MvaI/BcnI restriction endonuclease family	-	-	-
Bifidobacterium adolescentis	28JMM@1|root,2Z9E4@2|Bacteria,2IBBI@201174|Actinobacteria	1.02057033431212	1	Pearson's Chi-squared test with Yates' continuity correction	grp_healthy	unhealthy-healthy	0.00735294	0.0769231	-	-	-	-
Bifidobacterium adolescentis	28JU1@1|root,2Z9J4@2|Bacteria,2IC3T@201174|Actinobacteria	4.23166760464899e-29	1	Pearson's Chi-squared test with Yates' continuity correction	grp_healthy	unhealthy-healthy	0.161765	0.153846	-	-	-	-
Bifidobacterium adolescentis	28JU1@1|root,2Z9J4@2|Bacteria,2IC3T@201174|Actinobacteria,4CZR1@85004|Bifidobacteriales	0.368065907955858	1	Pearson's Chi-squared test with Yates' continuity correction	grp_healthy	unhealthy-healthy	0.488971	0.615385	-	-	-	-
Bifidobacterium adolescentis	28JYK@1|root,2Z9NT@2|Bacteria,1VBAK@1239|Firmicutes,4HXCS@91061|Bacilli	1.26885935142981e-30	1	Pearson's Chi-squared test with Yates' continuity correction	grp_healthy	unhealthy-healthy	0.00367647	0	HindVP restriction endonuclease	-	-	-
Bifidobacterium adolescentis	28K0U@1|root,2Z9QP@2|Bacteria,1V912@1239|Firmicutes,24K4T@186801|Clostridia,27SUF@186928|unclassified Lachnospiraceae	2.24697274658184e-27	1	Pearson's Chi-squared test with Yates' continuity correction	grp_healthy	unhealthy-healthy	0.0183824	0	-	-	-	-
Bifidobacterium adolescentis	28K0U@1|root,2Z9QP@2|Bacteria,2I8TZ@201174|Actinobacteria,4D22X@85004|Bifidobacteriales	0.0267950623375372	1	Pearson's Chi-squared test with Yates' continuity correction	grp_healthy	unhealthy-healthy	0.172794	0.230769	-	-	-	-
Bifidobacterium adolescentis	28KC2@1|root,2Z9Z2@2|Bacteria,2IAFZ@201174|Actinobacteria,4D0CU@85004|Bifidobacteriales	6.53829799895046e-32	1	Pearson's Chi-squared test with Yates' continuity correction	grp_healthy	unhealthy-healthy	0.0588235	0.0769231	CRISPR-associated protein GSU0053 (Cas_GSU0053)	-	ko:K19131	-
Bifidobacterium adolescentis	28KCG@1|root,2Z9ZE@2|Bacteria,2I5TY@201174|Actinobacteria,4D0J9@85004|Bifidobacteriales	0.278911906352985	1	Pearson's Chi-squared test with Yates' continuity correction	grp_healthy	unhealthy-healthy	0.0735294	0.153846	Domain of unknown function (DUF1788)	-	-	-
Bifidobacterium adolescentis	28KNW@1|root,2ZA74@2|Bacteria,1RCXY@1224|Proteobacteria,42S71@68525|delta/epsilon subdivisions,2WNUZ@28221|Deltaproteobacteria	1.26885935142981e-30	1	Pearson's Chi-squared test with Yates' continuity correction	grp_healthy	unhealthy-healthy	0.00367647	0	Restriction endonuclease XhoI	-	-	-
Bifidobacterium adolescentis	28KQ0@1|root,2ZA7Z@2|Bacteria,2IB0B@201174|Actinobacteria,4D2XM@85004|Bifidobacteriales	1.26885935142981e-30	1	Pearson's Chi-squared test with Yates' continuity correction	grp_healthy	unhealthy-healthy	0.00367647	0	Protein of unknown function (DUF3990)	-	-	-
Bifidobacterium adolescentis	28KVY@1|root,2ZACE@2|Bacteria	2.51326285298236e-29	1	Pearson's Chi-squared test with Yates' continuity correction	grp_healthy	unhealthy-healthy	0.0110294	0	Bacterial protein of unknown function (HtrL_YibB)	-	-	-
Bifidobacterium adolescentis	28KWM@1|root,2ZACS@2|Bacteria,2I981@201174|Actinobacteria,4D04V@85004|Bifidobacteriales	0.549526841285003	1	Pearson's Chi-squared test with Yates' continuity correction	grp_healthy	unhealthy-healthy	0.897059	1	LPXTG-motif cell wall anchor domain protein	-	-	-
Bifidobacterium adolescentis	28KYP@1|root,2ZAE6@2|Bacteria,1V775@1239|Firmicutes,4H7DY@909932|Negativicutes	1.26885935142981e-30	1	Pearson's Chi-squared test with Yates' continuity correction	grp_healthy	unhealthy-healthy	0.00367647	0	Domain of unknown function DUF1828	-	-	-
Bifidobacterium adolescentis	28KYP@1|root,2ZAE6@2|Bacteria,2IHZX@201174|Actinobacteria,4D0UP@85004|Bifidobacteriales	1.07146848739084	1	Pearson's Chi-squared test with Yates' continuity correction	grp_healthy	unhealthy-healthy	0.415441	0.230769	Domain of unknown function DUF1829	-	-	-
Bifidobacterium adolescentis	28M2G@1|root,2ZAGX@2|Bacteria	4.69434996374651e-27	1	Pearson's Chi-squared test with Yates' continuity correction	grp_healthy	unhealthy-healthy	0.00735294	0	Protein of unknown function (DUF3800)	-	-	-
Bifidobacterium adolescentis	28MKK@1|root,2ZAWR@2|Bacteria,2IS2W@201174|Actinobacteria,4D1DD@85004|Bifidobacteriales	2.51326285298236e-29	1	Pearson's Chi-squared test with Yates' continuity correction	grp_healthy	unhealthy-healthy	0.0110294	0	-	-	-	-
Bifidobacterium adolescentis	28MMU@1|root,2ZAXG@2|Bacteria,2HAD5@201174|Actinobacteria,4CZ1Q@85004|Bifidobacteriales	2.51326285298236e-29	1	Pearson's Chi-squared test with Yates' continuity correction	grp_healthy	unhealthy-healthy	0.0110294	0	-	-	-	-
Bifidobacterium adolescentis	28MUN@1|root,2ZB2G@2|Bacteria,1V1PU@1239|Firmicutes	0.0160070792533425	1	Pearson's Chi-squared test with Yates' continuity correction	grp_healthy	unhealthy-healthy	0.0477941	0	PD-(D/E)XK nuclease superfamily	-	-	-
Bifidobacterium adolescentis	28MWI@1|root,316EC@2|Bacteria,2HZRP@201174|Actinobacteria,4D1EX@85004|Bifidobacteriales	0.20995801940152	1	Pearson's Chi-squared test with Yates' continuity correction	grp_healthy	unhealthy-healthy	0.0735294	0	Plasmid encoded RepA protein	-	-	-
Bifidobacterium adolescentis	28N18@1|root,31P2Z@2|Bacteria	1.26885935142981e-30	1	Pearson's Chi-squared test with Yates' continuity correction	grp_healthy	unhealthy-healthy	0.00367647	0	-	-	-	-
Bifidobacterium adolescentis	28N4Z@1|root,2ZBA9@2|Bacteria,2H2VY@201174|Actinobacteria	4.69434996374651e-27	1	Pearson's Chi-squared test with Yates' continuity correction	grp_healthy	unhealthy-healthy	0.00735294	0	Psort location CytoplasmicMembrane, score	-	-	-
Bifidobacterium adolescentis	28N8A@1|root,2ZQTH@2|Bacteria,2ICHB@201174|Actinobacteria,4CZQ0@85004|Bifidobacteriales	2.17621741499201	1	Pearson's Chi-squared test with Yates' continuity correction	grp_healthy	unhealthy-healthy	0.691176	0.923077	-	-	-	-
Bifidobacterium adolescentis	28NJG@1|root,30HV1@2|Bacteria,2GT1B@201174|Actinobacteria	1.26885935142981e-30	1	Pearson's Chi-squared test with Yates' continuity correction	grp_healthy	unhealthy-healthy	0.00367647	0	-	-	-	-
Bifidobacterium adolescentis	28NJJ@1|root,2ZBKQ@2|Bacteria,2IBUV@201174|Actinobacteria,4D0QK@85004|Bifidobacteriales	0.327591149607357	1	Pearson's Chi-squared test with Yates' continuity correction	grp_healthy	unhealthy-healthy	0.0845588	0	-	-	-	-
Bifidobacterium adolescentis	28NMC@1|root,2ZA4G@2|Bacteria,2IG2S@201174|Actinobacteria,4D0T5@85004|Bifidobacteriales	1.26885935142981e-30	1	Pearson's Chi-squared test with Yates' continuity correction	grp_healthy	unhealthy-healthy	0.00367647	0	Psort location CytoplasmicMembrane, score	-	-	-
Bifidobacterium adolescentis	28NMC@1|root,32YYJ@2|Bacteria,2I88J@201174|Actinobacteria,4D305@85004|Bifidobacteriales	8.55766391274916e-31	1	Pearson's Chi-squared test with Yates' continuity correction	grp_healthy	unhealthy-healthy	0.915441	0.923077	GtrA-like protein	-	-	-
Bifidobacterium adolescentis	28NT3@1|root,2ZBRV@2|Bacteria,2IIC3@201174|Actinobacteria,4D0MQ@85004|Bifidobacteriales	2.24697274658184e-27	1	Pearson's Chi-squared test with Yates' continuity correction	grp_healthy	unhealthy-healthy	0.0183824	0	YwiC-like protein	-	-	-
Bifidobacterium adolescentis	28NWB@1|root,2ZBU7@2|Bacteria,2GJ74@201174|Actinobacteria,4CYW9@85004|Bifidobacteriales	1.26890843723703e-30	1	Pearson's Chi-squared test with Yates' continuity correction	grp_healthy	unhealthy-healthy	0.974265	1	Protein of unknown function (DUF3027)	-	-	-
Bifidobacterium adolescentis	28P3D@1|root,2ZBZ3@2|Bacteria,2GP4T@201174|Actinobacteria,4D0S7@85004|Bifidobacteriales	2.23290251246804e-30	1	Pearson's Chi-squared test with Yates' continuity correction	grp_healthy	unhealthy-healthy	0.0772059	0.0769231	-	-	-	-
Bifidobacterium adolescentis	28P4N@1|root,2ZBZT@2|Bacteria,2IGYQ@201174|Actinobacteria,4D06U@85004|Bifidobacteriales	5.96503413257101	1	Pearson's Chi-squared test with Yates' continuity correction	grp_healthy	unhealthy-healthy	0.113971	0.384615	Putative inner membrane protein (DUF1819)	-	-	-
Bifidobacterium adolescentis	28PSK@1|root,2ZCE3@2|Bacteria,2IBFI@201174|Actinobacteria,4D059@85004|Bifidobacteriales	1.26885935142981e-30	1	Pearson's Chi-squared test with Yates' continuity correction	grp_healthy	unhealthy-healthy	0.00367647	0	-	-	-	-
Bifidobacterium adolescentis	28PVK@1|root,2ZCG6@2|Bacteria,1UB11@1239|Firmicutes,4IMDY@91061|Bacilli,1ZJX6@1386|Bacillus	0.185127085690045	1	Pearson's Chi-squared test with Yates' continuity correction	grp_healthy	unhealthy-healthy	0.161765	0.0769231	PD-(D/E)XK nuclease superfamily	-	-	-
Bifidobacterium adolescentis	28PY9@1|root,2ZCI0@2|Bacteria,2INBV@201174|Actinobacteria,4D13Q@85004|Bifidobacteriales	0	1	Pearson's Chi-squared test with Yates' continuity correction	grp_healthy	unhealthy-healthy	0.724265	0.692308	-	-	-	-
Bifidobacterium adolescentis	28Q1R@1|root,2ZCK0@2|Bacteria,2IIRX@201174|Actinobacteria,4D1XZ@85004|Bifidobacteriales	3.15697778046368e-31	1	Pearson's Chi-squared test with Yates' continuity correction	grp_healthy	unhealthy-healthy	0.0514706	0.0769231	-	-	-	-
Bifidobacterium adolescentis	28R8F@1|root,2ZDN6@2|Bacteria,2HB7M@201174|Actinobacteria	0.140407732345315	1	Pearson's Chi-squared test with Yates' continuity correction	grp_healthy	unhealthy-healthy	0.0661765	0	-	-	-	-
Bifidobacterium adolescentis	28VJK@1|root,2ZHMZ@2|Bacteria,2GSC0@201174|Actinobacteria,4D1H4@85004|Bifidobacteriales	0.0803420559271393	1	Pearson's Chi-squared test with Yates' continuity correction	grp_healthy	unhealthy-healthy	0.0588235	0	-	-	-	-
Bifidobacterium adolescentis	28WM9@1|root,2ZIM5@2|Bacteria,1W2FR@1239|Firmicutes,4I03F@91061|Bacilli	1.26885935142981e-30	1	Pearson's Chi-squared test with Yates' continuity correction	grp_healthy	unhealthy-healthy	0.00367647	0	-	-	-	-
Bifidobacterium adolescentis	28X4S@1|root,2ZJ38@2|Bacteria,2GZYB@201174|Actinobacteria,4D1QM@85004|Bifidobacteriales	3.15697778046368e-31	1	Pearson's Chi-squared test with Yates' continuity correction	grp_healthy	unhealthy-healthy	0.0514706	0.0769231	HNH nucleases	-	-	-
Bifidobacterium adolescentis	28XFC@1|root,2ZJCX@2|Bacteria,2IPP5@201174|Actinobacteria,4D165@85004|Bifidobacteriales	0.13027676862165	1	Pearson's Chi-squared test with Yates' continuity correction	grp_healthy	unhealthy-healthy	0.0845588	0.153846	-	-	-	-
Bifidobacterium adolescentis	28XJU@1|root,2ZJGY@2|Bacteria	0.0539118588892791	1	Pearson's Chi-squared test with Yates' continuity correction	grp_healthy	unhealthy-healthy	0.0257353	0.0769231	-	-	-	-
Bifidobacterium adolescentis	28XY7@1|root,2ZJU4@2|Bacteria,2GN31@201174|Actinobacteria,4CZQG@85004|Bifidobacteriales	0.457459883541614	1	Pearson's Chi-squared test with Yates' continuity correction	grp_healthy	unhealthy-healthy	0.904412	1	Domain of unknown function (DUF4391)	-	-	-
Bifidobacterium adolescentis	290DA@1|root,2ZN2Q@2|Bacteria,2IG4N@201174|Actinobacteria,4D0Q5@85004|Bifidobacteriales	0.133936913843214	1	Pearson's Chi-squared test with Yates' continuity correction	grp_healthy	unhealthy-healthy	0.154412	0.0769231	-	-	-	-
Bifidobacterium adolescentis	290RK@1|root,2ZNDR@2|Bacteria,2HBC2@201174|Actinobacteria,4DW39@85009|Propionibacteriales	1.26885935142981e-30	1	Pearson's Chi-squared test with Yates' continuity correction	grp_healthy	unhealthy-healthy	0.00367647	0	-	-	-	-
Bifidobacterium adolescentis	290X4@1|root,2ZNIX@2|Bacteria,2GZNG@201174|Actinobacteria,4D298@85004|Bifidobacteriales	1.26885935142981e-30	1	Pearson's Chi-squared test with Yates' continuity correction	grp_healthy	unhealthy-healthy	0.00367647	0	-	-	-	-
Bifidobacterium adolescentis	290YJ@1|root,2ZNKA@2|Bacteria	7.61877556949564e-29	1	Pearson's Chi-squared test with Yates' continuity correction	grp_healthy	unhealthy-healthy	0.0330882	0	-	-	-	-
Bifidobacterium adolescentis	2912G@1|root,2ZNQ0@2|Bacteria,2GX8Y@201174|Actinobacteria,4D1TI@85004|Bifidobacteriales	6.53829799895046e-32	1	Pearson's Chi-squared test with Yates' continuity correction	grp_healthy	unhealthy-healthy	0.0588235	0.0769231	-	-	-	-
Bifidobacterium adolescentis	291ID@1|root,2ZP4W@2|Bacteria,2ISKB@201174|Actinobacteria,4D18I@85004|Bifidobacteriales	1.66206507846228e-30	1	Pearson's Chi-squared test with Yates' continuity correction	grp_healthy	unhealthy-healthy	0.0698529	0.0769231	-	-	-	-
Bifidobacterium adolescentis	2930S@1|root,2ZQI3@2|Bacteria,2GZ2N@201174|Actinobacteria,4D6WF@85005|Actinomycetales	0.00457951974496091	1	Pearson's Chi-squared test with Yates' continuity correction	grp_healthy	unhealthy-healthy	0.0330882	0.0769231	-	-	ko:K02004	-
Bifidobacterium adolescentis	293Y1@1|root,2ZRD2@2|Bacteria,2I7J9@201174|Actinobacteria,4D2ZI@85004|Bifidobacteriales	1.66441644881565e-27	1	Pearson's Chi-squared test with Yates' continuity correction	grp_healthy	unhealthy-healthy	0.0294118	0	-	-	-	-
Bifidobacterium adolescentis	295ZC@1|root,2ZTA4@2|Bacteria,2GUHR@201174|Actinobacteria,4D1I4@85004|Bifidobacteriales	1.26885935142981e-30	1	Pearson's Chi-squared test with Yates' continuity correction	grp_healthy	unhealthy-healthy	0.00367647	0	-	-	-	-
Bifidobacterium adolescentis	297JY@1|root,2ZUT1@2|Bacteria,2GTZI@201174|Actinobacteria,4D1JI@85004|Bifidobacteriales	1.34362722042756	1	Pearson's Chi-squared test with Yates' continuity correction	grp_healthy	unhealthy-healthy	0.158088	0	-	-	-	-
Bifidobacterium adolescentis	298ZI@1|root,2ZW3A@2|Bacteria,2GP6V@201174|Actinobacteria,4D056@85004|Bifidobacteriales	2.24697274658184e-27	1	Pearson's Chi-squared test with Yates' continuity correction	grp_healthy	unhealthy-healthy	0.0183824	0	ECF transporter, substrate-specific component	-	-	-
Bifidobacterium adolescentis	299WA@1|root,2ZWY7@2|Bacteria,2GS5R@201174|Actinobacteria,4D2E2@85004|Bifidobacteriales	1.26885935142981e-30	1	Pearson's Chi-squared test with Yates' continuity correction	grp_healthy	unhealthy-healthy	0.00367647	0	-	-	ko:K07451	-
Bifidobacterium adolescentis	29AZ1@1|root,2ZXY1@2|Bacteria,2IDRR@201174|Actinobacteria,4D0MM@85004|Bifidobacteriales	1.22202387092675	1	Pearson's Chi-squared test with Yates' continuity correction	grp_healthy	unhealthy-healthy	0.0955882	0.230769	Psort location Cytoplasmic, score 8.87	-	-	-
Bifidobacterium adolescentis	29CVK@1|root,2ZZTR@2|Bacteria,2HCE5@201174|Actinobacteria,4D2IE@85004|Bifidobacteriales	2.24697274658184e-27	1	Pearson's Chi-squared test with Yates' continuity correction	grp_healthy	unhealthy-healthy	0.0183824	0	-	-	-	-
Bifidobacterium adolescentis	29EMC@1|root,301JA@2|Bacteria,2HDIB@201174|Actinobacteria,4D2N3@85004|Bifidobacteriales	1.76671635818812	1	Pearson's Chi-squared test with Yates' continuity correction	grp_healthy	unhealthy-healthy	0.183824	0	-	-	-	-
Bifidobacterium adolescentis	29F22@1|root,301ZU@2|Bacteria,2HDWQ@201174|Actinobacteria,4D2IC@85004|Bifidobacteriales	7.61877556949564e-29	1	Pearson's Chi-squared test with Yates' continuity correction	grp_healthy	unhealthy-healthy	0.0330882	0	-	-	-	-
Bifidobacterium adolescentis	29G83@1|root,3035W@2|Bacteria,2GQWW@201174|Actinobacteria,4D1G9@85004|Bifidobacteriales	0.398668234835514	1	Pearson's Chi-squared test with Yates' continuity correction	grp_healthy	unhealthy-healthy	0.643382	0.769231	-	-	-	-
Bifidobacterium adolescentis	29K5G@1|root,3072W@2|Bacteria,2HAGM@201174|Actinobacteria,4D2RB@85004|Bifidobacteriales	0.00431005015495389	1	Pearson's Chi-squared test with Yates' continuity correction	grp_healthy	unhealthy-healthy	0.279412	0.230769	-	-	-	-
Bifidobacterium adolescentis	29M53@1|root,3082I@2|Bacteria,2GTWX@201174|Actinobacteria,4D1EJ@85004|Bifidobacteriales	2.51326285298236e-29	1	Pearson's Chi-squared test with Yates' continuity correction	grp_healthy	unhealthy-healthy	0.988971	1	-	-	-	-
Bifidobacterium adolescentis	29PCN@1|root,30AAW@2|Bacteria,2IDVU@201174|Actinobacteria,4D12V@85004|Bifidobacteriales	5.55204791870691e-29	1	Pearson's Chi-squared test with Yates' continuity correction	grp_healthy	unhealthy-healthy	0.231618	0.230769	-	-	-	-
Bifidobacterium adolescentis	29PCN@1|root,30AAW@2|Bacteria,2IDVU@201174|Actinobacteria,4G06A@85025|Nocardiaceae	2.24697274658184e-27	1	Pearson's Chi-squared test with Yates' continuity correction	grp_healthy	unhealthy-healthy	0.0183824	0	-	-	-	-
Bifidobacterium adolescentis	29QYZ@1|root,30BZZ@2|Bacteria,2GVUG@201174|Actinobacteria,4D1WM@85004|Bifidobacteriales	0.0554918957450312	1	Pearson's Chi-squared test with Yates' continuity correction	grp_healthy	unhealthy-healthy	0.165441	0.230769	Sigma-70, region 4	-	ko:K03088	-
Bifidobacterium adolescentis	29R0Q@1|root,30C1U@2|Bacteria,2GVV4@201174|Actinobacteria,4D1KY@85004|Bifidobacteriales	0.0803420559271393	1	Pearson's Chi-squared test with Yates' continuity correction	grp_healthy	unhealthy-healthy	0.0588235	0	-	-	-	-
Bifidobacterium adolescentis	29RY3@1|root,30D2D@2|Bacteria,2GWAQ@201174|Actinobacteria,4D1M1@85004|Bifidobacteriales	1.26890843723703e-30	1	Pearson's Chi-squared test with Yates' continuity correction	grp_healthy	unhealthy-healthy	0.0257353	0	-	-	-	-
Bifidobacterium adolescentis	29SCD@1|root,30DH0@2|Bacteria,2GWF2@201174|Actinobacteria,4D1M9@85004|Bifidobacteriales	1.66206507846228e-30	1	Pearson's Chi-squared test with Yates' continuity correction	grp_healthy	unhealthy-healthy	0.0698529	0.0769231	-	-	-	-
Bifidobacterium adolescentis	29SCX@1|root,30DHJ@2|Bacteria,2GWF5@201174|Actinobacteria,4D1I6@85004|Bifidobacteriales	0.0803420559271393	1	Pearson's Chi-squared test with Yates' continuity correction	grp_healthy	unhealthy-healthy	0.0588235	0	-	-	-	-
Bifidobacterium adolescentis	29SSD@1|root,30DYB@2|Bacteria,2IJ1J@201174|Actinobacteria,4D0SG@85004|Bifidobacteriales	2.28913642335462	1	Pearson's Chi-squared test with Yates' continuity correction	grp_healthy	unhealthy-healthy	0.213235	0	-	-	-	-
Bifidobacterium adolescentis	29SWS@1|root,30E30@2|Bacteria,1UC29@1239|Firmicutes,4INIC@91061|Bacilli,1ZNIM@1386|Bacillus	1.26885935142981e-30	1	Pearson's Chi-squared test with Yates' continuity correction	grp_healthy	unhealthy-healthy	0.00367647	0	-	-	-	-
Bifidobacterium adolescentis	29SX4@1|root,30E3E@2|Bacteria,2GWKW@201174|Actinobacteria,4D1TK@85004|Bifidobacteriales	2.43546846831438e-31	1	Pearson's Chi-squared test with Yates' continuity correction	grp_healthy	unhealthy-healthy	0.257353	0.230769	-	-	-	-
Bifidobacterium adolescentis	29T71@1|root,30EDT@2|Bacteria,1V71N@1239|Firmicutes	1.26885935142981e-30	1	Pearson's Chi-squared test with Yates' continuity correction	grp_healthy	unhealthy-healthy	0.00367647	0	-	-	-	-
Bifidobacterium adolescentis	29TNW@1|root,30EWU@2|Bacteria,2HB4Z@201174|Actinobacteria,4D2JF@85004|Bifidobacteriales	1.04765157071319e-30	1	Pearson's Chi-squared test with Yates' continuity correction	grp_healthy	unhealthy-healthy	0.0147059	0	-	-	-	-
Bifidobacterium adolescentis	29TZI@1|root,30F8H@2|Bacteria,2ISJH@201174|Actinobacteria,4D0Z6@85004|Bifidobacteriales	1.28577245534966	1	Pearson's Chi-squared test with Yates' continuity correction	grp_healthy	unhealthy-healthy	0.845588	1	-	-	-	-
Bifidobacterium adolescentis	29UT5@1|root,30G5G@2|Bacteria,2GXCZ@201174|Actinobacteria,4D1N2@85004|Bifidobacteriales	0.00457951974496091	1	Pearson's Chi-squared test with Yates' continuity correction	grp_healthy	unhealthy-healthy	0.966912	0.923077	Mitochondrial domain of unknown function (DUF1713)	-	-	-
Bifidobacterium adolescentis	29VGS@1|root,30GYC@2|Bacteria,2GXVQ@201174|Actinobacteria,4D1QB@85004|Bifidobacteriales	1.26885935142981e-30	1	Pearson's Chi-squared test with Yates' continuity correction	grp_healthy	unhealthy-healthy	0.00367647	0	-	-	-	-
Bifidobacterium adolescentis	29W0J@1|root,30HIU@2|Bacteria,2HBEV@201174|Actinobacteria,4D2JK@85004|Bifidobacteriales	1.26885935142981e-30	1	Pearson's Chi-squared test with Yates' continuity correction	grp_healthy	unhealthy-healthy	0.00367647	0	-	-	-	-
Bifidobacterium adolescentis	29W32@1|root,30HMS@2|Bacteria,2GYJB@201174|Actinobacteria,4D1SB@85004|Bifidobacteriales	1.78683171811178e-29	1	Pearson's Chi-squared test with Yates' continuity correction	grp_healthy	unhealthy-healthy	0.319853	0.307692	-	-	-	-
Bifidobacterium adolescentis	29W72@1|root,30HS9@2|Bacteria,2HZB4@201174|Actinobacteria,4CZFJ@85004|Bifidobacteriales	1.26890843723703e-30	1	Pearson's Chi-squared test with Yates' continuity correction	grp_healthy	unhealthy-healthy	0.974265	1	Protein of unknown function (DUF3071)	-	-	-
Bifidobacterium adolescentis	29W75@1|root,30HSC@2|Bacteria,2H7F0@201174|Actinobacteria,4D2E1@85004|Bifidobacteriales	1.26885935142981e-30	1	Pearson's Chi-squared test with Yates' continuity correction	grp_healthy	unhealthy-healthy	0.00367647	0	Protein of unknown function (DUF3990)	-	-	-
Bifidobacterium adolescentis	29W76@1|root,30HSD@2|Bacteria,2IGT8@201174|Actinobacteria,4D0UG@85004|Bifidobacteriales	1.78683171811178e-29	1	Pearson's Chi-squared test with Yates' continuity correction	grp_healthy	unhealthy-healthy	0.319853	0.307692	-	-	-	-
Bifidobacterium adolescentis	29W77@1|root,30HSE@2|Bacteria,2IKED@201174|Actinobacteria,4D0WN@85004|Bifidobacteriales	0.409972698398886	1	Pearson's Chi-squared test with Yates' continuity correction	grp_healthy	unhealthy-healthy	0.128676	0.230769	-	-	-	-
Bifidobacterium adolescentis	29W79@1|root,30HSG@2|Bacteria,2IC42@201174|Actinobacteria,4CZZM@85004|Bifidobacteriales	0	1	Pearson's Chi-squared test with Yates' continuity correction	grp_healthy	unhealthy-healthy	0.444853	0.461538	Helix-turn-helix domain	-	-	-
Bifidobacterium adolescentis	29W7D@1|root,30HSK@2|Bacteria,2GUZ2@201174|Actinobacteria,4D1I1@85004|Bifidobacteriales	1.70876060553237e-29	1	Pearson's Chi-squared test with Yates' continuity correction	grp_healthy	unhealthy-healthy	0.294118	0.307692	Antitoxin component of a toxin-antitoxin (TA) module	-	-	-
Bifidobacterium adolescentis	29W7F@1|root,30HSN@2|Bacteria,2IQFQ@201174|Actinobacteria,4CZHR@85004|Bifidobacteriales	0.0548524698340875	1	Pearson's Chi-squared test with Yates' continuity correction	grp_healthy	unhealthy-healthy	0.0551471	0	-	-	-	-
Bifidobacterium adolescentis	29WJA@1|root,30I5I@2|Bacteria,2IS86@201174|Actinobacteria,4D16N@85004|Bifidobacteriales	0.345786451599871	1	Pearson's Chi-squared test with Yates' continuity correction	grp_healthy	unhealthy-healthy	0.0147059	0.0769231	PrgI family protein	-	-	-
Bifidobacterium adolescentis	29WJC@1|root,30I5N@2|Bacteria,2HZXY@201174|Actinobacteria,4D27B@85004|Bifidobacteriales	0.20995801940152	1	Pearson's Chi-squared test with Yates' continuity correction	grp_healthy	unhealthy-healthy	0.0735294	0	Domain of unknown function (DUF4839)	-	-	-
Bifidobacterium adolescentis	29X4Z@1|root,30ITY@2|Bacteria,2HMZI@201174|Actinobacteria,4GFIC@85026|Gordoniaceae	4.69434996374651e-27	1	Pearson's Chi-squared test with Yates' continuity correction	grp_healthy	unhealthy-healthy	0.00735294	0	-	-	-	-
Bifidobacterium adolescentis	29XRE@1|root,30JH3@2|Bacteria,2IJCR@201174|Actinobacteria,4D0VP@85004|Bifidobacteriales	1.02352959291326e-29	1	Pearson's Chi-squared test with Yates' continuity correction	grp_healthy	unhealthy-healthy	0.308824	0.307692	ABC-2 family transporter protein	-	-	-
Bifidobacterium adolescentis	29XZ2@1|root,30JRQ@2|Bacteria,2HMJA@201174|Actinobacteria,4D74P@85005|Actinomycetales	2.24697274658184e-27	1	Pearson's Chi-squared test with Yates' continuity correction	grp_healthy	unhealthy-healthy	0.0183824	0	Putative amidase domain	-	-	-
Bifidobacterium adolescentis	29Y3N@1|root,30JWQ@2|Bacteria,2H7EI@201174|Actinobacteria,4D2DI@85004|Bifidobacteriales	0.345786451599871	1	Pearson's Chi-squared test with Yates' continuity correction	grp_healthy	unhealthy-healthy	0.0147059	0.0769231	Protein of unknown function (DUF2442)	-	-	-
Bifidobacterium adolescentis	29Y70@1|root,30K0K@2|Bacteria,2H67A@201174|Actinobacteria,4D2AN@85004|Bifidobacteriales	1.26885935142981e-30	1	Pearson's Chi-squared test with Yates' continuity correction	grp_healthy	unhealthy-healthy	0.00367647	0	-	-	-	-
Bifidobacterium adolescentis	29YC4@1|root,30K6H@2|Bacteria,2H0Z2@201174|Actinobacteria,4D0DD@85004|Bifidobacteriales	1.26885935142981e-30	1	Pearson's Chi-squared test with Yates' continuity correction	grp_healthy	unhealthy-healthy	0.00367647	0	-	-	-	-
Bifidobacterium adolescentis	29Z4Q@1|root,30M2C@2|Bacteria,2H475@201174|Actinobacteria,4D265@85004|Bifidobacteriales	2.24697274658184e-27	1	Pearson's Chi-squared test with Yates' continuity correction	grp_healthy	unhealthy-healthy	0.0183824	0	-	-	-	-
Bifidobacterium adolescentis	29ZAV@1|root,30M99@2|Bacteria,2HZQ5@201174|Actinobacteria,4D17Y@85004|Bifidobacteriales	0.171650401291153	1	Pearson's Chi-squared test with Yates' continuity correction	grp_healthy	unhealthy-healthy	0.0808824	0.153846	Protein of unknown function (DUF2786)	-	-	-
Bifidobacterium adolescentis	29ZCV@1|root,30MBH@2|Bacteria,2HZK2@201174|Actinobacteria,4D0R5@85004|Bifidobacteriales	1.30763364803251e-28	1	Pearson's Chi-squared test with Yates' continuity correction	grp_healthy	unhealthy-healthy	0.0551471	0.0769231	-	-	-	-
Bifidobacterium adolescentis	29ZI4@1|root,30MI7@2|Bacteria,2GWTX@201174|Actinobacteria	0.00457951974496091	1	Pearson's Chi-squared test with Yates' continuity correction	grp_healthy	unhealthy-healthy	0.0330882	0.0769231	Helix-turn-helix domain	-	-	-
Bifidobacterium adolescentis	29ZPN@1|root,30MQB@2|Bacteria,2HZZ9@201174|Actinobacteria,4D2CE@85004|Bifidobacteriales	4.69434996374651e-27	1	Pearson's Chi-squared test with Yates' continuity correction	grp_healthy	unhealthy-healthy	0.00735294	0	-	-	-	-
Bifidobacterium adolescentis	29ZXM@1|root,30MZ7@2|Bacteria,2ICGB@201174|Actinobacteria,4D0GZ@85004|Bifidobacteriales	3.95879478071162e-30	1	Pearson's Chi-squared test with Yates' continuity correction	grp_healthy	unhealthy-healthy	0.0735294	0.0769231	-	-	-	-
Bifidobacterium adolescentis	29ZZ8@1|root,30N10@2|Bacteria,2HC0R@201174|Actinobacteria,4D2Q7@85004|Bifidobacteriales	0.200307208801635	1	Pearson's Chi-squared test with Yates' continuity correction	grp_healthy	unhealthy-healthy	0.0183824	0.0769231	-	-	-	-
Bifidobacterium adolescentis	2A0I6@1|root,30NNB@2|Bacteria,2GJ8M@201174|Actinobacteria,4D0ZN@85004|Bifidobacteriales	8.55766391274916e-31	1	Pearson's Chi-squared test with Yates' continuity correction	grp_healthy	unhealthy-healthy	0.915441	0.923077	-	-	-	-
Bifidobacterium adolescentis	2A0PS@1|root,30NU3@2|Bacteria,2IHAD@201174|Actinobacteria,4D0Q4@85004|Bifidobacteriales	0.744692132266311	1	Pearson's Chi-squared test with Yates' continuity correction	grp_healthy	unhealthy-healthy	0.117647	0	-	-	-	-
Bifidobacterium adolescentis	2A0QX@1|root,30NVE@2|Bacteria,2HZZM@201174|Actinobacteria,4D2E9@85004|Bifidobacteriales	6.997415431986e-31	1	Pearson's Chi-squared test with Yates' continuity correction	grp_healthy	unhealthy-healthy	0.0367647	0	-	-	-	-
Bifidobacterium adolescentis	2A0RN@1|root,30NW7@2|Bacteria,2IH59@201174|Actinobacteria,4D0T0@85004|Bifidobacteriales	4.69434996374651e-27	1	Pearson's Chi-squared test with Yates' continuity correction	grp_healthy	unhealthy-healthy	0.00735294	0	-	-	-	-
Bifidobacterium adolescentis	2A0Y7@1|root,30P3F@2|Bacteria,2ICTN@201174|Actinobacteria,4D0DG@85004|Bifidobacteriales	1.26885935142981e-30	1	Pearson's Chi-squared test with Yates' continuity correction	grp_healthy	unhealthy-healthy	0.00367647	0	-	-	-	-
Bifidobacterium adolescentis	2A11J@1|root,30P75@2|Bacteria,2HBVZ@201174|Actinobacteria,4D2PG@85004|Bifidobacteriales	0.587304665484453	1	Pearson's Chi-squared test with Yates' continuity correction	grp_healthy	unhealthy-healthy	0.0110294	0.0769231	-	-	-	-
Bifidobacterium adolescentis	2A13J@1|root,30P9F@2|Bacteria,2GKGD@201174|Actinobacteria,4D0QR@85004|Bifidobacteriales	0.902255192607319	1	Pearson's Chi-squared test with Yates' continuity correction	grp_healthy	unhealthy-healthy	0.948529	0.846154	-	-	-	-
Bifidobacterium adolescentis	2A1JX@1|root,30PTV@2|Bacteria,2IKIB@201174|Actinobacteria,4D0ZU@85004|Bifidobacteriales	2.57122613418215e-30	1	Pearson's Chi-squared test with Yates' continuity correction	grp_healthy	unhealthy-healthy	0.0367647	0.0769231	-	-	-	-
Bifidobacterium adolescentis	2A22N@1|root,30QCR@2|Bacteria,2GMZE@201174|Actinobacteria,4D0IQ@85004|Bifidobacteriales	0.0989528535661172	1	Pearson's Chi-squared test with Yates' continuity correction	grp_healthy	unhealthy-healthy	0.231618	0.153846	HNH endonuclease	-	-	-
Bifidobacterium adolescentis	2A2C2@1|root,30QP0@2|Bacteria,2HCT4@201174|Actinobacteria,4D2I4@85004|Bifidobacteriales	1.04765157071319e-30	1	Pearson's Chi-squared test with Yates' continuity correction	grp_healthy	unhealthy-healthy	0.0147059	0	-	-	-	-
Bifidobacterium adolescentis	2A2J6@1|root,30QX2@2|Bacteria,2H59P@201174|Actinobacteria,4D29B@85004|Bifidobacteriales	3.54661199456666	1	Pearson's Chi-squared test with Yates' continuity correction	grp_healthy	unhealthy-healthy	0.389706	0.692308	-	-	-	-
Bifidobacterium adolescentis	2A36R@1|root,30RN9@2|Bacteria,2HD2U@201174|Actinobacteria,4D2P3@85004|Bifidobacteriales	1.26885935142981e-30	1	Pearson's Chi-squared test with Yates' continuity correction	grp_healthy	unhealthy-healthy	0.00367647	0	-	-	-	-
Bifidobacterium adolescentis	2A37Y@1|root,30RPJ@2|Bacteria,2IP6J@201174|Actinobacteria,4D10A@85004|Bifidobacteriales	2.24697274658184e-27	1	Pearson's Chi-squared test with Yates' continuity correction	grp_healthy	unhealthy-healthy	0.0183824	0	-	-	-	-
Bifidobacterium adolescentis	2A3FG@1|root,30RY6@2|Bacteria,2H6Q2@201174|Actinobacteria,4D2CU@85004|Bifidobacteriales	7.59491266151297e-29	1	Pearson's Chi-squared test with Yates' continuity correction	grp_healthy	unhealthy-healthy	0.886029	0.923077	-	-	-	-
Bifidobacterium adolescentis	2A3GQ@1|root,30RZI@2|Bacteria,2GYCI@201174|Actinobacteria,4D1N4@85004|Bifidobacteriales	0.00448390339863756	1	Pearson's Chi-squared test with Yates' continuity correction	grp_healthy	unhealthy-healthy	0.0441176	0	-	-	-	-
Bifidobacterium adolescentis	2A3T1@1|root,30SAX@2|Bacteria,2HND1@201174|Actinobacteria,22PQ6@1653|Corynebacteriaceae	0.109851053384829	1	Pearson's Chi-squared test with Yates' continuity correction	grp_healthy	unhealthy-healthy	0.0220588	0.0769231	BetR domain	-	-	-
Bifidobacterium adolescentis	2A3T2@1|root,30SAY@2|Bacteria,2HMYB@201174|Actinobacteria,4D7QQ@85005|Actinomycetales	5.02795153915778e-31	1	Pearson's Chi-squared test with Yates' continuity correction	grp_healthy	unhealthy-healthy	0.106618	0.0769231	-	-	-	-
Bifidobacterium adolescentis	2A3T5@1|root,30SB1@2|Bacteria,2IDQE@201174|Actinobacteria,4D0HU@85004|Bifidobacteriales	4.69434996374651e-27	1	Pearson's Chi-squared test with Yates' continuity correction	grp_healthy	unhealthy-healthy	0.00735294	0	-	-	-	-
Bifidobacterium adolescentis	2A3Y6@1|root,30SGI@2|Bacteria,2IM76@201174|Actinobacteria,4D10Z@85004|Bifidobacteriales	0.426664349974388	1	Pearson's Chi-squared test with Yates' continuity correction	grp_healthy	unhealthy-healthy	0.933824	0.846154	-	-	-	-
Bifidobacterium adolescentis	2A5FI@1|root,30U5H@2|Bacteria,2I8X3@201174|Actinobacteria,4D09F@85004|Bifidobacteriales	0.519579225921138	1	Pearson's Chi-squared test with Yates' continuity correction	grp_healthy	unhealthy-healthy	0.9375	0.846154	Arylsulfotransferase Ig-like domain	2.8.2.22	ko:K01023	-
Bifidobacterium adolescentis	2A6KP@1|root,30VED@2|Bacteria,2H9RG@201174|Actinobacteria,4D2J5@85004|Bifidobacteriales	1.66206507846228e-30	1	Pearson's Chi-squared test with Yates' continuity correction	grp_healthy	unhealthy-healthy	0.0698529	0.0769231	-	-	-	-
Bifidobacterium adolescentis	2A6VR@1|root,30VQB@2|Bacteria,2HA1W@201174|Actinobacteria,4D2N5@85004|Bifidobacteriales	1.26885935142981e-30	1	Pearson's Chi-squared test with Yates' continuity correction	grp_healthy	unhealthy-healthy	0.00367647	0	-	-	-	-
Bifidobacterium adolescentis	2A6YJ@1|root,30VTI@2|Bacteria,2GSH6@201174|Actinobacteria,4D1KT@85004|Bifidobacteriales	4.69434996374651e-27	1	Pearson's Chi-squared test with Yates' continuity correction	grp_healthy	unhealthy-healthy	0.00735294	0	EpsG family	-	-	-
Bifidobacterium adolescentis	2A739@1|root,30VYV@2|Bacteria,2HAAN@201174|Actinobacteria	1.26885935142981e-30	1	Pearson's Chi-squared test with Yates' continuity correction	grp_healthy	unhealthy-healthy	0.00367647	0	-	-	-	-
Bifidobacterium adolescentis	2A7AI@1|root,30W77@2|Bacteria,2GX3Z@201174|Actinobacteria,4D1RF@85004|Bifidobacteriales	0.00133424926623455	1	Pearson's Chi-squared test with Yates' continuity correction	grp_healthy	unhealthy-healthy	0.352941	0.307692	-	-	-	-
Bifidobacterium adolescentis	2A7E4@1|root,30WBI@2|Bacteria,2HAH3@201174|Actinobacteria,4D2Q9@85004|Bifidobacteriales	0.347029464102075	1	Pearson's Chi-squared test with Yates' continuity correction	grp_healthy	unhealthy-healthy	0.0698529	0.153846	-	-	-	-
Bifidobacterium adolescentis	2A804@1|root,30X0B@2|Bacteria,2IMWR@201174|Actinobacteria,4D12R@85004|Bifidobacteriales	1.34362722042756	1	Pearson's Chi-squared test with Yates' continuity correction	grp_healthy	unhealthy-healthy	0.158088	0	-	-	-	-
Bifidobacterium adolescentis	2A8DF@1|root,30XF6@2|Bacteria,2HAZD@201174|Actinobacteria,4D2P0@85004|Bifidobacteriales	8.55766391274916e-31	1	Pearson's Chi-squared test with Yates' continuity correction	grp_healthy	unhealthy-healthy	0.0845588	0.0769231	-	-	-	-
Bifidobacterium adolescentis	2A9VD@1|root,30Z38@2|Bacteria,2I88K@201174|Actinobacteria,4D0A0@85004|Bifidobacteriales	2.53391618411503	1	Pearson's Chi-squared test with Yates' continuity correction	grp_healthy	unhealthy-healthy	0.0698529	0.230769	GtrA-like protein	-	-	-
Bifidobacterium adolescentis	2AD62@1|root,312US@2|Bacteria,2HCXF@201174|Actinobacteria,4D2KS@85004|Bifidobacteriales	0.0148160932925206	1	Pearson's Chi-squared test with Yates' continuity correction	grp_healthy	unhealthy-healthy	0.102941	0.153846	-	-	-	-
Bifidobacterium adolescentis	2ADBM@1|root,31312@2|Bacteria,2HD0P@201174|Actinobacteria,4D2QT@85004|Bifidobacteriales	0.000317762594548311	1	Pearson's Chi-squared test with Yates' continuity correction	grp_healthy	unhealthy-healthy	0.341912	0.384615	-	-	-	-
Bifidobacterium adolescentis	2ADR2@1|root,313GD@2|Bacteria,2IDP4@201174|Actinobacteria,4D0KR@85004|Bifidobacteriales	0.347029464102075	1	Pearson's Chi-squared test with Yates' continuity correction	grp_healthy	unhealthy-healthy	0.0698529	0.153846	-	-	-	-
Bifidobacterium adolescentis	2ADU1@1|root,313JQ@2|Bacteria,2HDBG@201174|Actinobacteria,4D2MU@85004|Bifidobacteriales	0.0160070792533425	1	Pearson's Chi-squared test with Yates' continuity correction	grp_healthy	unhealthy-healthy	0.0477941	0	-	-	-	-
Bifidobacterium adolescentis	2ADV9@1|root,313M5@2|Bacteria,2HDCD@201174|Actinobacteria,4D2QB@85004|Bifidobacteriales	7.61877556949564e-29	1	Pearson's Chi-squared test with Yates' continuity correction	grp_healthy	unhealthy-healthy	0.0330882	0	-	-	-	-
Bifidobacterium adolescentis	2ADW4@1|root,313N4@2|Bacteria,2IEGF@201174|Actinobacteria,4CZI1@85004|Bifidobacteriales	4.70251325483649e-30	1	Pearson's Chi-squared test with Yates' continuity correction	grp_healthy	unhealthy-healthy	0.154412	0.153846	Protein of unknown function (DUF4230)	-	-	-
Bifidobacterium adolescentis	2AE10@1|root,313TP@2|Bacteria,2HDGN@201174|Actinobacteria,4D2QP@85004|Bifidobacteriales	0.323310717182336	1	Pearson's Chi-squared test with Yates' continuity correction	grp_healthy	unhealthy-healthy	0.272059	0.384615	-	-	-	-
Bifidobacterium adolescentis	2AEW0@1|root,314TK@2|Bacteria,2HE2B@201174|Actinobacteria,4D2QE@85004|Bifidobacteriales	4.69434996374651e-27	1	Pearson's Chi-squared test with Yates' continuity correction	grp_healthy	unhealthy-healthy	0.00735294	0	-	-	-	-
Bifidobacterium adolescentis	2AFXT@1|root,3161G@2|Bacteria,2IKPZ@201174|Actinobacteria,4D0UV@85004|Bifidobacteriales	2.51326285298236e-29	1	Pearson's Chi-squared test with Yates' continuity correction	grp_healthy	unhealthy-healthy	0.0110294	0	Protein of unknown function (DUF2469)	-	-	-
Bifidobacterium adolescentis	2AGHT@1|root,316QD@2|Bacteria,2IFJR@201174|Actinobacteria,4D0QI@85004|Bifidobacteriales	8.92713375973668e-32	1	Pearson's Chi-squared test with Yates' continuity correction	grp_healthy	unhealthy-healthy	0.911765	0.923077	-	-	-	-
Bifidobacterium adolescentis	2AHAX@1|root,317M8@2|Bacteria,2IPJ5@201174|Actinobacteria,4D11M@85004|Bifidobacteriales	0.140407732345315	1	Pearson's Chi-squared test with Yates' continuity correction	grp_healthy	unhealthy-healthy	0.933824	1	-	-	-	-
Bifidobacterium adolescentis	2AIET@1|root,318WA@2|Bacteria,1W6SJ@1239|Firmicutes,255ZI@186801|Clostridia	0.0331458734856417	1	Pearson's Chi-squared test with Yates' continuity correction	grp_healthy	unhealthy-healthy	0.0514706	0	Protein of unknown function (DUF4238)	-	-	-
Bifidobacterium adolescentis	2AJ90@1|root,319TX@2|Bacteria,2I28A@201174|Actinobacteria,4D0A5@85004|Bifidobacteriales	1.26885935142981e-30	1	Pearson's Chi-squared test with Yates' continuity correction	grp_healthy	unhealthy-healthy	0.00367647	0	Glucosyl transferase GtrII	-	-	-
Bifidobacterium adolescentis	2AMW2@1|root,31CSW@2|Bacteria,2I96K@201174|Actinobacteria,4D06S@85004|Bifidobacteriales	3.572212920506	1	Pearson's Chi-squared test with Yates' continuity correction	grp_healthy	unhealthy-healthy	0.625	0.923077	-	-	-	-
Bifidobacterium adolescentis	2AN2N@1|root,31D08@2|Bacteria,2IMN1@201174|Actinobacteria,4D12N@85004|Bifidobacteriales	0.0791602698771818	1	Pearson's Chi-squared test with Yates' continuity correction	grp_healthy	unhealthy-healthy	0.382353	0.461538	-	-	-	-
Bifidobacterium adolescentis	2AN86@1|root,31D67@2|Bacteria,2HWWU@201174|Actinobacteria,4CZZS@85004|Bifidobacteriales	1.26890843723703e-30	1	Pearson's Chi-squared test with Yates' continuity correction	grp_healthy	unhealthy-healthy	0.974265	1	Protein of unknown function (DUF3043)	-	-	-
Bifidobacterium adolescentis	2ANBU@1|root,31DA7@2|Bacteria,2IAHJ@201174|Actinobacteria,4CYW4@85004|Bifidobacteriales	3.95879478071162e-30	1	Pearson's Chi-squared test with Yates' continuity correction	grp_healthy	unhealthy-healthy	0.926471	0.923077	Psort location Cytoplasmic, score 8.87	-	-	-
Bifidobacterium adolescentis	2ANWQ@1|root,31DXB@2|Bacteria,2IBKB@201174|Actinobacteria,4D0NF@85004|Bifidobacteriales	2.28913642335462	1	Pearson's Chi-squared test with Yates' continuity correction	grp_healthy	unhealthy-healthy	0.213235	0	-	-	-	-
Bifidobacterium adolescentis	2AP35@1|root,31E4N@2|Bacteria,2IBUY@201174|Actinobacteria,4D0R7@85004|Bifidobacteriales	4.56852405249394e-31	1	Pearson's Chi-squared test with Yates' continuity correction	grp_healthy	unhealthy-healthy	0.9375	0.923077	-	-	-	-
Bifidobacterium adolescentis	2AP7K@1|root,31E9E@2|Bacteria,2IC0G@201174|Actinobacteria,4CZP4@85004|Bifidobacteriales	1.66441644881565e-27	1	Pearson's Chi-squared test with Yates' continuity correction	grp_healthy	unhealthy-healthy	0.0294118	0	-	-	-	-
Bifidobacterium adolescentis	2AP8J@1|root,31EAI@2|Bacteria,2HZSS@201174|Actinobacteria,4D1KR@85004|Bifidobacteriales	0.109015487632042	1	Pearson's Chi-squared test with Yates' continuity correction	grp_healthy	unhealthy-healthy	0.0625	0	-	-	-	-
Bifidobacterium adolescentis	2APK1@1|root,31EP8@2|Bacteria,2IEAB@201174|Actinobacteria,4D0C3@85004|Bifidobacteriales	1.26885935142981e-30	1	Pearson's Chi-squared test with Yates' continuity correction	grp_healthy	unhealthy-healthy	0.00367647	0	Domain of unknown function (DUF4194)	-	-	-
Bifidobacterium adolescentis	2APTZ@1|root,31EYD@2|Bacteria,2ICWI@201174|Actinobacteria,4D0N4@85004|Bifidobacteriales	0.409972698398886	1	Pearson's Chi-squared test with Yates' continuity correction	grp_healthy	unhealthy-healthy	0.128676	0.230769	-	-	-	-
Bifidobacterium adolescentis	2AQDB@1|root,31FJP@2|Bacteria,2IDXD@201174|Actinobacteria,4CZ87@85004|Bifidobacteriales	1.26890843723703e-30	1	Pearson's Chi-squared test with Yates' continuity correction	grp_healthy	unhealthy-healthy	0.0257353	0	GDSL-like Lipase/Acylhydrolase family	-	-	-
Bifidobacterium adolescentis	2AQIV@1|root,31FRN@2|Bacteria,2IE9Q@201174|Actinobacteria,4D0GF@85004|Bifidobacteriales	0.262527956910012	1	Pearson's Chi-squared test with Yates' continuity correction	grp_healthy	unhealthy-healthy	0.257353	0.153846	-	-	-	-
Bifidobacterium adolescentis	2AQMV@1|root,31FV1@2|Bacteria,2IEG5@201174|Actinobacteria,4D0KQ@85004|Bifidobacteriales	0.744692132266311	1	Pearson's Chi-squared test with Yates' continuity correction	grp_healthy	unhealthy-healthy	0.117647	0	-	-	-	-
Bifidobacterium adolescentis	2AR06@1|root,31G8Z@2|Bacteria,2IF1Q@201174|Actinobacteria,4D090@85004|Bifidobacteriales	4.22192531560981e-30	1	Pearson's Chi-squared test with Yates' continuity correction	grp_healthy	unhealthy-healthy	0.676471	0.692308	-	-	-	-
Bifidobacterium adolescentis	2AR26@1|root,31GB5@2|Bacteria,2IF4V@201174|Actinobacteria,4D0GW@85004|Bifidobacteriales	6.997415431986e-31	1	Pearson's Chi-squared test with Yates' continuity correction	grp_healthy	unhealthy-healthy	0.0367647	0	-	-	-	-
Bifidobacterium adolescentis	2AR8S@1|root,31GIM@2|Bacteria,2HCA2@201174|Actinobacteria,4G80B@85025|Nocardiaceae	2.51326285298236e-29	1	Pearson's Chi-squared test with Yates' continuity correction	grp_healthy	unhealthy-healthy	0.0110294	0	-	-	-	-
Bifidobacterium adolescentis	2AR9Q@1|root,31GJK@2|Bacteria,2HBRS@201174|Actinobacteria,4G81U@85025|Nocardiaceae	1.66441644881565e-27	1	Pearson's Chi-squared test with Yates' continuity correction	grp_healthy	unhealthy-healthy	0.0294118	0	-	-	-	-
Bifidobacterium adolescentis	2ARK1@1|root,31GWJ@2|Bacteria,2IFWM@201174|Actinobacteria,4D0UF@85004|Bifidobacteriales	1.26890843723703e-30	1	Pearson's Chi-squared test with Yates' continuity correction	grp_healthy	unhealthy-healthy	0.0257353	0	Helix-turn-helix XRE-family like proteins	-	-	-
Bifidobacterium adolescentis	2ARR4@1|root,31H25@2|Bacteria,2IG5G@201174|Actinobacteria,4D0U6@85004|Bifidobacteriales	2.51326285298236e-29	1	Pearson's Chi-squared test with Yates' continuity correction	grp_healthy	unhealthy-healthy	0.0110294	0	-	-	-	-
Bifidobacterium adolescentis	2ARXR@1|root,31H9N@2|Bacteria,2IGG9@201174|Actinobacteria,4D0QT@85004|Bifidobacteriales	3.00749652792346	1	Pearson's Chi-squared test with Yates' continuity correction	grp_healthy	unhealthy-healthy	0.5625	0.846154	Prokaryotic N-terminal methylation motif	-	-	-
Bifidobacterium adolescentis	2ARXX@1|root,31H9W@2|Bacteria,2IGGH@201174|Actinobacteria,4D0QY@85004|Bifidobacteriales	1.26890843723703e-30	1	Pearson's Chi-squared test with Yates' continuity correction	grp_healthy	unhealthy-healthy	0.0257353	0	Beta-lactamase enzyme family	-	-	-
Bifidobacterium adolescentis	2AS45@1|root,31HGW@2|Bacteria,2HZSD@201174|Actinobacteria,4D1H9@85004|Bifidobacteriales	1.66441644881565e-27	1	Pearson's Chi-squared test with Yates' continuity correction	grp_healthy	unhealthy-healthy	0.970588	1	Protein of unknown function (DUF3107)	-	-	-
Bifidobacterium adolescentis	2ASC9@1|root,31HRI@2|Bacteria,2HMAT@201174|Actinobacteria,4D6NV@85005|Actinomycetales	1.66206507846228e-30	1	Pearson's Chi-squared test with Yates' continuity correction	grp_healthy	unhealthy-healthy	0.0698529	0.0769231	Helix-turn-helix XRE-family like proteins	-	-	-
Bifidobacterium adolescentis	2ASI3@1|root,31HYI@2|Bacteria,2HMGN@201174|Actinobacteria,4D6Z4@85005|Actinomycetales	0.24758846392578	1	Pearson's Chi-squared test with Yates' continuity correction	grp_healthy	unhealthy-healthy	0.0772059	0	-	-	-	-
Bifidobacterium adolescentis	2ASIR@1|root,31HZA@2|Bacteria,2IHD9@201174|Actinobacteria,4D0QP@85004|Bifidobacteriales	5.07664252253279e-29	1	Pearson's Chi-squared test with Yates' continuity correction	grp_healthy	unhealthy-healthy	0.977941	1	-	-	-	-
Bifidobacterium adolescentis	2ASKI@1|root,31I16@2|Bacteria,1V2J9@1239|Firmicutes,24G8K@186801|Clostridia,220NP@1506553|Lachnoclostridium	1.26885935142981e-30	1	Pearson's Chi-squared test with Yates' continuity correction	grp_healthy	unhealthy-healthy	0.00367647	0	Psort location Cytoplasmic, score	-	-	-
Bifidobacterium adolescentis	2ASX6@1|root,31ICR@2|Bacteria,2IHV1@201174|Actinobacteria,4D0WZ@85004|Bifidobacteriales	0.00799475325382067	1	Pearson's Chi-squared test with Yates' continuity correction	grp_healthy	unhealthy-healthy	0.4375	0.384615	Psort location Cytoplasmic, score 8.87	-	-	-
Bifidobacterium adolescentis	2ASZC@1|root,30V61@2|Bacteria,2H9FD@201174|Actinobacteria,4D2GH@85004|Bifidobacteriales	1.26885935142981e-30	1	Pearson's Chi-squared test with Yates' continuity correction	grp_healthy	unhealthy-healthy	0.00367647	0	-	-	-	-
Bifidobacterium adolescentis	2ASZC@1|root,31IF2@2|Bacteria,2IHXX@201174|Actinobacteria,4D0YI@85004|Bifidobacteriales	1.26885935142981e-30	1	Pearson's Chi-squared test with Yates' continuity correction	grp_healthy	unhealthy-healthy	0.00367647	0	-	-	-	-
Bifidobacterium adolescentis	2AT11@1|root,31IGZ@2|Bacteria,2HMYR@201174|Actinobacteria,4D7R7@85005|Actinomycetales	4.69434996374651e-27	1	Pearson's Chi-squared test with Yates' continuity correction	grp_healthy	unhealthy-healthy	0.00735294	0	-	-	-	-
Bifidobacterium adolescentis	2ATA8@1|root,31IT9@2|Bacteria,2IICV@201174|Actinobacteria,4D0W4@85004|Bifidobacteriales	2.24697274658184e-27	1	Pearson's Chi-squared test with Yates' continuity correction	grp_healthy	unhealthy-healthy	0.0183824	0	-	-	-	-
Bifidobacterium adolescentis	2ATC3@1|root,31IV4@2|Bacteria,2IPQS@201174|Actinobacteria,4D15N@85004|Bifidobacteriales	0.519579225921138	1	Pearson's Chi-squared test with Yates' continuity correction	grp_healthy	unhealthy-healthy	0.0625	0.153846	-	-	-	-
Bifidobacterium adolescentis	2ATF2@1|root,31IYI@2|Bacteria,2IIKG@201174|Actinobacteria,4D0ZG@85004|Bifidobacteriales	4.52587124793748	1	Pearson's Chi-squared test with Yates' continuity correction	grp_healthy	unhealthy-healthy	0.132353	0.384615	-	-	-	-
Bifidobacterium adolescentis	2ATJW@1|root,3361K@2|Bacteria,2I80Y@201174|Actinobacteria,4D10Y@85004|Bifidobacteriales	5.07664252253279e-29	1	Pearson's Chi-squared test with Yates' continuity correction	grp_healthy	unhealthy-healthy	0.0220588	0	Domain of unknown function (DUF4193)	-	-	-
Bifidobacterium adolescentis	2ATQJ@1|root,31J9A@2|Bacteria,2IJ3F@201174|Actinobacteria,4D0ZI@85004|Bifidobacteriales	2.57122613418215e-30	1	Pearson's Chi-squared test with Yates' continuity correction	grp_healthy	unhealthy-healthy	0.963235	0.923077	-	-	-	-
Bifidobacterium adolescentis	2AU0N@1|root,31JKM@2|Bacteria,2IJJ5@201174|Actinobacteria,4D0XN@85004|Bifidobacteriales	1.04765157071319e-30	1	Pearson's Chi-squared test with Yates' continuity correction	grp_healthy	unhealthy-healthy	0.0147059	0	-	-	-	-
Bifidobacterium adolescentis	2AU2N@1|root,31JNZ@2|Bacteria,2IJNI@201174|Actinobacteria,4D047@85004|Bifidobacteriales	3.15697778046368e-31	1	Pearson's Chi-squared test with Yates' continuity correction	grp_healthy	unhealthy-healthy	0.948529	0.923077	-	-	-	-
Bifidobacterium adolescentis	2AU80@1|root,31JV4@2|Bacteria,2IJVI@201174|Actinobacteria,4D0YS@85004|Bifidobacteriales	0.03972998708936	1	Pearson's Chi-squared test with Yates' continuity correction	grp_healthy	unhealthy-healthy	0.169118	0.230769	-	-	-	-
Bifidobacterium adolescentis	2AU97@1|root,31JWK@2|Bacteria,2IJXF@201174|Actinobacteria,4D0W5@85004|Bifidobacteriales	5.18060382264996e-29	1	Pearson's Chi-squared test with Yates' continuity correction	grp_healthy	unhealthy-healthy	0.897059	0.923077	-	-	-	-
Bifidobacterium adolescentis	2AUFS@1|root,2ZBYU@2|Bacteria,2I87Z@201174|Actinobacteria,4CYT8@85004|Bifidobacteriales	4.69434996374651e-27	1	Pearson's Chi-squared test with Yates' continuity correction	grp_healthy	unhealthy-healthy	0.00735294	0	Domain of unknown function (DUF4191)	-	-	-
Bifidobacterium adolescentis	2AUIM@1|root,31K74@2|Bacteria,2IKCM@201174|Actinobacteria,4D0UW@85004|Bifidobacteriales	5.07664252253279e-29	1	Pearson's Chi-squared test with Yates' continuity correction	grp_healthy	unhealthy-healthy	0.977941	1	-	-	-	-
Bifidobacterium adolescentis	2AUT3@1|root,31KG5@2|Bacteria,2IKR4@201174|Actinobacteria,4D141@85004|Bifidobacteriales	1.04765157071319e-30	1	Pearson's Chi-squared test with Yates' continuity correction	grp_healthy	unhealthy-healthy	0.985294	1	-	-	-	-
Bifidobacterium adolescentis	2AUTC@1|root,31KGE@2|Bacteria,2IKRN@201174|Actinobacteria,4D134@85004|Bifidobacteriales	0.587304665484453	1	Pearson's Chi-squared test with Yates' continuity correction	grp_healthy	unhealthy-healthy	0.988971	0.923077	-	-	-	-
Bifidobacterium adolescentis	2AUZH@1|root,31KP5@2|Bacteria,2IM1U@201174|Actinobacteria,4D158@85004|Bifidobacteriales	0.109851053384829	1	Pearson's Chi-squared test with Yates' continuity correction	grp_healthy	unhealthy-healthy	0.0220588	0.0769231	-	-	-	-
Bifidobacterium adolescentis	2AVGA@1|root,31M8G@2|Bacteria,2IMUF@201174|Actinobacteria,4D13I@85004|Bifidobacteriales	2.45887877487858	1	Pearson's Chi-squared test with Yates' continuity correction	grp_healthy	unhealthy-healthy	0.323529	0.0769231	-	-	-	-
Bifidobacterium adolescentis	2AVHC@1|root,31M9S@2|Bacteria,2IMWD@201174|Actinobacteria,4D13V@85004|Bifidobacteriales	0.0803420559271393	1	Pearson's Chi-squared test with Yates' continuity correction	grp_healthy	unhealthy-healthy	0.0588235	0	-	-	-	-
Bifidobacterium adolescentis	2AVIH@1|root,31MB1@2|Bacteria,2IMY2@201174|Actinobacteria,4D12K@85004|Bifidobacteriales	5.07664252253279e-29	1	Pearson's Chi-squared test with Yates' continuity correction	grp_healthy	unhealthy-healthy	0.0220588	0	-	-	-	-
Bifidobacterium adolescentis	2AVMY@1|root,31YDE@2|Bacteria,2HZVI@201174|Actinobacteria,4D1XI@85004|Bifidobacteriales	0.0210989757525084	1	Pearson's Chi-squared test with Yates' continuity correction	grp_healthy	unhealthy-healthy	0.0294118	0.0769231	Putative PD-(D/E)XK family member, (DUF4420)	-	-	-
Bifidobacterium adolescentis	2AVV0@1|root,31MNQ@2|Bacteria,2GJKP@201174|Actinobacteria,4CYQX@85004|Bifidobacteriales	2.24697274658184e-27	1	Pearson's Chi-squared test with Yates' continuity correction	grp_healthy	unhealthy-healthy	0.981618	1	Protein of unknown function (DUF3159)	-	-	-
Bifidobacterium adolescentis	2AVVF@1|root,31MP8@2|Bacteria,2INFF@201174|Actinobacteria,4D167@85004|Bifidobacteriales	1.26885935142981e-30	1	Pearson's Chi-squared test with Yates' continuity correction	grp_healthy	unhealthy-healthy	0.00367647	0	-	-	-	-
Bifidobacterium adolescentis	2AVVG@1|root,31MP9@2|Bacteria,2INFG@201174|Actinobacteria,4D12J@85004|Bifidobacteriales	2.51326285298236e-29	1	Pearson's Chi-squared test with Yates' continuity correction	grp_healthy	unhealthy-healthy	0.988971	1	-	-	-	-
Bifidobacterium adolescentis	2AVW2@1|root,31MPW@2|Bacteria,2ING7@201174|Actinobacteria,4D15R@85004|Bifidobacteriales	2.71096578054299	1	Pearson's Chi-squared test with Yates' continuity correction	grp_healthy	unhealthy-healthy	0.113971	0.307692	-	-	-	-
Bifidobacterium adolescentis	2AWBM@1|root,31N7D@2|Bacteria,2IP6P@201174|Actinobacteria,4D14B@85004|Bifidobacteriales	1.5231456769479	1	Pearson's Chi-squared test with Yates' continuity correction	grp_healthy	unhealthy-healthy	0.959559	0.846154	-	-	-	-
Bifidobacterium adolescentis	2AWNJ@1|root,31NJC@2|Bacteria,2IPNQ@201174|Actinobacteria,4D10Q@85004|Bifidobacteriales	0.278911906352985	1	Pearson's Chi-squared test with Yates' continuity correction	grp_healthy	unhealthy-healthy	0.0735294	0.153846	-	-	-	-
Bifidobacterium adolescentis	2AWVC@1|root,31NSP@2|Bacteria,2IPYB@201174|Actinobacteria,4D15U@85004|Bifidobacteriales	1.71034774678629e-30	1	Pearson's Chi-squared test with Yates' continuity correction	grp_healthy	unhealthy-healthy	0.0992647	0.0769231	Cro/C1-type HTH DNA-binding domain	-	-	-
Bifidobacterium adolescentis	2AXAE@1|root,31P9H@2|Bacteria,2IQKC@201174|Actinobacteria,4D18B@85004|Bifidobacteriales	0.13027676862165	1	Pearson's Chi-squared test with Yates' continuity correction	grp_healthy	unhealthy-healthy	0.915441	0.846154	-	-	-	-
Bifidobacterium adolescentis	2AXTZ@1|root,31PV0@2|Bacteria,2IMJI@201174|Actinobacteria,4D12E@85004|Bifidobacteriales	3.47449785289273e-29	1	Pearson's Chi-squared test with Yates' continuity correction	grp_healthy	unhealthy-healthy	0.908088	0.923077	-	-	-	-
Bifidobacterium adolescentis	2AXW3@1|root,31PXC@2|Bacteria,2IRCA@201174|Actinobacteria,4D1CA@85004|Bifidobacteriales	1.02352959291326e-29	1	Pearson's Chi-squared test with Yates' continuity correction	grp_healthy	unhealthy-healthy	0.308824	0.307692	-	-	-	-
Bifidobacterium adolescentis	2AYAB@1|root,31QCV@2|Bacteria,2IRXX@201174|Actinobacteria,4D1AK@85004|Bifidobacteriales	1.64261431469801	1	Pearson's Chi-squared test with Yates' continuity correction	grp_healthy	unhealthy-healthy	0.176471	0	-	-	-	-
Bifidobacterium adolescentis	2AYBT@1|root,31QEH@2|Bacteria,2HSH0@201174|Actinobacteria,22QYM@1653|Corynebacteriaceae	0.200307208801635	1	Pearson's Chi-squared test with Yates' continuity correction	grp_healthy	unhealthy-healthy	0.0183824	0.0769231	Helix-turn-helix domain	-	-	-
Bifidobacterium adolescentis	2AYC5@1|root,31QEW@2|Bacteria,2IS0N@201174|Actinobacteria,4D1F0@85004|Bifidobacteriales	6.68543028461377e-06	1	Pearson's Chi-squared test with Yates' continuity correction	grp_healthy	unhealthy-healthy	0.0404412	0	-	-	-	-
Bifidobacterium adolescentis	2AYDR@1|root,31QGN@2|Bacteria,2IS31@201174|Actinobacteria,4D1AE@85004|Bifidobacteriales	2.57122613418215e-30	1	Pearson's Chi-squared test with Yates' continuity correction	grp_healthy	unhealthy-healthy	0.0367647	0.0769231	-	-	-	-
Bifidobacterium adolescentis	2AYHW@1|root,32WBP@2|Bacteria,2I9DQ@201174|Actinobacteria,4CYRI@85004|Bifidobacteriales	2.37578797649466e-31	1	Pearson's Chi-squared test with Yates' continuity correction	grp_healthy	unhealthy-healthy	0.882353	0.846154	TraX protein	-	-	-
Bifidobacterium adolescentis	2AYR2@1|root,31QW0@2|Bacteria,2ISRM@201174|Actinobacteria,4D1MV@85004|Bifidobacteriales	0.0331458734856417	1	Pearson's Chi-squared test with Yates' continuity correction	grp_healthy	unhealthy-healthy	0.0514706	0	-	-	-	-
Bifidobacterium adolescentis	2AYSK@1|root,31QXV@2|Bacteria,2ISUZ@201174|Actinobacteria,4D1C0@85004|Bifidobacteriales	1.70434343677171	1	Pearson's Chi-squared test with Yates' continuity correction	grp_healthy	unhealthy-healthy	0.180147	0	-	-	-	-
Bifidobacterium adolescentis	2AYWB@1|root,307JP@2|Bacteria,2IIGR@201174|Actinobacteria,4D0ZW@85004|Bifidobacteriales	0.0803420559271393	1	Pearson's Chi-squared test with Yates' continuity correction	grp_healthy	unhealthy-healthy	0.0588235	0	-	-	-	-
Bifidobacterium adolescentis	2AZHU@1|root,31RS0@2|Bacteria,2GVK6@201174|Actinobacteria,4D1EB@85004|Bifidobacteriales	0.0803420559271393	1	Pearson's Chi-squared test with Yates' continuity correction	grp_healthy	unhealthy-healthy	0.0588235	0	SPP1 phage holin	-	-	-
Bifidobacterium adolescentis	2AZUG@1|root,31S3T@2|Bacteria,2GQ7F@201174|Actinobacteria,4D1BR@85004|Bifidobacteriales	5.07664252253279e-29	1	Pearson's Chi-squared test with Yates' continuity correction	grp_healthy	unhealthy-healthy	0.0220588	0	-	-	-	-
Bifidobacterium adolescentis	2AZUG@1|root,31VH8@2|Bacteria,2GVNQ@201174|Actinobacteria,4D1M0@85004|Bifidobacteriales	0.321154500462194	1	Pearson's Chi-squared test with Yates' continuity correction	grp_healthy	unhealthy-healthy	0.202206	0.307692	-	-	-	-
Bifidobacterium adolescentis	2AZXA@1|root,31S72@2|Bacteria,2GQBM@201174|Actinobacteria,4D1E0@85004|Bifidobacteriales	3.24440823394907	1	Pearson's Chi-squared test with Yates' continuity correction	grp_healthy	unhealthy-healthy	0.268382	0.538462	Domain of unknown function (DUF5067)	-	-	-
Bifidobacterium adolescentis	2B035@1|root,31SDG@2|Bacteria,2GQKR@201174|Actinobacteria,4D1FZ@85004|Bifidobacteriales	4.22192531560981e-30	1	Pearson's Chi-squared test with Yates' continuity correction	grp_healthy	unhealthy-healthy	0.323529	0.307692	-	-	-	-
Bifidobacterium adolescentis	2B0CX@1|root,31SQ3@2|Bacteria,2GR13@201174|Actinobacteria,4D1JN@85004|Bifidobacteriales	1.26885935142981e-30	1	Pearson's Chi-squared test with Yates' continuity correction	grp_healthy	unhealthy-healthy	0.00367647	0	-	-	-	-
Bifidobacterium adolescentis	2B0EM@1|root,31VWV@2|Bacteria,2GWC4@201174|Actinobacteria,4D1ED@85004|Bifidobacteriales	1.26885935142981e-30	1	Pearson's Chi-squared test with Yates' continuity correction	grp_healthy	unhealthy-healthy	0.00367647	0	-	-	-	-
Bifidobacterium adolescentis	2B0NT@1|root,31T0I@2|Bacteria,2GRGK@201174|Actinobacteria,4D1EC@85004|Bifidobacteriales	3.36636763147937	1	Pearson's Chi-squared test with Yates' continuity correction	grp_healthy	unhealthy-healthy	0.102941	0.307692	-	-	-	-
Bifidobacterium adolescentis	2B0S0@1|root,31T4B@2|Bacteria,2GRQH@201174|Actinobacteria,4D1EI@85004|Bifidobacteriales	0.0548524698340875	1	Pearson's Chi-squared test with Yates' continuity correction	grp_healthy	unhealthy-healthy	0.0551471	0	-	-	-	-
Bifidobacterium adolescentis	2B0U3@1|root,31T6M@2|Bacteria,2IDXF@201174|Actinobacteria,4D095@85004|Bifidobacteriales	0.345786451599871	1	Pearson's Chi-squared test with Yates' continuity correction	grp_healthy	unhealthy-healthy	0.0147059	0.0769231	-	-	-	-
Bifidobacterium adolescentis	2B0WB@1|root,31T91@2|Bacteria,2GRYR@201174|Actinobacteria,4D1GV@85004|Bifidobacteriales	4.69434996374651e-27	1	Pearson's Chi-squared test with Yates' continuity correction	grp_healthy	unhealthy-healthy	0.00735294	0	-	-	-	-
Bifidobacterium adolescentis	2B0X3@1|root,31T9V@2|Bacteria,2GS0B@201174|Actinobacteria,4D1HX@85004|Bifidobacteriales	0.0509635031267735	1	Pearson's Chi-squared test with Yates' continuity correction	grp_healthy	unhealthy-healthy	0.220588	0.153846	-	-	-	-
Bifidobacterium adolescentis	2B0XW@1|root,31TAU@2|Bacteria,2HZTW@201174|Actinobacteria,4D1QW@85004|Bifidobacteriales	4.69434996374651e-27	1	Pearson's Chi-squared test with Yates' continuity correction	grp_healthy	unhealthy-healthy	0.00735294	0	-	-	-	-
Bifidobacterium adolescentis	2B10P@1|root,31TDZ@2|Bacteria,2GS86@201174|Actinobacteria,4D1GZ@85004|Bifidobacteriales	0.0402344597572356	1	Pearson's Chi-squared test with Yates' continuity correction	grp_healthy	unhealthy-healthy	0.606618	0.538462	-	-	-	-
Bifidobacterium adolescentis	2B12Y@1|root,30DWC@2|Bacteria,2GWJ2@201174|Actinobacteria,4D1TU@85004|Bifidobacteriales	1.26885935142981e-30	1	Pearson's Chi-squared test with Yates' continuity correction	grp_healthy	unhealthy-healthy	0.00367647	0	Protein of unknown function (DUF1778)	-	-	-
Bifidobacterium adolescentis	2B13R@1|root,31THI@2|Bacteria,2GSG1@201174|Actinobacteria,4D1GI@85004|Bifidobacteriales	6.40032887252166e-30	1	Pearson's Chi-squared test with Yates' continuity correction	grp_healthy	unhealthy-healthy	0.121324	0.153846	-	-	-	-
Bifidobacterium adolescentis	2B163@1|root,31TK5@2|Bacteria,2IGP1@201174|Actinobacteria,4D129@85004|Bifidobacteriales	0.744692132266311	1	Pearson's Chi-squared test with Yates' continuity correction	grp_healthy	unhealthy-healthy	0.117647	0	-	-	-	-
Bifidobacterium adolescentis	2B17E@1|root,31TMT@2|Bacteria,2HZY7@201174|Actinobacteria,4D27V@85004|Bifidobacteriales	4.69434996374651e-27	1	Pearson's Chi-squared test with Yates' continuity correction	grp_healthy	unhealthy-healthy	0.00735294	0	-	-	-	-
Bifidobacterium adolescentis	2B18D@1|root,31TNU@2|Bacteria,2GSR6@201174|Actinobacteria,4D1ET@85004|Bifidobacteriales	4.69434996374651e-27	1	Pearson's Chi-squared test with Yates' continuity correction	grp_healthy	unhealthy-healthy	0.992647	1	-	-	-	-
Bifidobacterium adolescentis	2B1F6@1|root,31TVW@2|Bacteria,2GQRY@201174|Actinobacteria,4CWHG@84998|Coriobacteriia	1.26885935142981e-30	1	Pearson's Chi-squared test with Yates' continuity correction	grp_healthy	unhealthy-healthy	0.00367647	0	-	-	-	-
Bifidobacterium adolescentis	2B1HK@1|root,31TYK@2|Bacteria,2GT7E@201174|Actinobacteria,4D1FG@85004|Bifidobacteriales	1.93271591644948	1	Pearson's Chi-squared test with Yates' continuity correction	grp_healthy	unhealthy-healthy	0.00367647	0.0769231	-	-	-	-
Bifidobacterium adolescentis	2B1P9@1|root,31U4R@2|Bacteria,2HVHJ@201174|Actinobacteria,4CWUZ@84998|Coriobacteriia	6.68543028461377e-06	1	Pearson's Chi-squared test with Yates' continuity correction	grp_healthy	unhealthy-healthy	0.0404412	0	Domain of unknown function (DUF3846)	-	-	-
Bifidobacterium adolescentis	2B1US@1|root,31UAS@2|Bacteria,2GTRB@201174|Actinobacteria,4D1FX@85004|Bifidobacteriales	0.0803420559271393	1	Pearson's Chi-squared test with Yates' continuity correction	grp_healthy	unhealthy-healthy	0.0588235	0	-	-	-	-
[truncated: 13,235 more rows]
[truncated: 1 more columns]
