# Supplementary material for: Exploring Bifidobacterium species community and functional variations with human gut microbiome structure and health beyond infancy
Source: Microbiome Res Rep. 2023 Mar 31;2(2):9. doi: 10.20517/mrr.2023.01 (PMC10688807; doi:10.20517/mrr.2023.01)
Supplement: Supplementary file 1 [file mrr-2-2-9-SupplementaryMaterials.zip › Supplementary Table 1.xlsx]

## Sheet: Number reads
Partition	median	q25	q75
1	31528071	25688159	42788841
2	30323315	25437725	40664963
3	38525376	27340953	48844488
4	34178835	25775463	46075833
5	34560878	25728813	50875649
6	30955188	25326374	43054284
7	36070680	25079185	47791816

## Sheet: Bif relative abundance
group1	group2	p.value	fdr
7	1	7.24234e-199	1.52089e-197
7	2	3.13117e-194	3.28773e-193
7	3	6.2344e-172	4.36408e-171
7	4	9.75902e-167	5.12349e-166
7	6	8.3104e-162	3.49037e-161
7	5	3.51311e-159	1.22959e-158
6	5	2.53661e-94	6.6586e-94
6	4	1.67931e-44	2.71273e-44
6	3	9.47701e-40	1.42155e-39
6	1	2.92758e-18	3.61642e-18
6	2	0.00172059	0.00172059
5	2	1.46902e-139	4.40705e-139
5	1	1.51669e-72	2.89549e-72
5	3	2.73922e-32	3.8349e-32
5	4	5.58244e-15	6.51285e-15
4	2	1.35196e-75	3.15458e-75
4	1	8.32181e-20	1.09224e-19
4	3	0.00172059	0.00172059
3	2	7.62836e-73	1.60196e-72
3	1	1.23931e-11	1.36977e-11
2	1	4.2704e-48	7.47319e-48

## Sheet: Shannon
group1	group2	p.value	fdr
7	1	1.35265e-42	1.47928e-41
7	6	1.40884e-42	1.47928e-41
7	2	9.12588e-41	6.38812e-40
6	4	1.67262e-25	8.78125e-25
4	1	5.5129e-25	2.31542e-24
4	2	4.73987e-23	1.65895e-22
6	5	1.4036e-22	4.2108e-22
5	1	7.46915e-21	1.96065e-20
6	3	8.6806e-20	2.02547e-19
5	2	1.7828e-19	3.74389e-19
3	1	1.55577e-18	2.97011e-18
3	2	1.34476e-16	2.35333e-16
7	3	1.27759e-09	2.0638e-09
7	5	6.83544e-06	1.02532e-05
7	4	3.03941e-05	4.25517e-05
6	2	0.0793385	0.104132
6	1	0.150113	0.185434
4	3	0.25935	0.302575
5	3	0.495208	0.547335
2	1	1	1
5	4	1	1

## Sheet: Bif-rel_adults
Partition	median	q25	q75
1	0.034359431731887415	0.009086862510521264	0.09687289411874425
2	0.0852457731668877	0.03240558583000952	0.18265083086643957
3	0.016332431562433053	0.004516492618981524	0.050721594642147656
4	0.010072806740123518	0.0017952114678326451	0.04414778633542943
5	0.003784890221585251	5.964090058513496e-4	0.01773613335352342
6	0.06932341718599706	0.025551118771828845	0.1465271781603261
7	0	0	0

## Sheet: bif_rel_pairwise_wilcox_adult
group1	group2	p.value	fdr
7	1	2.23747e-173	4.69869e-172
7	2	3.98686e-168	4.18621e-167
7	3	1.84552e-145	1.29186e-144
7	6	1.40525e-142	7.37756e-142
7	4	1.64048e-137	5.74167e-137
7	5	1.45698e-137	5.74167e-137
5	2	2.01766e-125	6.05298e-125
6	5	1.04345e-86	2.73905e-86
4	2	4.57181e-79	1.06676e-78
3	2	1.20192e-70	2.52403e-70
5	1	1.11184e-64	2.12261e-64
6	4	5.86867e-50	1.02702e-49
2	1	5.21485e-45	8.42398e-45
6	3	1.3766e-40	2.0649e-40
5	3	6.00616e-27	8.40863e-27
4	1	6.38094e-24	8.37499e-24
6	1	3.02696e-17	3.73919e-17
3	1	3.26164e-12	3.80524e-12
5	4	1.36744e-09	1.51138e-09
4	3	0.000121491	0.000127565
6	2	0.000593535	0.000593535

## Sheet: shannon_adults
Partition	median	q25	q75
1	3.12691	2.80605	3.34595
2	3.16421	2.8426	3.33728
3	2.99142	2.58572	3.27835
4	2.97326	2.62411	3.23194
5	2.93576	2.39886	3.19228
6	3.16758	2.90462	3.35853
7	2.74192	2.22284	3.03421

## Sheet: shannon_pairwise_wilcox_adults
group1	group2	p.value	fdr
7	2	1.62666e-36	3.41599e-35
7	6	1.06385e-35	1.11704e-34
7	1	5.44778e-34	3.81345e-33
6	5	9.27247e-20	4.86805e-19
5	2	2.96662e-19	1.24598e-18
5	1	5.43529e-17	1.90235e-16
6	4	2.05261e-12	6.15782e-12
7	3	1.29302e-11	3.39418e-11
4	2	3.80329e-11	8.87434e-11
6	3	1.35114e-10	2.8374e-10
7	4	3.00131e-10	5.72978e-10
3	2	2.91416e-09	5.09979e-09
4	1	3.33172e-09	5.382e-09
3	1	7.52356e-08	1.12853e-07
7	5	0.000100289	0.000140404
5	3	0.0165385	0.0217068
5	4	0.0889028	0.10372
6	1	0.0889028	0.10372
6	2	0.361064	0.39907
2	1	0.725167	0.725167
4	3	0.725167	0.725167
